# Supplementary material for: Intermediate excited state relaxation dynamics of boron vacancy spin defects in hexagonal boron nitride
Source: Sci Adv. 2026 Feb 25;12(9):eaea0109. doi: 10.1126/sciadv.aea0109 (PMC12935034; doi:10.1126/sciadv.aea0109)
Supplement: Supplementary file 2 — Code S1 [file sciadv.aea0109_code_s1.zip › aea0109_code_s1.txt]

# -*- coding: utf-8 -*-
"""
Created on Tue Jun 24 13:29:43 2025

@author: Paul Konrad
"""

import numpy as np
from numpy import dtype

#=========================================== standard parameters ======================================================
dt=1e-10 # timesteps in the simulation in units of seconds. This limits the accuracy of the forward Euler method
pattern_unit= 1e-9 # this is the unit in seconds for simulation of the laser pulse train. see also function k_e_func_RLE

# define laser pump pattern for the simulation
t_pump = 4e-6   # duration for laser ON
dark_time = 150e-9  # duration for laser OFF
pattern = [(round(t_pump / pattern_unit), 1), (round(dark_time/pattern_unit), 0), (round(t_pump / pattern_unit), 1)]
# encoded laser pulse train. See also function k_e_func_RLE


t_start = -200e-9
t_end = t_pump
interpolation_steps = 5e-10
times = np.arange(t_start, t_end, interpolation_steps)
tau_on = 0#1e-9

# ============ parameters of the laser rise and fall
turn_on = 4e-9 # time to reach 100% laser power
#turn_on_ratio = turn_on/tau_on
tau_off = 0#1.5e-9
turn_off = 4e-9 # time to reach  0% laser power

# ============ rates for simulation
k_e = 27e6  # excitation rate
k_T1 = 0    # rate of the spin-lattice relaxation
k_r = 1 / 11e-6 # radiative decay rate of the ES m_s=0 spin manifold
k_r_pm1 = k_r   # radiative decay rate of the ES m_s=0 spin manifold
gamma_1 = 1 / 0.53e-9  # ISC decay rate of the m_s=+-1 spin manifold of the ES according to Ref [6] of the Sup. Mater.
gamma_0 = 1 / 1.22e-9  # ISC decay rate of the m_s=0 spin manifold of the ES according to Ref [6] of the Sup. Mater.
T_ES = 1/(gamma_1+gamma_0) # excited state lifetime (derived parameter)

T_IS = 24e-9    # experimentally determined intermediate state lifetime
initialization_ratio = 2 * 1 / 6  # 0.33
kappa_0 = 3/(4*T_IS) # ISC rate for repopulation of the GS m_s=0 spin-manifold assuming a ratio kappa_0/kappa_1 = 1/3
kappa_1 = initialization_ratio*kappa_0 # ISC rate for repopulation of the GS m_s=+1 AND m_s=-1 spin-manifold assuming a
# ratio kappa_0/kappa_1 = 1/3

# ============ starting populations of the ground state m_s=0 (init0) and m_s=+-1 spin manifold
init0 = 1   # 1:2 according to thermal equilibrium
initpm1 = 2
# ======================================================================================================================
def printProgressBar(iteration, total, prefix='', suffix='', decimals=1, length=100, fill='█', printEnd="\r"):
    """
    Call in a loop to create terminal progress bar
    @params:
        iteration   - Required  : current iteration (Int)
        total       - Required  : total iterations (Int)
        prefix      - Optional  : prefix string (Str)
        suffix      - Optional  : suffix string (Str)
        decimals    - Optional  : positive number of decimals in percent complete (Int)
        length      - Optional  : character length of bar (Int)
        fill        - Optional  : bar fill character (Str)
        printEnd    - Optional  : end character (e.g. "\r", "\r\n") (Str)
    """
    percent = ("{0:." + str(decimals) + "f}").format(100 * (iteration / float(total)))
    filledLength = int(length * iteration // total)
    bar = fill * filledLength + '-' * (length - filledLength)
    print(f'\r{prefix} |{bar}| {percent}% {suffix}', end=printEnd)
    # Print New Line on Complete
    if iteration == total:
        print()
def transition_hyperbole(i,offset_x=0, offset_y=0,width=1e-9, tau=8e-10, angle= False, maximum=1,dt=dt, sign=1):
    '''
    i:          steps to iterate over.
                min = 0
                max = width/step
    width:      total transition time from 0 to 1 [s]
                e.g. 5ns = 5e-9 --> total simulation is width/dt steps long
    tau:        rise time from 10% to 90%. Maximum 4/5 of width

    offset [steps]:
    if angle = True the slope is given as an angle in [rad]
    if turn_on or turn_off not given slope will be linear
    '''
    tau_max = (np.exp(2*np.log(3))-1)/(np.exp(2*np.log(3))+1)*width
    assert abs(tau) <= tau_max, f'tau/width of {tau}. tau not small enough for 10% to 90% rise, maximum at {tau_max}'
    tau=sign*tau/width #max 4/5
    width_steps = int(width / dt)
    if tau==0:
        simulation = np.concatenate(([(1-sign)/2]*round(width_steps/2),[(1+sign)/2]*round(width_steps/2)))
        return(simulation)
    else:
        slope = 2*np.log(3)/np.log(-(tau+1)/(tau-1))
    assert abs(slope)>=1, f'slope of {slope}. tau not fast enough for 10% to 90% rise, minimum at {tau_max}'
    n= slope
    if angle:
        assert np.pi/4<=abs(slope) <=np.pi/2, 'slope not steep enough for smooth transition'
        n=np.tan(slope)
    simulation = maximum / (1 + (width_steps/(i-offset_x) - 1) ** n) + offset_y
    return(simulation)
def k_e_func_RLE(pattern=[(53,0),(1,1)],tau_on=tau_on,tau_off=tau_off,k_final=1, sequence_length=0, turn_on = 0.0,
                 turn_off =0.0, pattern_unit = 1e-9,dt=dt):
    '''

    Args:
        pattern: list[tuple]
            ON-OFF pattern of the laser as list of tuples in the form of [(duration, state),(duration, state)...] where
            state is 1 (ON) or 0 (OFF)
        tau_on:
            rise time of the simulation
        tau_off:
            fall time of the simulation
        k_final:
            final value (for state ON)
        sequence_length:
        turn_on:
        turn_off:
        pattern_unit:
            unit time in seconds that is used for the pattern. default is 1e-9 (1 ns)
        dt:
            time steps for which the simulation is calculated

    Returns:

    '''
    # tau
    if tau_on == 0 and tau_off==0:
        k_e=[]
        for seg in pattern:
            state=seg[1]
            length = seg[0]
            k_e=k_e+[state] * round(length *pattern_unit / dt)
        return(k_e)

    if not turn_on:
        if tau_on ==0:
            turn_on = 1e-9
        else:
            turn_on = 5/4*tau_on
    if not turn_off:
        if tau_off == 0:
            turn_off = dt
        else:
            turn_off = 5/4*tau_off
    turn_on_steps = int(turn_on/dt)
    turn_off_steps = int(turn_off/dt)
    turn_steps =[turn_off_steps,turn_on_steps]

    pattern = [pattern[0]] + pattern  #set beginning flank
    pattern.append(pattern[-1])     #last command is set to eternity
    k_e = [pattern[0][1]]
    step_begin=0
    sim_steps_on = np.linspace(start=0, stop=turn_on_steps, num=turn_on_steps, endpoint=False)
    sim_steps_off = np.linspace(start=0, stop=turn_off_steps, num=turn_off_steps, endpoint=False)
    sim_steps = [sim_steps_off,sim_steps_on]
    rising_flank = transition_hyperbole(sim_steps_on,offset_x=-1,width= turn_on,tau=tau_on,dt=dt)
    falling_flank = np.concatenate((transition_hyperbole(sim_steps_off[:-1],offset_x=-1,width= turn_off,tau=tau_off,
                                                         dt=dt, sign=-1),[0]))
    flanks = [falling_flank,rising_flank]
    remaining_steps_for_switch = 0 # assume steady state in beginning
    for i in range(1,len(pattern)-1): #go through each segment
        origin_shift =0
        origin_remaining_steps_for_switch=remaining_steps_for_switch
        origin_seg = pattern[i-1]
        origin_state = origin_seg[1]
        segment = pattern[i]
        seg_length = segment[0]*int(pattern_unit/dt)
        seg_state = segment[1]
        target_seg = pattern[i+1]

        flank = (seg_state-origin_state+1)//2 # rising flank gets a 1, falling flank a 0

        if origin_state == seg_state:
            k_e=np.concatenate((k_e,
                                [seg_state]*seg_length
                                ))
        else:
            step_begin = round((origin_remaining_steps_for_switch)/turn_steps[abs(flank-1)]*turn_steps[flank])
            #positive step begin shifts flank to the right
            remaining_steps_for_switch = turn_steps[flank]-step_begin #how many steps would be neccessary to reach a
            # steady state from now on
            if seg_length >= remaining_steps_for_switch:
                #if the sequence is long enough to reach the end of the pre defined simulation the whole sim array is
                # used
                sim_end = turn_steps[flank]
            else:
                sim_end = seg_length+step_begin
            sim = flanks[flank][step_begin:sim_end]
            steady_state = [seg_state]*(seg_length-remaining_steps_for_switch)
            k_e = np.concatenate((  k_e,
                                   sim,
                                   steady_state
                                    ))
            remaining_steps_for_switch=turn_steps[flank]-sim_end #only correct for the same type of flank

    padding = sequence_length-len(k_e)
    if padding>0:
        k_e+= [k_e[-1]]*padding
    return(np.delete(k_e,0))


def Photoluminescence(t : list[float], pattern : list[tuple] =[(3000,1),(150,0),(1000,1)], t_0 : float = 3.15e3,
                      k_e :float =k_e, kappa_0 :float=kappa_0, k_r : float = k_r, k_r_pm1 : float = k_r_pm1,
                      k_T1 : float = 0,initialization_ratio : float = initialization_ratio,
                      gamma_1 = gamma_1 , gamma_0 : float = gamma_0, init0 : float = init0, initpm1 : float = initpm1,
                      tau_on=tau_on, tau_off : float = tau_off, turn_on : float = turn_on, turn_off  : float = turn_off,
                      dt : float = dt, k_e_func = k_e_func_RLE, pattern_unit : float = pattern_unit) -> dict:
    '''Simulation of the PL curve of a simplified five-level system

    t:
        Time axis of the simulated output. Used to reduce output data size
    pattern:
        Run length encoded pattern for laser excitation in the format [(length,state),(length,state),...]
        The simulation will be calculated for the times inside the pattern
    t_0:
        Origin of the simulated time axis
    t_laser_ON:
        Position of the rising edge of laser pulse <=> origin of x-axis
    k_e:
        Excitation rate of the laser excitation
    kappa_0:
        Rate from intermediate state into the GS m_s=0 state
    k_r:
        PL rate of the m_s=0 excited state
    k_r_pm1:
        PL rate of the ms=+-1 excited state
    k_T1:
        Spin depolarization of the ground state (spin lattice relaxation)
    initialization_ratio:
        Ratio for reverse Inter-System-Crossing kappa_1/kappa_0
    gamma_1:
        Inter-System-Crossing rate of the ES m_s=+-1 towards the intermediate state
    gamma_0:
        Inter-System-Crossing rate of the ES m_s=0 towards the intermediate state
    init0:
        Initial value of the population of the GS m_s=0 state
    initpm1:
        Initial value of the population of the GS m_s=+-1 state;
    tau_on:
        Rise time of the laser (10% to 90%)
    tau_off:
        Fall time of the laser (90% to 10%)
    turn_on:
        Rise time of the laser  (0% to 100%)
    turn_off:
        Fall time of the laser  (100% to 0%)
    k_e_func:
        Function that describes laser modulation
    pattern_unit:
        Unit (in seconds) of the provided pattern for laser excitation.
        E.g. pattern_unit = 1e-9 --> length in pattern are in units ns

    '''

    # calculating the ISC rate for the pm1 states
    kappa_1 = initialization_ratio * kappa_0

    # if both init0 and initpm1 are 0, the initialization of the system will be simulated
    if not init0 and not initpm1:
        init0 = 1
        initpm1 = 2

    n = round(sum([i[0] for i in pattern]) * pattern_unit / dt)

    GS_0 = np.zeros(n, dtype=np.float64)  # occupation number of the GS ms=0; for each step one entry
    GS_pm1 = np.zeros(n, dtype=np.float64)  # occupation number of the GS ms=pm1; for each step one entry
    GS_0[0] = init0  # initialization of the GS ms=0
    GS_pm1[0] = initpm1  # initialization of the GS ms=pm1
    Time = np.zeros(n)  # Time axis
    Time[0] = -t_0
    # start of the time axis. If falling flank is simulated, the origin of the x axis is moved to the rising flank
    HIGH_SPIN_M_State = np.zeros(n, dtype=np.float64)  # occupation number of the intermediate state.
    E_zero = np.zeros(n, dtype=np.float64)  # initialization of the ES ms=0; for each step one entry
    ES_pm1 = np.zeros(n, dtype=np.float64)  # initialization of the ES ms=1; for each step one entry
    PL = np.zeros(n, dtype=np.float64)  # Photoluminescence in number of photons
    PL_norm = np.zeros(n,dtype=np.float64)  # Photoluminescence normalized to the EULE (equilibrium under laser excitation)

    # ================ Simulation of the pump rate =====================================================================
    k_final = k_e  # laser pump rate rises to k_e
    laser_mod = k_e_func(pattern=pattern,
                         tau_on=tau_on,
                         tau_off=tau_off,
                         turn_on=turn_on,
                         turn_off=turn_off,
                         pattern_unit=pattern_unit,
                         dt=dt)
    k_e = k_final * np.array(laser_mod)
    # ======================== simulate decay through singlet =========================
    progress_bar_steps = int(n / 100)  # steps to show on a progress bar
    for i in range(1, n):  # simulating each time step
        if not i % progress_bar_steps:
            printProgressBar(i, n - 1, prefix='Progress:', suffix='Complete', length=50)
        Time[i] = Time[i - 1] + dt
        GS_0[i] = GS_0[i - 1] + (
                - k_e[i] * GS_0[i - 1] - k_T1 * (GS_0[i - 1] - GS_pm1[i - 1]) + k_r * E_zero[i - 1] + (kappa_0) * (
            HIGH_SPIN_M_State[i - 1])) * dt
        GS_pm1[i] = GS_pm1[i - 1] + (
                - k_e[i] * GS_pm1[i - 1] + k_T1 * (GS_0[i - 1] - GS_pm1[i - 1]) + k_r_pm1 * ES_pm1[i - 1] + (
            kappa_1) * (HIGH_SPIN_M_State[i - 1])) * dt
        HIGH_SPIN_M_State[i] = HIGH_SPIN_M_State[i - 1] + (
                gamma_0 * E_zero[i - 1] + gamma_1 * ES_pm1[i - 1] - (kappa_0 + kappa_1) * HIGH_SPIN_M_State[
            i - 1]) * dt
        E_zero[i] = E_zero[i - 1] + (k_e[i] * GS_0[i - 1] - (gamma_0 + k_r) * E_zero[i - 1]) * dt
        ES_pm1[i] = ES_pm1[i - 1] + (k_e[i] * GS_pm1[i - 1] - (gamma_1 + k_r_pm1) * ES_pm1[i - 1]) * dt

    # check if total population is conserved (up to numerical precision)
    total_pop = GS_0 + GS_pm1 + HIGH_SPIN_M_State + ES_pm1 + E_zero
    # calculation of the Photoluminescence by k_r, time_step and ES population
    for i in range(1, n):
        PL[i] = k_r * dt * E_zero[i] + k_r_pm1 * dt * ES_pm1[i]
    # normalization of PL
    if PL[-1]:
        for i in range(1, n):
            PL_norm[i] = PL[i] / PL[-1]

    #interpolation -- reduce the data output
    PL_out_interp = np.interp(t,Time,PL_norm)
    GS_0_interp=np.interp(t,Time,GS_0/total_pop[0])
    GS_pm1_interp=np.interp(t,Time,GS_pm1/total_pop[0])
    E_zero_interp=np.interp(t,Time,E_zero/total_pop[0])
    ES_pm1_interp=np.interp(t,Time,ES_pm1/total_pop[0])
    HIGH_SPIN_M_State_interp=np.interp(t,Time,HIGH_SPIN_M_State/total_pop[0])
    PL_interp=np.interp(t,Time,PL)
    laser_mod_interp = np.interp(t,Time,laser_mod)

    output = {}
    output['Time [ns]'] = t/(1e-9)
    output['PL_out'] = PL_out_interp
    output['GS_0'] = GS_0_interp
    output['GS_pm1'] = GS_pm1_interp
    output['E_zero'] = E_zero_interp
    output['ES_pm1'] = ES_pm1_interp
    output['HIGH_SPIN_M_State'] = HIGH_SPIN_M_State_interp
    output['Total population'] = np.interp(t,Time,total_pop)
    output['Photolum'] = PL_interp
    output['laser_mod'] = laser_mod_interp
    output['Time [pump cycles]'] = t/(T_ES+T_IS)
    output['Polarization'] = np.interp(t, Time, (GS_0)/(GS_pm1))
    output['GS_tot'] = GS_0_interp + GS_pm1_interp
    output['ES_tot'] = E_zero_interp + ES_pm1_interp

    return(output)

if __name__ == '__main__':
    data = Photoluminescence(t = times,
                             pattern = pattern,
                             t_0 = t_pump+dark_time
                             )
    # select here the graphical backend that you want to use
    import matplotlib.pyplot as plt
    plt.plot(data['Time [ns]'], data['PL_out'])
    plt.show()
