# Supplementary material for: Intermediate excited state relaxation dynamics of boron vacancy spin defects in hexagonal boron nitride
Source: Sci Adv. 2026 Feb 25;12(9):eaea0109. doi: 10.1126/sciadv.aea0109 (PMC12935034; doi:10.1126/sciadv.aea0109)
Supplement: Supplementary file 3 — Data S1 [file sciadv.aea0109_data_s1.zip]

Archive with 1 entries (1 files):
- aea0109_data_s1.xlsx
