# Supplementary material for: Intermediate excited state relaxation dynamics of boron vacancy spin defects in hexagonal boron nitride
Source: Sci Adv. 2026 Feb 25;12(9):eaea0109. doi: 10.1126/sciadv.aea0109 (PMC12935034; doi:10.1126/sciadv.aea0109)
Supplement: Supplementary file 3 — Data S1 [file sciadv.aea0109_data_s1.zip › aea0109_data_s1.xlsx]

## Sheet: Fig 1C
Frequency (GHz)	ODMR Contrast (%)
2900000000	0.9995
2902000000	1
2904000000	1.002
2906000000	0.9988
2908000000	1
2910000000	1.001
2912000000	1
2914000000	1.002
2916000000	1
2918000000	1
2920000000	1
2922000000	1.001
2924000000	0.9992
2926000000	0.9995
2928000000	1.002
2930000000	1
2932000000	1.001
2934000000	0.9991
2936000000	0.9998
2938000000	1.001
2940000000	1.003
2942000000	1.001
2944000000	1.002
2946000000	1.001
2948000000	1.002
2950000000	1
2952000000	0.9986
2954000000	1.001
2956000000	0.9998
2958000000	1
2960000000	1
2962000000	1
2964000000	0.9992
2966000000	1.002
2968000000	1.002
2970000000	0.9979
2972000000	0.9986
2974000000	1.003
2976000000	0.999
2978000000	1.003
2980000000	1
2982000000	1.002
2984000000	1.001
2986000000	1.001
2988000000	0.9986
2990000000	0.9985
2992000000	0.9999
2994000000	0.9995
2996000000	1.001
2998000000	0.999
3000000000	1
3002000000	0.9999
3004000000	1
3006000000	0.9988
3008000000	0.9987
3010000000	0.9979
3012000000	1.002
3014000000	0.9991
3016000000	1
3018000000	0.9996
3020000000	0.9985
3022000000	0.9992
3024000000	1.001
3026000000	1
3028000000	0.9982
3030000000	0.9974
3032000000	0.999
3034000000	0.9983
3036000000	0.9988
3038000000	0.9985
3040000000	0.9967
3042000000	0.9985
3044000000	0.9975
3046000000	0.9947
3048000000	0.9941
3050000000	0.9936
3052000000	0.9967
3054000000	0.9978
3056000000	0.9945
3058000000	0.9984
3060000000	0.9964
3062000000	0.9959
3064000000	0.9957
3066000000	0.9975
3068000000	0.9988
3070000000	0.9963
3072000000	0.9974
3074000000	0.9955
3076000000	0.9955
3078000000	0.9958
3080000000	0.9968
3082000000	0.9962
3084000000	0.9936
3086000000	0.9932
3088000000	0.9925
3090000000	0.9914
3092000000	0.9895
3094000000	0.9881
3096000000	0.9897
3098000000	0.987
3100000000	0.9878
3102000000	0.9901
3104000000	0.9894
3106000000	0.9891
3108000000	0.9891
3110000000	0.9905
3112000000	0.9902
3114000000	0.9921
3116000000	0.9915
3118000000	0.9902
3120000000	0.9912
3122000000	0.991
3124000000	0.9891
3126000000	0.9916
3128000000	0.9922
3130000000	0.9891
3132000000	0.9886
3134000000	0.9869
3136000000	0.9884
3138000000	0.9846
3140000000	0.9848
3142000000	0.9802
3144000000	0.9823
3146000000	0.9798
3148000000	0.9774
3150000000	0.9795
3152000000	0.9785
3154000000	0.9797
3156000000	0.9776
3158000000	0.9813
3160000000	0.9816
3162000000	0.9816
3164000000	0.9836
3166000000	0.9852
3168000000	0.985
3170000000	0.9865
3172000000	0.9849
3174000000	0.9841
3176000000	0.9833
3178000000	0.9834
3180000000	0.9842
3182000000	0.9843
3184000000	0.9838
3186000000	0.9825
3188000000	0.9793
3190000000	0.9763
3192000000	0.9773
3194000000	0.9787
3196000000	0.9779
3198000000	0.9767
3200000000	0.9764
3202000000	0.9759
3204000000	0.9775
3206000000	0.9777
3208000000	0.9799
3210000000	0.9809
3212000000	0.9833
3214000000	0.9824
3216000000	0.9817
3218000000	0.9853
3220000000	0.9864
3222000000	0.9841
3224000000	0.9867
3226000000	0.985
3228000000	0.9854
3230000000	0.9867
3232000000	0.9874
3234000000	0.9866
3236000000	0.9849
3238000000	0.9842
3240000000	0.9863
3242000000	0.9849
3244000000	0.9844
3246000000	0.984
3248000000	0.9825
3250000000	0.9843
3252000000	0.9822
3254000000	0.9844
3256000000	0.9849
3258000000	0.9863
3260000000	0.9885
3262000000	0.9885
3264000000	0.9899
3266000000	0.9885
3268000000	0.9906
3270000000	0.9934
3272000000	0.9925
3274000000	0.9944
3276000000	0.9945
3278000000	0.993
3280000000	0.9938
3282000000	0.9945
3284000000	0.9933
3286000000	0.9928
3288000000	0.9915
3290000000	0.9929
3292000000	0.9922
3294000000	0.9937
3296000000	0.9933
3298000000	0.9931
3300000000	0.9939
3302000000	0.9944
3304000000	0.996
3306000000	0.9962
3308000000	0.9936
3310000000	0.9986
3312000000	0.9961
3314000000	0.9973
3316000000	0.9973
3318000000	0.9961
3320000000	0.998
3322000000	0.9995
3324000000	0.9987
3326000000	0.9981
3328000000	1.001
3330000000	0.9974
3332000000	1
3334000000	0.9986
3336000000	0.9999
3338000000	0.9989
3340000000	1.001
3342000000	0.9982
3344000000	1.001
3346000000	0.998
3348000000	0.9986
3350000000	0.9983
3352000000	0.9999
3354000000	0.998
3356000000	1.001
3358000000	1
3360000000	1
3362000000	0.9997
3364000000	1
3366000000	0.9999
3368000000	1.001
3370000000	1.001
3372000000	1.001
3374000000	1.002
3376000000	0.9998
3378000000	1.003
3380000000	1
3382000000	0.9989
3384000000	1.001
3386000000	1.001
3388000000	1.001
3390000000	1
3392000000	1.001
3394000000	1
3396000000	0.9991
3398000000	1.003
3400000000	1.002
3402000000	1.001
3404000000	1.003
3406000000	1
3408000000	1
3410000000	0.9993
3412000000	1.001
3414000000	0.9998
3416000000	1.001
3418000000	1.002
3420000000	1.002
3422000000	1.002
3424000000	0.9982
3426000000	1.001
3428000000	0.9997
3430000000	1.002
3432000000	1.001
3434000000	0.9997
3436000000	0.9998
3438000000	1.002
3440000000	1.001
3442000000	0.9992
3444000000	1.001
3446000000	1.001
3448000000	1
3450000000	1.001
3452000000	0.9999
3454000000	0.9989
3456000000	1
3458000000	1
3460000000	1.002
3462000000	1.002
3464000000	1.001
3466000000	0.9995
3468000000	0.9987
3470000000	1.002
3472000000	1
3474000000	1.002
3476000000	1.001
3478000000	0.9998
3480000000	1.002
3482000000	1.001
3484000000	0.9985
3486000000	0.9999
3488000000	1.001
3490000000	1
3492000000	1.002
3494000000	1.002
3496000000	1.002
3498000000	1.005
3500000000	0.998
3500000000	1.001
3502000000	1
3504000000	1.001
3506000000	1.002
3508000000	1.002
3510000000	1.001
3512000000	1.004
3514000000	1
3516000000	0.9997
3518000000	1.001
3520000000	1.002
3522000000	1.001
3524000000	1.001
3526000000	1
3528000000	0.9997
3530000000	1.002
3532000000	1
3534000000	1.002
3536000000	1
3538000000	1.002
3540000000	0.9998
3542000000	1.004
3544000000	1.001
3546000000	1.002
3548000000	1.001
3550000000	1.002
3552000000	1.001
3554000000	1
3556000000	1
3558000000	1.001
3560000000	1.001
3562000000	0.9995
3564000000	1.002
3566000000	0.9994
3568000000	1.001
3570000000	0.9993
3572000000	1.001
3574000000	1.001
3576000000	1.002
3578000000	1
3580000000	1
3582000000	1
3584000000	1
3586000000	1.001
3588000000	1.001
3590000000	1.001
3592000000	0.9991
3594000000	1.001
3596000000	1.002
3598000000	0.9984
3600000000	0.9985
3602000000	1.001
3604000000	0.9968
3606000000	0.998
3608000000	1
3610000000	0.9977
3612000000	0.9973
3614000000	0.9962
3616000000	0.9998
3618000000	0.9989
3620000000	0.9992
3622000000	0.9975
3624000000	0.9979
3626000000	0.9992
3628000000	0.9994
3630000000	0.9976
3632000000	0.9966
3634000000	0.9974
3636000000	0.9971
3638000000	1
3640000000	0.9995
3642000000	0.999
3644000000	0.9977
3646000000	0.9986
3648000000	0.9965
3650000000	0.9975
3652000000	0.997
3654000000	0.9973
3656000000	0.9953
3658000000	0.9941
3660000000	0.9949
3662000000	0.9956
3664000000	0.9954
3666000000	0.9961
3668000000	0.9969
3670000000	0.9954
3672000000	0.9934
3674000000	0.995
3676000000	0.9965
3678000000	0.9939
3680000000	0.9944
3682000000	0.9929
3684000000	0.9936
3686000000	0.9927
3688000000	0.9941
3690000000	0.9948
3692000000	0.9923
3694000000	0.9935
3696000000	0.9927
3698000000	0.9913
3700000000	0.9923
3702000000	0.9922
3704000000	0.9921
3706000000	0.9924
3708000000	0.9918
3710000000	0.9911
3712000000	0.9898
3714000000	0.99
3716000000	0.9908
3718000000	0.9899
3720000000	0.9872
3722000000	0.9896
3724000000	0.9884
3726000000	0.989
3728000000	0.987
3730000000	0.9864
3732000000	0.9907
3734000000	0.9878
3736000000	0.9903
3738000000	0.99
3740000000	0.9913
3742000000	0.9898
3744000000	0.9912
3746000000	0.9895
3748000000	0.9921
3750000000	0.9897
3752000000	0.9901
3754000000	0.9935
3756000000	0.9874
3758000000	0.9905
3760000000	0.9893
3762000000	0.9891
3764000000	0.9877
3766000000	0.9858
3768000000	0.9851
3770000000	0.9863
3772000000	0.9849
3774000000	0.9866
3776000000	0.9832
3778000000	0.985
3780000000	0.985
3782000000	0.9858
3784000000	0.9883
3786000000	0.9873
3788000000	0.9891
3790000000	0.9903
3792000000	0.9905
3794000000	0.9902
3796000000	0.9905
3798000000	0.9902
3800000000	0.9892
3802000000	0.991
3804000000	0.9904
3806000000	0.9904
3808000000	0.9873
3810000000	0.9879
3812000000	0.9866
3814000000	0.9865
3816000000	0.987
3818000000	0.9846
3820000000	0.9858
3822000000	0.9841
3824000000	0.9864
3826000000	0.9846
3828000000	0.9878
3830000000	0.9887
3832000000	0.9897
3834000000	0.9913
3836000000	0.9881
3838000000	0.9929
3840000000	0.9927
3842000000	0.9933
3844000000	0.9944
3846000000	0.9971
3848000000	0.9934
3850000000	0.9944
3852000000	0.9949
3854000000	0.9936
3856000000	0.9934
3858000000	0.9926
3860000000	0.9918
3862000000	0.993
3864000000	0.9929
3866000000	0.9911
3868000000	0.9915
3870000000	0.9928
3872000000	0.9906
3874000000	0.991
3876000000	0.9928
3878000000	0.9942
3880000000	0.9935
3882000000	0.9953
3884000000	0.9977
3886000000	0.9957
3888000000	0.996
3890000000	0.9965
3892000000	0.9962
3894000000	0.9963
3896000000	0.9989
3898000000	0.9988
3900000000	0.9962
3902000000	0.9991
3904000000	0.9972
3906000000	0.9979
3908000000	0.9978
3910000000	0.9975
3912000000	0.9963
3914000000	0.9972
3916000000	0.9982
3918000000	0.9956
3920000000	0.9971
3922000000	0.9998
3924000000	0.9987
3926000000	0.9975
3928000000	0.9998
3930000000	0.9989
3932000000	0.9999
3934000000	0.9992
3936000000	0.9979
3938000000	1.001
3940000000	1
3942000000	0.9997
3944000000	1.001
3946000000	1.001
3948000000	1.001
3950000000	1.001
3952000000	0.9999
3954000000	0.9996
3956000000	0.999
3958000000	0.9996
3960000000	1
3962000000	0.9992
3964000000	1.001
3966000000	1
3968000000	0.9989
3970000000	1.002
3972000000	0.9993
3974000000	1.001
3976000000	1.003
3978000000	1.002
3980000000	1.002
3982000000	1.003
3984000000	1.001
3986000000	1.001
3988000000	1
3990000000	1
3992000000	1.002
3994000000	1.002
3996000000	1.001
3998000000	1
4000000000	1.001
4002000000	1.002
4004000000	1.002
4006000000	0.9992
4008000000	1.002
4010000000	1
4012000000	1.002
4014000000	0.9996
4016000000	0.9995
4018000000	1.002
4020000000	0.9997
4022000000	1.001
4024000000	1.002
4026000000	1.002
4028000000	0.9996
4030000000	1.002
4032000000	1.001
4034000000	1.001
4036000000	0.9994
4038000000	1.002
4040000000	0.9996
4042000000	1.001
4044000000	1
4046000000	0.9991
4048000000	1.002
4050000000	0.9998
4052000000	1.003
4054000000	1.001
4056000000	0.9999
4058000000	1.001
4060000000	0.9985
4062000000	1.001
4064000000	0.9998
4066000000	1.001
4068000000	1.003
4070000000	1.002
4072000000	1
4074000000	1.002
4076000000	1
4078000000	1
4080000000	1.002
4082000000	1.001
4084000000	1.002
4086000000	1.003
4088000000	1.002
4090000000	1.001
4092000000	1.003
4094000000	1.002
4096000000	1.002
4098000000	1.002
4100000000	1.001

## Sheet: Fig 2A
Time (ns)	2ns dark period	10ns dark period	50ns dark period	150ns dark period
0	0.9994	1.002	0.05081	0.002357
0.5	1.009	1.001	0.03798	0.002881
1	0.9985	1.008	0.0263	0.002305
1.5	1.02	1.015	0.02148	0.003195
2	1.008	1.011	0.01844	0.002357
2.5	0.9992	1.002	0.01629	0.002567
3	1.021	1.005	0.01461	0.002462
3.5	1.01	1.006	0.01299	0.002619
4	1.008	1.002	0.01268	0.0033
4.5	1.018	0.992	0.01226	0.002986
5	1.009	1.019	0.01184	0.003352
5.5	1.017	0.9951	0.01257	0.003143
6	1.009	1.011	0.01241	0.002776
6.5	1.007	1.006	0.0122	0.002671
7	1.006	0.9985	0.01147	0.002671
7.5	1.017	1.011	0.01226	0.0033
8	1.003	0.9989	0.01194	0.002514
8.5	1.006	0.9992	0.01173	0.003352
9	1.011	1.014	0.01226	0.002724
9.5	0.9913	0.9921	0.01278	0.002671
10	1.003	1.001	0.01168	0.003195
10.5	1.001	1.009	0.01131	0.00241
11	1.017	1.009	0.01074	0.002776
11.5	1.006	1.01	0.01215	0.003143
12	1.005	0.9885	0.011	0.002305
12.5	1.017	1.012	0.01126	0.002724
13	1.009	1.005	0.01215	0.003405
13.5	0.9954	0.9973	0.01027	0.002305
14	1.008	1	0.01121	0.002357
14.5	1.007	1.007	0.01341	0.002514
15	1.012	1.003	0.01121	0.002514
15.5	1.017	1.015	0.01299	0.002933
16	1.003	1.01	0.01184	0.002619
16.5	1.006	1.02	0.01116	0.002567
17	1.009	1.002	0.01069	0.002462
17.5	1.007	1.006	0.01241	0.002462
18	1.001	1.017	0.009848	0.002148
18.5	0.9943	0.9977	0.01048	0.002462
19	1.008	1.001	0.01095	0.002567
19.5	1.005	1.003	0.009481	0.002252
20	1.006	1.01	0.01027	0.002514
20.5	1.011	0.9916	0.01069	0.002567
21	1.02	1.005	0.008695	0.002619
21.5	1.005	1.007	0.009271	0.002305
22	1.011	1.019	0.007857	0.002829
22.5	1.019	1.028	0.007281	0.003457
23	1.005	1.018	0.0066	0.003457
23.5	1.011	1.022	0.00639	0.002671
24	1.024	1.019	0.005657	0.002514
24.5	1.014	1.019	0.005552	0.002357
25	1.007	1.017	0.004243	0.003195
25.5	1.008	1.013	0.004348	0.002829
26	1.026	1.012	0.00351	0.002305
26.5	1.036	1.013	0.003719	0.003143
27	1.027	1.017	0.004086	0.002829
27.5	1.009	1.001	0.004086	0.00309
28	1.016	1.016	0.004767	0.002357
28.5	1.011	1.019	0.003824	0.003405
29	1.006	1.013	0.003719	0.002148
29.5	1.006	1.031	0.003667	0.002567
30	1.02	1.017	0.004086	0.00309
30.5	1.01	1.01	0.004138	0.002724
31	1.021	1.019	0.003143	0.002357
31.5	1.023	1.022	0.004348	0.002776
32	1.022	1.029	0.003352	0.002514
32.5	1.026	1.01	0.004033	0.002567
33	1.012	1.02	0.003824	0.002305
33.5	1.012	1.018	0.003771	0.002829
34	1.02	1.015	0.004295	0.002671
34.5	1.002	1.019	0.003824	0.002724
35	1.004	1.015	0.003143	0.002462
35.5	1.024	1.021	0.003719	0.002724
36	1.016	1.025	0.002933	0.002671
36.5	1.014	1.014	0.0033	0.002671
37	1.022	1.005	0.004348	0.003248
37.5	1.032	1.016	0.003719	0.002933
38	0.9987	1.016	0.003562	0.002986
38.5	1.007	1.009	0.003457	0.003248
39	1.004	1.005	0.002567	0.002829
39.5	1.019	1.011	0.003824	0.0022
40	1.016	0.9862	0.003195	0.002671
40.5	1.014	0.9355	0.00309	0.001886
41	1.011	0.8396	0.002986	0.002514
41.5	1.014	0.7469	0.003143	0.0022
42	1.008	0.6067	0.00351	0.002148
42.5	1.003	0.4275	0.003876	0.002671
43	1.015	0.2677	0.00351	0.002776
43.5	1.014	0.1783	0.002986	0.002671
44	1.015	0.1107	0.003824	0.00241
44.5	1.024	0.07595	0.002776	0.002933
45	0.9979	0.05264	0.002986	0.003248
45.5	1.007	0.03803	0.003614	0.002514
46	1.007	0.02902	0.003352	0.002619
46.5	1.026	0.02216	0.002776	0.002357
47	0.9948	0.01886	0.003614	0.002724
47.5	1.011	0.01566	0.003248	0.002305
48	0.9863	0.01435	0.003248	0.002043
48.5	0.9396	0.01503	0.003562	0.0022
49	0.8564	0.01236	0.002829	0.003195
49.5	0.7452	0.01367	0.003457	0.003248
50	0.6198	0.01241	0.003143	0.002724
50.5	0.4534	0.01257	0.002881	0.002671
51	0.2919	0.01184	0.003667	0.003562
51.5	0.1835	0.01121	0.002986	0.001833
52	0.1234	0.01189	0.002619	0.002514
52.5	0.07889	0.01252	0.002933	0.002619
53	0.05542	0.01231	0.002933	0.002462
53.5	0.1082	0.03038	0.004243	0.0033
54	0.3187	0.2108	0.1082	0.003981
54.5	0.5552	0.5229	0.5118	0.1642
55	0.7729	0.8374	0.955	0.6511
55.5	0.9294	1.044	1.276	1.086
56	1.031	1.177	1.414	1.344
56.5	1.066	1.206	1.468	1.464
57	1.067	1.217	1.469	1.513
57.5	1.071	1.226	1.481	1.519
58	1.052	1.207	1.476	1.538
58.5	1.07	1.213	1.444	1.508
59	1.052	1.196	1.448	1.494
59.5	1.047	1.18	1.425	1.493
60	1.05	1.165	1.391	1.48
60.5	1.035	1.179	1.392	1.46
61	1.032	1.165	1.362	1.441
61.5	1.037	1.138	1.346	1.437
62	1.031	1.133	1.346	1.402
62.5	1.035	1.129	1.322	1.386
63	1.03	1.114	1.306	1.382
63.5	1.033	1.121	1.281	1.361
64	1.037	1.11	1.274	1.358
64.5	1.031	1.093	1.253	1.337
65	1.04	1.086	1.255	1.328
65.5	1.008	1.074	1.24	1.303
66	1.029	1.071	1.219	1.295
66.5	1.03	1.057	1.216	1.272
67	1.018	1.057	1.188	1.257
67.5	1.026	1.048	1.198	1.264
68	1.033	1.043	1.189	1.257
68.5	1.025	1.049	1.167	1.23
69	1.026	1.054	1.173	1.233
69.5	1.016	1.049	1.151	1.227
70	1.021	1.045	1.152	1.198
70.5	1.023	1.04	1.14	1.197
71	1.033	1.032	1.139	1.189
71.5	1.02	1.042	1.129	1.194
72	1.021	1.05	1.132	1.176
72.5	1.02	1.033	1.116	1.174
73	1.019	1.058	1.117	1.154
73.5	1.031	1.039	1.092	1.163
74	1.012	1.034	1.097	1.155
74.5	1.011	1.045	1.097	1.151
75	1.011	1.046	1.092	1.158
75.5	1.007	1.033	1.098	1.144
76	1.007	1.042	1.1	1.147
76.5	1.001	1.024	1.092	1.139
77	0.9971	1.035	1.082	1.128
77.5	1.004	1.03	1.083	1.139
78	1.013	1.028	1.078	1.147
78.5	1.006	1.027	1.076	1.137
79	1.013	1.027	1.069	1.138
79.5	1.004	1.036	1.065	1.127
80	0.9919	1.035	1.081	1.115
80.5	0.9976	1.028	1.065	1.136
81	1.011	1.028	1.069	1.129
81.5	0.997	1.04	1.082	1.131
82	1.001	1.042	1.08	1.121
82.5	1.015	1.04	1.094	1.112
83	1.001	1.032	1.063	1.12
83.5	1.005	1.021	1.061	1.122
84	1.005	1.024	1.057	1.104
84.5	1.012	1.02	1.064	1.114
85	1.004	1.025	1.08	1.105
85.5	1	1.029	1.054	1.104
86	1.014	1.035	1.046	1.106
86.5	1.01	1.022	1.076	1.115
87	1.002	1.022	1.05	1.098
87.5	1.005	1.006	1.049	1.109
88	0.9965	1.02	1.055	1.112
88.5	0.9986	1.026	1.061	1.105
89	0.9998	1.004	1.056	1.087
89.5	1.009	1.014	1.046	1.092
90	0.9831	1.023	1.049	1.099
90.5	0.9908	0.9958	1.051	1.086
91	1.01	1.009	1.041	1.084
91.5	0.9983	1.007	1.038	1.085
92	0.9938	1.009	1.052	1.082
92.5	1.011	1.022	1.031	1.079
93	0.9843	1.014	1.035	1.074
93.5	0.9895	0.9991	1.038	1.079
94	1.017	1.012	1.051	1.082
94.5	1.008	1.007	1.035	1.073
95	1.018	1.01	1.041	1.075
95.5	0.9953	1.019	1.036	1.081
96	1.014	1.007	1.032	1.067
96.5	1.023	1.007	1.045	1.068
97	1.005	1.013	1.031	1.076
97.5	1.011	1.008	1.038	1.074
98	1.002	1.011	1.036	1.068
98.5	0.998	1.001	1.024	1.061
99	1.003	1.006	1.035	1.072
99.5	1.004	1.015	1.029	1.06
100	0.9952	0.9978	1.03	1.057
100.5	0.9994	1.005	1.025	1.052
101	0.9986	1.001	1.021	1.055
101.5	1.002	0.9904	1.042	1.056
102	0.991	1.006	1.032	1.055
102.5	1.001	1.009	1.029	1.077
103	1.002	1.006	1.017	1.056
103.5	1.003	1.015	1.028	1.057
104	1.004	1.007	1.022	1.055
104.5	1.007	1.009	1.02	1.042
105	1.003	1.01	1.019	1.055
105.5	1.005	1.022	1.04	1.051
106	0.9944	1.015	1.033	1.065
106.5	0.9841	1.006	1.026	1.053
107	0.9991	1.007	1.022	1.055
107.5	0.9978	0.998	1.031	1.054
108	0.9949	0.9955	1.027	1.058
108.5	1.002	1.005	1.017	1.048
109	0.993	1.003	1.032	1.051
109.5	0.993	1.008	1.017	1.052
110	1.005	1.001	1.024	1.054
110.5	0.9883	1.005	1.031	1.048
111	0.9967	1.005	1.022	1.044
111.5	0.9935	1.003	1.021	1.047
112	0.982	0.9927	1.016	1.047
112.5	1.013	0.9945	1.027	1.044
113	1.002	0.9968	1.028	1.045
113.5	1.003	1.004	1.022	1.042
114	1	0.9884	1.016	1.04
114.5	0.9972	1.007	1.018	1.029
115	0.994	1.01	1.024	1.042
115.5	1.006	1	1.018	1.033
116	0.9971	1.006	1.019	1.045
116.5	1.007	0.9974	1.024	1.034
117	1.008	1.005	1.027	1.043
117.5	0.9891	1.004	1.012	1.036
118	1.017	1.001	1.018	1.037
118.5	1.016	0.9943	1.028	1.043
119	0.9974	1.007	1.033	1.041
119.5	0.9945	1.014	1.023	1.042
120	0.9972	0.9988	1.007	1.046
120.5	1.005	1.005	1.028	1.033
121	1.01	1.002	1.015	1.025
121.5	1.003	1.013	1.021	1.038
122	1.008	0.9952	1.011	1.025
122.5	0.993	0.9849	1.007	1.028
123	1.002	1.008	1.006	1.033
123.5	0.9952	1.004	1.031	1.026
124	1.016	1.004	1.016	1.036
124.5	0.9969	1.009	1.013	1.035
125	1.005	1.007	1.014	1.023
125.5	1.014	1.005	1.012	1.036
126	1.002	1.004	1.019	1.038
126.5	1.004	1.006	1.005	1.046
127	1.006	0.9938	1.032	1.034
127.5	1.005	1.001	1.017	1.026
128	1.011	1.003	1.025	1.019
128.5	1.014	1.01	1.013	1.015
129	1.012	0.989	1.017	1.032
129.5	0.9993	0.9935	1.017	1.018
130	1.009	0.993	1.023	1.024
130.5	1.004	0.9932	1.016	1.02
131	1.007	0.9936	1.017	1.024
131.5	1	1.006	1.009	1.023
132	1.003	0.9975	1.004	1.035
132.5	1.015	0.9918	1.013	1.023
133	1	1.003	1.024	1.021
133.5	1.002	0.9943	1.017	1.024
134	0.9978	0.998	1.029	1.028
134.5	0.9957	1.005	1.019	1.032
135	1.002	1.008	1.023	1.02
135.5	0.9938	0.9953	1.017	1.024
136	1.005	1.005	1.009	1.023
136.5	1.002	0.9879	1.01	1.035
137	0.9962	1.001	1.005	1.029
137.5	1.002	1.006	1.019	1.017
138	1.006	1.011	1.008	1.021
138.5	1.011	0.9963	1.016	1.022
139	1.009	1.008	1.009	1.011
139.5	0.9989	0.997	1.001	1.018
140	1.004	1.001	1.014	1.022
140.5	0.9965	1.007	1.009	1.018
141	1.007	1.002	1.018	1.018
141.5	1.015	0.9906	1.012	1.014
142	1.003	1.006	1	1.025
142.5	1.024	0.9965	1.01	1.014
143	1.02	1.003	1.013	1.022
143.5	1.014	1.005	1.017	1.018
144	1.011	0.9927	1.021	1.028
144.5	1.011	0.9959	1.016	1.021
145	1.01	1.004	1.008	1.014
145.5	0.9994	0.9971	1.015	1.014
146	1.006	1	1.005	1.031
146.5	1.009	0.9932	1.01	1.015
147	1.009	0.9999	1.015	1.02
147.5	1.021	0.9912	1.009	1.014
148	1.001	1.006	1.019	1.031
148.5	1.018	0.999	1.015	1.015
149	0.9974	0.9934	1.011	1.029
149.5	1.014	1	0.9939	1
150	0.9963	0.9939	0.9946	1.006
150.5	1.013	1.009	1.009	1.025
151	1.014	0.9986	1.017	1.027
151.5	1.002	1.008	1.011	1.017
152	1.023	0.9905	1.02	1.012
152.5	1.003	0.9984	1.021	1.021
153	1.012	1.008	1.007	1.006
153.5	1.008	1.001	1.01	1.024
154	1.003	0.9987	1.015	1.01
154.5	1.017	1.002	1.016	1.025
155	1.018	0.9984	1.019	1.026
155.5	0.9995	1	1.016	1.017
156	0.9979	1.004	1.023	1.016
156.5	0.9938	0.998	1.016	1.019
157	1.001	0.9945	0.9921	1.029
157.5	1.014	1.011	1.007	1.007
158	1.018	0.9905	1.007	1.015
158.5	1.009	0.9985	0.9981	1.018
159	1.008	1.016	1.005	1.002
159.5	1.007	0.9928	1.005	1.017
160	0.9922	1.004	1.003	1.014
160.5	1.008	1.005	1.007	1.01
161	1.005	0.9969	1.011	1.018
161.5	1.011	1.004	1.015	1.022
162	1.012	0.9971	0.9971	1.013
162.5	1.011	1.014	1.008	1.014
163	1.012	1.011	1.012	1.015
163.5	1.008	1	0.994	1.012
164	1.007	0.9963	1.014	1.014
164.5	1.011	1.01	1.008	1.011
165	1.006	0.9972	1.002	1.014
165.5	0.9985	1.003	1.01	1.015
166	1.017	0.9908	1.004	1.012
166.5	1.016	0.9936	1.01	1.004
167	1.013	1.004	1.014	1.024
167.5	1.011	0.9859	1.01	0.9966
168	1.012	1.009	1.01	1.023
168.5	1.019	1.011	1.01	1.018
169	1.004	1.002	1.02	1.013
169.5	1.005	1.004	1.01	1.017
170	1.011	0.9983	1.006	1.014
170.5	1.01	0.9992	1.02	1.003
171	1.008	0.9819	0.9967	1.023
171.5	0.995	0.998	1.016	1.015
172	1.014	0.9998	1.014	1.008
172.5	1.005	1.012	0.9994	1.011
173	0.9991	0.9951	1.011	1.018
173.5	1.003	0.9988	1.014	1.023
174	1.009	0.9953	0.9967	1.008
174.5	0.9981	1.009	1.007	1.007
175	1.016	0.9957	1.011	1.009
175.5	1	1.008	0.9913	1.022
176	1.023	1.008	1.011	1.017
176.5	1.014	1.01	1.013	1.016
177	1.003	1.002	1.015	1.009
177.5	1.008	0.991	1.019	1.01
178	1.001	0.9979	0.9937	1.002
178.5	1.006	1.015	1.012	1.02
179	1.002	1.003	1.004	1.013
179.5	0.9978	0.998	1.025	1.024
180	1.008	0.9936	1.006	1.013
180.5	1.009	1.001	1	1.016
181	1.003	0.9998	1.008	1.027
181.5	0.9929	1.008	1.015	1.012
182	1.025	0.9997	1.002	1.002
182.5	1.009	1.001	0.9905	1.016
183	1.008	1.006	1.001	1.018
183.5	0.9979	1.018	1.009	1.023
184	1.025	1.005	1.005	1.014
184.5	1.006	1.003	1.005	1.004
185	1.014	1.004	1.018	1.018
185.5	0.9989	0.9976	1.021	1.016
186	1.007	0.999	1.001	1.005
186.5	1.007	0.9952	0.9965	1.01
187	1	1.003	1.002	1
187.5	1.01	1.006	1.009	1.024
188	0.9985	0.9936	1.009	1.022
188.5	1.007	1.001	1.007	1.013
189	1.007	0.9952	0.999	1.018
189.5	1.011	1.024	1.001	1.008
190	1.017	0.9949	1.001	1.019
190.5	1.002	1.013	1.002	0.9975
191	1.011	0.9921	1.012	1.017
191.5	1.005	0.996	1.011	1.013
192	1.013	1.001	1.016	1.01
192.5	1.007	1.007	1.013	1.002
193	1.01	0.9955	1.011	0.9995
193.5	1.006	1.004	1.002	1.008
194	1.01	0.9972	1.002	1.019
194.5	1.008	1.003	1.013	1.013
195	1.018	1.005	1.008	1.015
195.5	1.017	0.9854	1.007	1.017
196	1.019	0.9938	0.9982	1.009
196.5	1.01	1.007	1	1.013
197	1.019	1.006	1.012	1.002
197.5	1.003	1.006	0.9887	1.003
198	1.011	1.007	1.003	1.009
198.5	1.012	1.009	0.9948	1.021
199	1.007	1.015	1.013	1.015
199.5	1.013	0.9934	0.9984	1.015
200	1.013	1.006	1.006	1.022
200.5	1.01	1.002	1.001	1.011
201	0.9983	1.015	1.009	1.014
201.5	1.01	1.011	1.001	0.9932
202	1.01	1.005	1.004	1.019
202.5	1.011	1.003	0.9908	1.004
203	1.009	1.01	1.006	1.013
203.5	1.017	1.001	1.001	1.006
204	1.006	1.007	1.007	1.01
204.5	1.009	1.012	0.997	1.015
205	1.016	1.012	1.016	0.9956
205.5	1.018	1.009	1.006	1.009
206	1.009	0.9957	1.016	1.017
206.5	1.005	0.999	1.013	1.016
207	1.013	0.9968	1.016	1.011
207.5	1.007	1.012	1.015	1.017
208	1.013	1.01	1.013	1.015
208.5	1.015	0.9967	1.018	1.015
209	1.013	1.009	1.008	1.023
209.5	1.023	1	1.002	1.015
210	1.013	1.02	1.008	1.012
210.5	1.026	1.014	1.014	1.006
211	1	1.008	1.001	1.008
211.5	1.015	1.005	1.006	1.003
212	1.021	0.9938	0.9952	1.015
212.5	1.016	1.008	1.004	1.01
213	1.009	0.9998	1.012	1.016
213.5	1.005	0.9914	0.9938	1.014
214	0.994	1.002	0.9959	1.011
214.5	1.012	1.005	1.006	1.014
215	1.007	1.009	0.9937	1.002
215.5	1.006	1	1.018	1.018
216	1.003	1.006	1.001	1.011
216.5	1.009	1.016	1.006	1.02
217	1.003	0.9961	1.01	1.021
217.5	1.011	1	0.9966	1.027
218	1.02	1.013	1.012	1.015
218.5	1.011	0.995	0.9981	1.009
219	1.013	1.018	1.012	1.023
219.5	1.011	1.018	1.01	1.03
220	1.005	1.007	0.9882	1.013
220.5	1.024	0.9996	1.008	1.009
221	1.014	1.018	1.009	1.018
221.5	1.014	1.007	1.01	1.014
222	1.012	0.9998	0.9891	1.017
222.5	1.02	1.004	1.018	1.021
223	1.021	1.005	1.011	1.017
223.5	1.003	1.005	1.009	1.022
224	1.017	1.008	1.01	1.023
224.5	1.007	1.005	1.014	1.014
225	0.9984	1.017	1.006	1.015
225.5	1.03	1.017	1.001	1.013
226	1.028	1.001	1.013	1.017
226.5	1.01	0.9996	0.9924	1.011
227	1.014	1.003	1.009	1.016
227.5	1.015	1.02	0.9947	1.017
228	1.015	1.014	0.9949	1.013
228.5	1.012	1.004	1.018	1.02
229	1.01	1.001	1.004	1.014
229.5	1.016	0.9965	0.9971	1.022
230	1.012	0.9997	1.006	1.016
230.5	1.016	1.011	1.009	1.008
231	1.006	1.009	1.003	1.004
231.5	1.021	1.008	1.004	1.009
232	1.009	0.9978	1.017	1.012
232.5	1.005	1.003	0.9969	1.013
233	1.025	1.016	0.9997	1.027
233.5	1.007	1.014	1.013	1.003
234	1.007	0.9948	0.9848	1.015
234.5	1.012	1.018	0.9956	1.016
235	1.005	1.017	0.9908	1.01
235.5	1.012	1.006	0.99	1.015
236	1.008	0.9988	1.001	1.015
236.5	1.012	1.003	1.006	1.016
237	1.025	1.024	1.014	1.013
237.5	1.015	1.005	1.003	1.018
238	1.016	0.9971	0.9949	1.026
238.5	1.023	1.017	1.02	1.02
239	1.011	1.002	1.002	1.009
239.5	1.006	1.005	1.02	1.016
240	1.002	1.001	0.9973	1.021
240.5	1.026	1.004	0.9998	1.001
241	1.012	1.006	1.003	1.022
241.5	1.027	1.006	0.9962	1.015
242	1.009	1.007	1.012	1.01
242.5	1.017	1.01	0.9986	1.011
243	1.021	0.9989	1.012	1.016
243.5	1.011	1.012	0.996	1.022
244	1.004	1.004	1.008	1.015
244.5	1.009	0.9968	1.01	1.015
245	0.9975	1.013	1.009	1.022
245.5	1.013	1.008	1.008	1.017
246	1.015	1.008	1.006	1.011
246.5	1.018	1.011	1.018	1.005
247	1.004	1.009	1.003	1.018
247.5	1.013	1.011	1.009	1.017
248	1.006	1.01	1.009	1.02
248.5	1.009	1.003	1.002	0.9985
249	1.024	1.019	1.008	1.011
249.5	1.016	1.02	0.9979	1.014
250	1.019	1.027	1.009	1.008
250.5	1.011	1.009	1.016	1.015
251	1.005	1.008	1.003	1.012
251.5	1.01	1.012	1.012	1.027
252	1.021	1.008	0.9985	1.016
252.5	1.006	1.01	1.008	1.016
253	1.018	1	1.009	1.006
253.5	1.007	1.003	1	1.018
254	0.9949	1.008	1.006	1.017
254.5	1.017	1.007	0.9949	1.026
255	1.01	1.023	1.003	1.028
255.5	1.007	1.011	1.01	1.003
256	1.006	1.009	1.002	1.023
256.5	1	1.007	0.9922	1.027
257	1.01	1.016	1.011	1.006
257.5	1.013	1.013	1	1.026
258	1.013	1.011	0.991	1.025
258.5	1.003	0.9979	0.9934	1.023
259	1.014	1.017	1.008	1.032
259.5	1.014	1.009	1.007	1.026
260	1.008	1.019	1.005	1.028
260.5	1.023	1.008	0.9983	1.006
261	1.014	1.006	1.001	1.016
261.5	1.016	1.011	1.012	1.021
262	1.013	1.011	1.018	1.019
262.5	1.011	1.022	1.004	1.018
263	1.012	1.018	1.009	1.015
263.5	1.013	1.02	1.002	1.011
264	1.023	0.9963	0.9999	1.009
264.5	1.013	1.016	1.002	1.014
265	1.015	1.01	1.012	1.011
265.5	1.025	1.004	1.004	1.008
266	1.007	1.011	1.002	1.014
266.5	1.002	1.014	1.003	1.012
267	1.007	1.008	1.001	1.016
267.5	1.012	1.013	1.028	1.004
268	1.006	1.017	1.005	0.999
268.5	1.01	1.015	1.005	1.003
269	1.015	1.021	0.9889	1.022
269.5	1.028	1.007	1.002	1.003
270	1.003	1.007	1.013	1.021
270.5	1.008	0.9886	1.007	1.012
271	1.015	1.001	1.006	1.011
271.5	1.017	1.006	1.004	1.016
272	1.019	1.009	1.021	1.003
272.5	1.003	1.021	1.003	1.024
273	1.001	1.009	1.009	1.018
273.5	1.019	1.024	1.012	1.006
274	1.01	1.02	1.007	1.012
274.5	1.011	1.008	1.002	1.022
275	1.021	0.9875	1.012	1.004
275.5	1.015	1.01	1.002	1.006
276	1.02	1.028	0.9936	1.014
276.5	1.016	1.01	0.999	1.018
277	1.022	1.015	0.9946	1.008
277.5	1.02	1.005	1.003	1.009
278	1.018	1.005	1.016	1.019
278.5	1.011	1.019	1.002	1.011
279	1.029	1.01	1.006	1.018
279.5	1.016	1.007	1	1.006
280	1.013	1.017	0.998	1.009
280.5	1.016	1.009	1.001	1.022
281	1.007	1.008	0.9992	1.022
281.5	1.007	1.013	0.9954	1.02
282	1.013	1.016	1.017	1.026
282.5	1.002	1.007	0.9994	1.017
283	1.015	1.018	1.008	1.017
283.5	1.007	1.001	1.01	0.9994
284	0.9993	1.018	1.009	1.006
284.5	1.009	1.013	1.004	1.007
285	1.01	0.9952	1.014	1.001
285.5	1.009	1.01	0.9999	1.024
286	1.008	1.003	0.992	1.018
286.5	1.015	1.011	1.003	1.008
287	1.013	1.015	1.006	1.009
287.5	1.001	1.021	1.002	1.009
288	1.008	0.9901	0.9923	1.014
288.5	1.015	1.005	1.01	1.015
289	1.018	1.007	0.9898	1.013
289.5	1.01	1.009	0.999	1.009
290	1.012	1.007	1.014	1.005
290.5	1.003	0.9994	0.9996	1.023
291	1.012	1.015	1.002	1.021
291.5	1.021	1.002	1.011	1.013
292	1.009	1.009	1.01	1.021
292.5	1.01	1.017	1.003	1.017
293	1.009	1.021	1.018	1.008
293.5	1.024	1.021	0.9999	1.018
294	1.015	1.001	1.01	1.019
294.5	1.021	1.013	0.9994	1.008
295	1.009	1.02	1.008	1.009
295.5	1.004	1.009	0.9956	1.007
296	1.02	1.012	1.012	1.015
296.5	0.9977	1.016	1.014	1.004
297	1.026	1.014	1.012	1.009
297.5	1.022	1	1.004	1.02
298	1.012	1.007	0.9931	1.021
298.5	1.014	1.024	1.002	1.01
299	1.015	0.9939	0.9957	1.009
299.5	1.022	1.006	1.004	1.01
300	1.013	1.016	1.004	1.014
300.5	1.013	1.012	1	1.012
301	1.022	1	1.017	1.016
301.5	1.01	1.009	0.9989	1.013
302	1.011	1.015	1.004	1.02
302.5	1.015	1.014	1.006	1.016
303	1.013	1.007	1.006	1.01
303.5	1.016	1.011	1.003	1.014
304	1.018	1.007	1.015	1.006
304.5	1.016	1.012	0.9999	1.002
305	1.017	1.014	1.001	1.01
305.5	1.017	1.008	1.017	1.015
306	1.016	1.012	1.006	1.014
306.5	1.023	1.019	0.9949	1.017
307	1.013	0.9928	1.009	1.013
307.5	1.025	1.012	1.001	1.014
308	1.008	1.01	1.002	1.018
308.5	1.028	1.027	1.004	1.017
309	1.023	1.015	0.9936	1.013
309.5	1.005	1.004	0.9876	1.014
310	1.012	1.02	1.009	1.013
310.5	1.026	1.009	1.006	1.003
311	1.024	1.004	1.006	1.001
311.5	1.007	0.9938	1.016	1.019
312	1.014	0.9976	1.013	1.011
312.5	1.021	1.016	1.013	1.023
313	1.015	1.018	1.008	1.008
313.5	1.014	1.008	1.007	1.031
314	1.018	1.012	1.001	1.009
314.5	1.015	0.9934	1.009	1.015
315	1.008	1.021	1.013	1.008
315.5	1.023	1.02	1.004	1.016
316	1.015	1.012	1.019	0.9997
316.5	1.016	1.005	0.9916	1.005
317	1.009	1.029	1.013	1.02
317.5	1.021	1.009	1.003	1.002
318	1.01	1.009	1.015	1.018
318.5	1.016	1.015	1.009	1.018
319	1.016	0.9988	1.006	1.019
319.5	1.016	1.016	1.007	1.014
320	1.015	1.012	1.004	1.009
320.5	1.012	1.015	1.01	1.01
321	1.01	1.013	1.004	1.023
321.5	1.006	1.004	1.002	1.01
322	1.02	1.005	1.008	1.006
322.5	1.021	1.018	1.015	1.006
323	1.009	1.011	0.9986	1.021
323.5	1.014	1.019	0.9946	1.015
324	1.015	1.007	1.018	1.022
324.5	1.012	1.009	1.001	1.017
325	1.01	1.018	1.014	1.014
325.5	1.01	1.006	1.003	1.007
326	1.017	1.01	1.002	1.004
326.5	1.003	1.033	1.01	1.009
327	1.019	1.008	1.013	1.022
327.5	1.014	1.011	1.006	1.01
328	1.015	1.023	0.9957	1.001
328.5	0.9961	1.023	0.9947	0.9964
329	1.006	1.018	1.001	1.016
329.5	1.016	1.015	1.021	1.015
330	1.009	1.02	1.01	1.01
330.5	1.014	1.018	1.003	1.021
331	1.025	1.015	1.003	1.01
331.5	1.014	1.011	1.013	1.017
332	1.018	1.002	0.998	1.016
332.5	1.01	1.013	1.016	1.005
333	1.012	1.006	1.007	1.007
333.5	1.004	1.007	1.007	1.009
334	1.021	1.008	1.01	1.021
334.5	1.011	0.9988	1.013	0.9992
335	0.9978	1.022	0.9968	1.011
335.5	1.011	1.031	0.9973	1
336	1.005	1.018	0.9955	1.011
336.5	1.022	1.005	1.012	1.017
337	1.015	1.016	1.009	1.033
337.5	1.014	1.013	0.9975	1.023
338	1.02	1.012	1.003	0.9993
338.5	1.005	1.019	1.004	1.021
339	1.019	1.009	1.024	1.013
339.5	1.02	1.008	0.9998	1.01
340	1.02	1.016	1.008	1.007
340.5	1.015	1.012	1.009	1.023
341	1.004	1.025	0.996	1.006
341.5	1.01	1.027	0.999	1.003
342	1.028	1.018	1.008	1.01
342.5	1.009	1.006	1.005	1.025
343	1.002	1.009	1.023	1.001
343.5	1	1.019	0.9989	1.019
344	1.01	1.025	1.005	1.011
344.5	1.009	1.02	1.005	1.018
345	1.002	1.015	1.002	1.014
345.5	1.017	1.03	1.005	1
346	1.003	1.008	0.9923	1.013
346.5	1.007	1.02	1.004	1.011
347	1.008	1.016	0.9905	0.989
347.5	1.017	0.9989	1.014	1.015
348	1.009	1.024	0.9972	1.013
348.5	1.02	1.017	1.005	1.001
349	1.005	1.021	1.009	1.003
349.5	1.002	1.012	1.006	0.9976
350	1	1.021	1.02	1.016
350.5	1.007	1.007	1.006	1.013
351	1.01	1.016	1.001	1.016
351.5	1.026	1.017	1.001	0.9998
352	1.012	1.021	0.9975	1.007
352.5	1.011	1.016	1	1.009
353	1.001	1.021	1.001	1.013
353.5	1.015	1.016	1.015	1.014
354	1.014	1.01	1.023	1.018
354.5	1.013	1.007	1.006	1.018
355	1.008	1.015	0.9938	1.013
355.5	1.022	0.9984	1.018	1.028
356	1.006	1.009	0.9982	1.019
356.5	1.017	1.002	1.013	1.002
357	1.021	1.019	1.013	1.016
357.5	1.003	1.009	1.013	1.009
358	1.019	1.029	1.002	1.009
358.5	1.017	1.025	1.008	1.005
359	1.019	1.02	1.015	1.011
359.5	1.017	1.02	1.013	1.009
360	1.007	1.019	1.009	1.002
360.5	1.013	1.015	0.9968	1.008
361	1.016	1.01	1.009	1.003
361.5	1.01	0.9953	1.011	1.01
362	1.02	1.021	1.022	1.027
362.5	1.015	1.008	1.009	1.014
363	0.9986	1.014	0.9959	1.019
363.5	1.012	1.019	1.009	1.006
364	1.015	1.018	1.011	1.014
364.5	1.01	1.014	1.009	0.9977
365	1	1.025	1.012	1.008
365.5	1.011	1.021	1.009	1.001
366	1.012	1.001	0.9995	1.014
366.5	1.019	1.024	1.022	1.018
367	1.02	1.011	1.011	1.009
367.5	1.028	1.015	1.009	1.012
368	1.004	1.019	1.02	1.019
368.5	1.005	1.007	1.01	1.015
369	1.002	1.019	1.002	1.006
369.5	1.009	1.011	1.017	1.022
370	1.003	1.027	1.018	1.006
370.5	1.014	1.018	1.003	1.016
371	1.012	1.014	1.007	1.006
371.5	1.003	1.017	1.003	1.014
372	1.022	1.023	1	1.019
372.5	1.011	1.001	1.015	1.016
373	1.002	1.014	0.9962	1.014
373.5	1.018	1.012	1.011	1.019
374	1.018	1.023	1.001	1.013
374.5	1.003	1.013	1.021	1.021
375	1.018	1.014	1.002	1.016
375.5	1.01	1.025	0.9964	1.01
376	1.015	1.027	1.005	1.005
376.5	0.9941	1.021	0.9922	1.008
377	1.03	1.013	1.006	1.012
377.5	1.001	1.005	0.9963	1.02
378	1.009	1.019	1.024	1.007
378.5	1.009	1.022	1.01	1.009
379	1.014	1.008	1.009	1.012
379.5	1.012	1.016	1.001	1.019
380	1.014	1.016	1.014	1.013
380.5	1.005	1.002	1.01	1.012
381	1.021	1.016	1.004	1.011
381.5	1.014	0.9929	0.9949	1
382	1.004	1.009	1.005	1.022
382.5	0.9986	1.016	1.017	1.012
383	1.011	1.012	1.014	1.006
383.5	1.012	1.019	1.006	0.9984
384	1.01	1.012	1.005	1.008
384.5	1.017	1.012	0.9987	1.008
385	1.009	1	1.01	1.016
385.5	1.004	1.001	1.012	1.016
386	1.014	1.027	1.005	1.009
386.5	1.021	1.012	0.9972	1.011
387	1.02	1.022	1.017	1.002
387.5	1.01	1.024	1.017	1.002
388	1.013	1.002	1.011	1.013
388.5	1.014	1.01	1.014	1.014
389	1.017	1.014	1.012	1.019
389.5	1.009	1.012	1.009	1.011
390	1.004	1.007	1.01	1.03
390.5	1.008	1.015	1.006	0.9984
391	1.007	1.014	1.006	1.011
391.5	1.009	1.014	1.004	1.007
392	0.9915	1.008	1.015	1
392.5	0.9989	1.02	1	1.008
393	1.013	1.015	1.001	1.009
393.5	1.014	1.014	1	1.023
394	1.003	1.021	1.006	1.004
394.5	1.019	1.01	1.006	1.008
395	1.014	1.009	1.009	1.017
395.5	1.019	1.014	1.021	1.013
396	1.014	1.005	1.017	1.007
396.5	1.011	1.012	0.9981	0.9979
397	1.017	1.012	1.013	1.016
397.5	1.017	1.016	1.006	0.9931
398	1.006	0.9988	0.9993	1.019
398.5	1.017	1.005	1.017	1.009
399	1.02	1.016	1.01	1.01
399.5	1.001	1.014	1.019	1.005
400	1.008	1.009	1.013	1.028
400.5	1.008	1.011	1.001	1.005
401	1.017	1.006	0.9991	1.011
401.5	1.034	1.02	1.01	1.008
402	1.017	1.012	1.01	1.017
402.5	1.002	1.023	1.011	1.026
403	1.01	1.013	1.002	1.017
403.5	1.011	1.014	1.008	1.017
404	1.022	1.003	1.013	0.998
404.5	1.015	1.017	1.003	0.997
405	1.011	1.014	0.9963	1.012
405.5	1.001	1.008	1.012	1.012
406	1.001	1.009	1.009	0.9967
406.5	1.02	1.01	1.012	1.015
407	1.014	1.006	1.007	1.021
407.5	1.016	1.013	1.005	1.009
408	1.026	1.015	1.015	1.016
408.5	1.014	1.006	1.006	1.021
409	1.003	1.02	1.013	1.016
409.5	1.024	1.026	1.01	1.013
410	1.018	1.019	0.9979	0.9949
410.5	1.015	1.021	1.005	0.9899
411	1.013	1.013	1.006	1.005
411.5	1.011	1.009	1.013	1.005
412	1.002	1.017	1.007	1.011
412.5	1.017	1.009	1.003	1.005
413	1.005	1.013	1.008	1.016
413.5	1.006	1.001	1.023	1.017
414	1.012	1.012	1.005	1.023
414.5	1.004	1.013	1.019	1.012
415	1.013	1.012	1.012	1.012
415.5	1.015	1.019	1.014	1.012
416	1.007	1.002	1.023	1.008
416.5	1.017	1.021	1.015	1.006
417	1.022	1.017	1.024	1.004
417.5	1.019	1.034	1.012	1.019
418	1.007	1.006	1.008	1.011
418.5	1.006	1.011	1.004	1.014
419	1.015	1.013	1.019	1.015
419.5	1.014	1.024	0.9957	1.01
420	1.008	1.019	1.013	1.028
420.5	1.005	1.026	1.011	1.025
421	1.011	0.9985	1.008	0.9986
421.5	1.014	0.9947	1.002	1.013
422	1.018	1.015	1.007	1.002
422.5	1.022	1.012	1.004	1.007
423	1.013	1.014	1.014	1.013
423.5	1.009	1.019	1.003	1.007
424	1.001	1.011	1.01	1.016
424.5	1.013	1.016	1.012	1.011
425	1.008	1.013	1.009	1.008
425.5	1.013	1.01	1.007	1.02
426	1.022	1.016	1.008	1.009
426.5	1.006	1.004	1.01	1.012
427	1.01	1.02	1.02	1.007
427.5	0.998	1.019	1.019	1.015
428	1.008	1.02	1.012	1.002
428.5	1.014	1.016	0.9986	1.009
429	1.01	1.023	1.008	1.01
429.5	1.013	1.015	1.01	1.01
430	1.016	1.003	1.017	1.019
430.5	1.012	1.008	1.019	1
431	1.01	1.017	1.016	1.011
431.5	1.018	1.007	0.9942	1.015
432	1.014	1.017	1	1.009
432.5	0.9929	1.008	1.013	0.9981
433	1.016	1.019	1.003	1.008
433.5	1.012	1.018	1.009	0.9995
434	1.013	1.018	1.01	1.007
434.5	1.004	1.012	1.01	1.014
435	1.019	1.02	1.011	1.023
435.5	1.018	1.008	1.005	1.017
436	1.009	1.025	1.01	1.019
436.5	1.023	1.009	1.014	1.014
437	1.004	1.014	1.008	1.023
437.5	1.014	0.9963	1.002	0.9877
438	1.01	1.006	1.025	1.003
438.5	1.023	1.006	1.011	1.009
439	1.012	1.01	1.013	1.009
439.5	1.01	1.011	1.013	1.016
440	1.002	1.011	1.005	1.015
440.5	1.01	1.017	1.02	1.015
441	1.009	1.009	1.015	1.012
441.5	1.007	1.004	1.004	1.016
442	1.01	1.015	1.013	0.9929
442.5	0.9967	1.023	1.014	1.017
443	1.012	1.006	1.007	1.007
443.5	1.017	1.004	1.012	1.019
444	1.011	1.018	1.02	1.013
444.5	1.006	1.019	1.022	1.015
445	1.009	1.012	0.9956	1.009
445.5	1.008	1.014	1.02	1.025
446	1.009	1.013	1.009	1.018
446.5	1.019	1.017	1.013	1.005
447	1.008	1.008	1.019	1.008
447.5	1.004	0.9967	1.002	1.018
448	1.011	1.016	1.015	1.018
448.5	1.01	1.017	1.013	1.022
449	1.004	1.004	1.003	1.026
449.5	1.019	1.01	1.006	1.005
450	1.029	1.017	1.001	1.023
450.5	1.002	1.008	1.017	1.012
451	1.023	1.004	1.013	1.016
451.5	1.004	1.007	1.02	1.004
452	1.018	1.018	1.019	0.9966
452.5	1.008	1.027	1.001	1.008
453	1.007	1.006	1.01	1.003
453.5	1.021	1.019	1.006	1.002
454	1.027	1.014	1.01	1.013
454.5	1.016	1.007	1.001	1.015
455	1.015	1.02	1.021	1.009
455.5	1.017	1.021	1.004	1.013
456	1.015	1.017	1.015	1.014
456.5	1.015	1.024	1.017	1.013
457	1.012	1.017	1.01	1.007
457.5	1.008	1.014	1.018	1.014
458	1.009	1.001	1.029	1.012
458.5	0.9987	1.017	1.004	1.005
459	1.009	1.012	1.016	1.012
459.5	1.007	1.014	1.007	0.9962
460	1.014	1.011	1.009	1.011
460.5	1.009	1.018	1.014	1.005
461	1.023	1.004	1.012	1.006
461.5	1.014	1.003	1.01	1.021
462	1.01	1.012	1.014	1.003
462.5	1.019	1.011	1.004	1.016
463	1.018	1.009	1.02	1.016
463.5	1.011	1.011	1.002	1.009
464	1.014	0.9925	1.007	1.008
464.5	1.011	0.9972	1.009	1.004
465	1.024	1.008	1.022	1.002
465.5	1.003	1.006	1.02	1.023
466	1.008	1.013	1.006	1.013
466.5	1.007	1.007	1.019	1.026
467	1	1.01	1.014	1.021
467.5	1.002	1.015	0.9988	1.002
468	1.02	1.012	1.012	0.9961
468.5	1.01	1.014	1.03	1.02
469	1.02	1.007	1.003	1.013
469.5	1.004	1.015	1.011	1.009
470	1.015	1.012	1.005	1.007
470.5	1.001	1.023	1.012	1.015
471	1.015	1.021	0.997	1.001
471.5	1.009	1.019	1.006	1.02
472	1.012	1.007	0.9979	1.012
472.5	1.022	1.016	1.015	0.998
473	1.017	1.008	1.002	1.025
473.5	1.008	1.001	1.013	1.014
474	1.008	1.011	1.009	1.015
474.5	0.9982	1.015	1.011	1.031
475	0.9975	1.022	0.9923	1.01
475.5	1.006	1.013	0.9964	1.007
476	1.012	1.015	1.017	1.011
476.5	1.005	1.012	1.009	1.022
477	1.021	1.012	1.019	1
477.5	1.013	1.013	1.012	1.005
478	1.02	1.031	1.011	1.006
478.5	1.022	1.011	1.005	1.024
479	1.011	1.019	1.016	0.9989
479.5	0.9903	1.001	1.016	1.003
480	1.015	1.017	1.026	1.014
480.5	1.006	1.02	1.022	1
481	1.012	1.014	1.006	1.014
481.5	1.01	1.012	1.018	1.014
482	1.014	1.002	1.017	1.022
482.5	1.007	1.003	1.013	1.016
483	1.012	1.007	1.003	1.009
483.5	1.015	1.01	1.018	1.027
484	1.018	1.018	1.014	1.007
484.5	1.018	1.02	1.002	1.014
485	1.004	1.01	1.019	1.017
485.5	1.011	1	1.008	1.016
486	1.005	0.9956	1.027	1.009
486.5	0.9983	1.019	1.006	1.007
487	1.013	1.004	1.015	0.9998
487.5	0.9994	1.018	1.014	1.006
488	1.018	1.017	1.019	1.017
488.5	1.006	0.9972	1.011	0.9998
489	1.006	1.022	1.019	1.019
489.5	1.013	1.015	1.014	1.013
490	1.014	1.008	1.02	1.004
490.5	1.012	1.009	1.022	1.011
491	1.006	1.009	1.008	1.005
491.5	1.001	1.016	1.011	1.028
492	0.9975	1.018	1.01	1.007
492.5	1.014	1.009	1.011	1.023
493	1.018	1.013	1.019	1.002
493.5	1.007	1.002	1.016	1.015
494	1.015	1.016	1.031	1.019
494.5	1.015	1.018	1.01	1.021
495	1.016	1.015	1.02	1.006
495.5	1.01	1.009	1.017	1.011
496	1.006	1.003	1.012	1.007
496.5	1.008	1.022	1.004	0.9997
497	1.001	1.019	1.027	1.005
497.5	1.011	1.01	1.004	1.004
498	1.019	1.011	1.018	1.021
498.5	1.019	1.003	1.018	1
499	1.016	1.014	1.019	1.01
499.5	1.004	1.004	1.014	1.02
500	1.001	1.013	1.021	1.01
500.5	1.013	1.018	1.016	1.011
501	0.9986	1.009	1.005	1.001
501.5	1.009	1.018	1.018	1.003
502	1.008	1.003	1.008	1.01
502.5	1.013	0.9853	1.009	1.014
503	1.001	1.007	1.012	1.014
503.5	1.007	1.018	1.02	1.011
504	1.01	1.017	1.007	1.006
504.5	1.016	1.012	0.9982	1.007
505	1.012	1.016	1.009	1.025
505.5	1.016	1.024	1.01	1.012
506	1.011	1.019	1.005	1.017
506.5	1.015	1.001	1.012	1.016
507	1.003	0.9937	1.02	1.018
507.5	1.016	1.009	1.001	1.017
508	1.013	1.008	1.005	1.006
508.5	1.018	0.9968	1.013	1.013
509	1.015	1.012	1.02	1.016
509.5	1.012	1.02	1.014	1.003
510	1.009	1.02	1.001	1.006
510.5	1.01	0.9974	1.019	1.018
511	1.004	1.011	1.008	1.022
511.5	1.003	1.015	1.004	1.013
512	1.022	1.001	1.006	1.018
512.5	1.006	1.006	1.026	1.008
513	1.009	0.9974	1.014	1.02
513.5	1.023	1.008	0.9981	1.01
514	1.001	1.019	1.014	1.016
514.5	1.022	1.026	1.016	1.021
515	1.011	1.008	0.9993	1.026
515.5	1.025	1.02	1.012	1.001
516	1.001	1.018	1.025	1.022
516.5	0.998	1.013	1.011	0.9954
517	0.9982	1.015	1.014	1.006
517.5	1.014	1.005	1.021	1.013
518	1.007	0.9896	1.013	1.011
518.5	1.015	1.02	1.017	1.011
519	0.9926	1.011	0.9962	1.003
519.5	1.014	1.02	1.002	1.008
520	1.006	1.014	1.014	1.026
520.5	1.018	1.018	0.997	1.017
521	0.9971	1.006	1.008	1.015
521.5	1.012	1.009	1.007	1.011
522	1.001	1.012	1.013	1.02
522.5	1.004	1.01	1.015	1.005
523	1.01	1.019	1.008	1.01
523.5	1.008	1.021	1.021	1.013
524	1.013	1.011	1.005	1.026
524.5	1.011	1.014	1.019	0.9989
525	1.008	1.015	1.022	1.002
525.5	1.013	1.021	1.023	1.008
526	1.015	1.02	1.02	1.01
526.5	1.006	1.017	1.012	0.9995
527	1.008	1.016	1.019	1.007
527.5	1.016	1.02	1.007	1.022
528	1.01	0.9996	1.006	1.026
528.5	1.012	1.009	1.009	1.02
529	0.9997	1.015	1.022	1.013
529.5	1.002	1.004	1.028	1.006
530	1.018	1.008	1.009	1.011
530.5	1.022	1.006	1.016	1.011
531	1.004	1	1.017	1.01
531.5	1.015	0.9956	1.015	1.007
532	1.007	1.016	1.014	1.012
532.5	1.01	1.012	1.027	1.02
533	1.013	1.029	1.016	1.011
533.5	1.003	1.02	1.011	1.008
534	1.003	1.019	1.023	1.023
534.5	1.018	1.019	1.007	1.02
535	1.007	1.02	1.009	1.02
535.5	1.013	1.012	1.013	1.023
536	1.01	1	1.003	1.006
536.5	1.011	1.004	1.007	1.01
537	1.01	1.024	1.018	1.012
537.5	1.004	1.018	1.026	1.021
538	1.02	1.01	1.026	1.001
538.5	1.017	1.023	1.003	1.017
539	1.01	1.023	1.011	1.022
539.5	1	1.005	1.009	1.025
540	0.9985	1.015	1.005	1.013
540.5	1.025	1.008	1.021	1.022
541	1.005	1.002	1.015	1.021
541.5	1.018	1.015	1.016	1.028
542	1.013	0.9936	1.012	1.019
542.5	1.014	1.017	1.004	1.003
543	1.008	1.018	1.012	1.022
543.5	1.003	1.018	1.014	1.016
544	1.01	1.011	1.015	1.02
544.5	1.003	1.023	1.013	1.012
545	1.002	1.016	1.008	1.015
545.5	1.005	1.011	1.014	1.006
546	1.007	1.009	1.009	1.009
546.5	1.027	1.019	1.015	1.004
547	1.024	1.018	1.015	1.02
547.5	1.014	1.008	1.012	1.014
548	1.006	1.009	1.008	1.01
548.5	1.008	0.9967	1.011	1.003
549	0.9974	1.009	1.003	1.001
549.5	1.012	1.008	0.9959	1.014
550	1.015	1.009	1.007	1.001
550.5	1.006	1.001	1.006	1.029
551	0.9917	1.009	1.011	1.016
551.5	0.9984	1.006	1.006	1.015
552	1.007	1.022	1.018	1.013
552.5	1.018	1.024	1.006	1.015
553	1.007	0.9979	1.021	1.011
553.5	1.012	1.007	1	1.016
554	1.004	1.005	1.024	1.009
554.5	1.003	1.016	1.004	1.002
555	1.012	1.025	1.016	1.008
555.5	1.009	1.011	1.019	1.025
556	1.019	1.006	1.015	1.009
556.5	1.024	1.014	1.015	0.9936
557	1.014	1.02	1.012	1.014
557.5	1.013	1.011	1.009	1.017
558	1.017	1.016	1.011	1.007
558.5	1.017	1.012	1.028	1.016
559	1.033	1.007	1.017	1.009
559.5	1.007	1.012	1.018	1.024
560	1.009	1.013	1.014	1.011
560.5	1.007	1.01	1.018	1.011
561	1.008	1.002	1.006	1.024
561.5	1.009	1.009	1.004	1.008
562	1.019	0.9945	1.012	1.021
562.5	1.014	1.014	1.007	1.018
563	1.011	1.01	1.003	1.02
563.5	1.009	1.02	1.016	1.011
564	1.015	1.003	1.013	1.01
564.5	1.012	1.018	1.024	1.017
565	1.012	1.018	1.011	1.012
565.5	1.026	0.9965	1.005	1.022
566	1.008	1.009	1.023	1.008
566.5	1.004	1.013	1.026	1.019
567	1.018	1.004	1.009	1.014
567.5	0.9971	1.009	1.006	1.019
568	0.9899	1.015	1.031	1.013
568.5	1.001	0.9932	1.022	1.021
569	1.013	1.014	1.017	1.008
569.5	1.008	1.009	1.025	1.02
570	1.019	1.015	0.998	1.014
570.5	1.004	1.006	1.005	1.009
571	1.003	1.027	1.008	1.01
571.5	1.005	1.017	1.01	1.023
572	0.995	0.999	1.007	0.9912
572.5	1.011	1.018	1.002	1.012
573	1.015	1.007	1.01	1.013
573.5	1.03	1.006	1.018	1.01
574	1.019	1.013	1.004	1.012
574.5	0.9916	1.005	1.016	1.014
575	1.002	1.013	1.018	1.013
575.5	1.007	1.009	1.021	1.018
576	1.014	1.01	1.017	1.02
576.5	1.008	1.019	1.02	1.016
577	1.005	0.9995	1.017	1.008
577.5	1.003	1.017	1.004	0.9956
578	1.01	1.015	1.007	1.024
578.5	1.012	0.9987	1.001	1.012
579	1.013	1.014	1.017	1.012
579.5	0.9909	1.017	1.012	1.018
580	0.9995	1.007	1.014	1.003
580.5	1.013	1.006	1.016	1.01
581	1.005	1.011	1.009	1.012
581.5	1.003	1.013	1.022	1.014
582	1.005	1.007	1.014	1.009
582.5	1.004	1.008	1.018	1.001
583	1.007	1.019	0.9949	0.9999
583.5	1.011	1.001	1.015	1.009
584	1.019	1.017	1.008	1.011
584.5	1	1.004	1.016	1
585	1	1.01	0.9994	1.017
585.5	0.9934	1.011	1.025	1.016
586	1.009	1.015	1.006	1.008
586.5	1	1.015	1.02	1.017
587	1.022	1.016	0.9993	1.018
587.5	0.997	1.01	1.024	1.015
588	1.017	1.005	1.017	1.011
588.5	1.019	1.009	1.01	1.011
589	1.009	1.019	1.004	1.007
589.5	1.012	1.019	1.004	1.007
590	0.9998	1.02	1.016	1.002
590.5	1.003	1.001	1.014	1.017
591	1.001	1.01	1.023	1.039
591.5	1.016	1.01	1.013	1
592	1.014	1.012	1.01	1.022
592.5	1.013	1.003	1.026	1.018
593	1.006	1.02	1.024	1.012
593.5	1.012	1.016	1.004	1.017
594	1.008	1.02	1.01	1.023
594.5	0.9964	1.016	1.007	1.011
595	1.006	1.013	1.014	1.012
595.5	0.9966	0.9972	1.023	1.001
596	0.9984	1.013	1.012	1.011
596.5	0.9998	1.003	1.003	1.003
597	1.011	1.019	1.013	1.014
597.5	0.9974	1.012	1.007	1.029
598	0.9957	1.006	1.003	1.005
598.5	1.02	1.014	1.019	1.007
599	1.006	1.011	1.009	1.008
599.5	1.012	1.005	1.006	1.017
600	1.007	1.006	1.021	1.015
600.5	1.01	0.9934	1.014	1.016
601	1.011	1.016	1.02	1.002
601.5	0.9991	1.004	1.006	1.015
602	0.9994	1.007	1.006	1.008
602.5	1.004	1.014	1.023	1.014
603	1.006	1.001	0.9987	1.012
603.5	1.011	1.008	1.012	1.015
604	1.017	1.008	1.004	1.027
604.5	1.006	1.004	1.015	1.025
605	1.016	1.001	1.023	1.025
605.5	1.003	1	1.018	1.014
606	1.007	0.9998	1.015	1.01
606.5	1.01	1.011	1.023	1.02
607	1.005	0.9985	1.02	1.023
607.5	1.024	1.014	1.008	1.014
608	1.01	1.032	1.015	1.012
608.5	0.9939	1.006	1.021	1.018
609	1.013	1.012	1.003	1.012
609.5	1.008	1.026	1.014	1.008
610	1.02	1.007	0.9992	1.011
610.5	1.014	1.02	1.01	1.027
611	1.015	1.018	1.015	1.006
611.5	1.01	1.014	1.018	1.008
612	1.001	0.9943	1.019	1.011
612.5	1.012	1.013	1.012	1.016
613	0.9896	1.022	1.007	1.023
613.5	1.011	1.006	1.009	1.017
614	1.011	1.023	1.023	1.023
614.5	1.016	1.007	1.015	1.024
615	1.013	1.002	1.021	1.021
615.5	1.001	1.009	1.018	1.014
616	1.003	1.034	1.027	1.021
616.5	1.017	1.017	1.004	1.014
617	1.013	1.016	1.018	1.015
617.5	1.011	1.015	1.013	1.02
618	1.012	1.011	0.9995	1.012
618.5	1.012	1.005	0.9981	1.009
619	1.015	1.007	1.023	1.019
619.5	1.011	1.002	1.002	1.014
620	0.9915	1.018	1.015	1.017
620.5	1.013	1.009	1.023	1.015
621	1.009	1.012	1.016	1.03
621.5	1.004	1.01	1.013	1.017
622	1.019	1.003	1.021	1.01
622.5	1.006	1.009	1.005	1.002
623	0.9986	1.017	1.014	1.009
623.5	1.008	1.017	1.021	1.018
624	1.017	1.011	1.019	1.013
624.5	1.012	1.008	1.018	1.001
625	1.022	1.014	1.03	1.009
625.5	1.003	0.9992	1.014	1.02
626	0.9943	1.018	1.021	1.009
626.5	1.017	1.002	1.011	1.009
627	1.002	1.012	1.014	1.025
627.5	1.01	1.008	1.014	1.011
628	1.017	1.003	1.016	1.002
628.5	1.012	1.009	1.012	1.013
629	1.011	0.9943	1.02	1.017
629.5	1.006	1.004	1.017	1.018
630	1.004	1.01	1.012	1.001
630.5	1.003	1.005	1.001	1
631	0.9886	0.9988	1.003	1.01
631.5	1.003	1.01	1.014	1.013
632	1.002	1.013	1.016	1.017
632.5	1.01	1.008	1.012	1.01
633	1.004	1.013	1.015	1.018
633.5	1.012	1.01	1.021	1.01
634	1.019	1.018	1.019	1.017
634.5	1.017	1.007	1.012	1.015
635	1.011	1.02	1.005	1.006
635.5	1.013	1.016	0.9947	1.014
636	1.008	1.004	1.014	0.9962
636.5	1.008	1.005	1.014	1.007
637	1.009	1.002	1.011	1.021
637.5	0.9983	1.011	1.001	1.005
638	1.015	1.01	1.012	1.015
638.5	1.004	1.009	1.011	1.01
639	1.018	1.014	1.032	0.9951
639.5	1.003	0.9931	1.011	1.019
640	1.008	1.007	1.001	1.009
640.5	1.004	1.007	1.008	1.011
641	1.007	1.005	1.011	1.01
641.5	0.9954	1	1.011	1.012
642	1.009	1.016	1.013	1.014
642.5	1.007	1.014	1.02	1.015
643	1.01	1.012	1.017	1.019
643.5	1.003	0.9988	1.012	1.004
644	1.001	1.01	1.011	1.011
644.5	0.9941	1.023	1.009	1.033
645	1.007	1.013	1.014	1.01
645.5	1.015	1.014	1.02	1.02
646	1.01	1.015	1.017	1.009
646.5	1.01	1.017	1.017	1.019
647	1.007	1.014	1.019	1.031
647.5	1.015	0.9979	1.03	1.004
648	1.011	1.023	1.02	1.003
648.5	1.011	1.013	1.014	1.003
649	0.9983	1.001	1.009	1.015
649.5	1.02	1.015	1.024	1.02
650	1.024	1.016	1.025	1.008
650.5	1.009	1.01	1.005	1.019
651	1.012	1.017	1.009	1.002
651.5	0.9997	1.014	1.015	1.005
652	0.9998	0.9976	1.024	1.008
652.5	1.006	1.017	1.013	1.019
653	1.013	1.034	1.013	1.019
653.5	1.012	1.021	1.019	1.015
654	1.006	1.021	1.003	1.018
654.5	1.015	1.007	1.019	1.017
655	1.003	1.013	1.017	1.023
655.5	1.006	1.021	1.017	1.01
656	0.9928	1.01	1.021	1.011
656.5	1.024	1.014	1.015	1.008
657	1.007	1.019	1.017	1.008
657.5	1.023	1.019	1.014	1.008
658	1.005	1.011	1.014	1.009
658.5	1.002	1.011	0.9967	1.02
659	0.9957	1.007	1.023	1.012
659.5	1.023	1.001	1.017	1.008
660	1	1.007	1.008	1
660.5	1.01	1.002	1.013	0.9983
661	0.9964	1.011	1.009	1.03
661.5	1.008	1.015	0.9952	1.016
662	1.014	1.002	1.01	1.007
662.5	1.011	1.015	1.004	1.025
663	1.008	1.009	1.004	1.027
663.5	1.012	1.019	1.023	0.9965
664	1.012	1.01	1.006	1.009
664.5	1.008	1.013	1.009	1.017
665	1.009	1.003	1.019	1.013
665.5	1.003	1.001	1.017	1.008
666	0.9979	1.011	1.015	1.006
666.5	1.015	1.013	1.004	1.029
667	1.015	1.023	1.015	1.019
667.5	1.011	1.007	1.027	1.004
668	1.006	1.008	1.026	1.021
668.5	1.014	1.013	1.007	1.006
669	1.011	1.012	1.014	1.019
669.5	1.024	1.017	1.024	1.021
670	1.008	1.001	0.99	1.017
670.5	0.9994	1.011	1.007	1.036
671	1.026	1.01	1.007	1.021
671.5	0.9973	1.013	1.012	1.012
672	1.009	1.001	1.011	1.019
672.5	0.9969	1.003	1.018	1.016
673	1	1.012	1.017	1.01
673.5	1.011	1.009	1.011	1.016
674	1.008	1.01	1.019	1.013
674.5	1.019	1.008	1.006	1.018
675	1.011	1.013	1.019	1.019
675.5	1.003	1.016	1.024	1.019
676	1.016	1.013	1.022	1.016
676.5	0.9976	1.007	1.019	1.015
677	1.014	1.015	1.008	1.005
677.5	1.019	1.01	1.016	1.005
678	1.018	1.004	1.002	1.002
678.5	0.9981	1.002	1.016	1.02
679	1.007	1.02	1.017	1.02
679.5	1.001	1.017	1.004	1.021
680	1.018	1.005	1.023	1.017
680.5	1.019	0.9978	1.007	1.018
681	1.015	0.9993	1.019	1.005
681.5	1.016	1.004	1.026	1.006
682	1.014	1.018	1.019	1.027
682.5	1.013	1.013	1.021	1.011
683	1.015	1.021	1.008	1.022
683.5	1.001	1.005	1.022	1.018
684	1.006	1.003	1.016	1.023
684.5	1.003	0.997	1.003	1.017
685	1.017	1.014	1.011	1.027
685.5	1.009	1.02	1.014	1.012
686	1.004	0.9975	1.013	1.03
686.5	1.005	1.012	1.008	1.019
687	1.013	1.017	1.025	1.025
687.5	1.013	1.012	1.015	1.012
688	1.018	0.9972	1.021	1.018
688.5	1.009	1.004	1.014	0.9983
689	1.004	1.002	1.009	1.021
689.5	1.001	1.019	1.014	1.004
690	1.024	1.011	1.028	0.9994
690.5	1.02	1.016	1.029	1.007
691	1.011	1.003	1.015	1.01
691.5	1.017	1.012	1.011	1.032
692	1.014	1.01	1.01	1.002
692.5	1.005	1.013	1.018	1.009
693	1.015	1.008	1.024	1.011
693.5	1.009	1.01	1.018	1.017
694	1.01	1.02	1.009	1.005
694.5	1.021	1.015	1.005	1.017
695	1.009	1.009	1.017	1.025
695.5	1.016	1.001	1.013	1.007
696	1.021	1.01	1.025	1.018
696.5	1.009	1.008	1.005	1.013
697	0.9976	0.9923	1.017	1.016
697.5	1.019	1.009	1.018	1.026
698	1.017	1.013	1.001	1.018
698.5	0.9982	1.017	1.004	1.017
699	0.9987	1.002	1.014	1.015
699.5	0.9968	1.01	1.01	1.022
700	1.015	1.004	1.009	1.009
700.5	1.012	1.011	1.003	1.012
701	1.009	1.022	1.009	1
701.5	1.013	1.013	1.019	1.021
702	1.013	1.024	1.011	1.01
702.5	0.9991	1.006	1.016	1.002
703	1.019	1.013	1.019	1.024
703.5	1.006	1.002	1.001	1.019
704	1.011	1.008	1.009	1.009
704.5	1.018	1.019	1.023	1.023
705	1.013	1.015	1.009	1.006
705.5	1.008	1.011	1.02	1.005
706	1.013	1.004	1.018	1.016
706.5	1.009	1.015	1.016	1.024
707	1.013	1.008	1.027	1.011
707.5	1.003	1.011	1.017	1.019
708	1.026	1.006	1.01	1.026
708.5	1.005	1.015	1.004	1.03
709	1.012	1.004	1.012	1.017
709.5	1.017	1.006	1.01	1.016
710	1.016	1.015	1.008	1.008
710.5	1.015	1.009	1.019	1.004
711	1.003	0.9984	1.022	1.021
711.5	1.012	1.002	1.005	1.009
712	1.019	1.024	1.013	1.014
712.5	1.006	1.009	1.006	1.009
713	1.015	1.003	1.011	1.014
713.5	1.007	1.01	1.011	1.017
714	0.9929	1.003	1.01	1.008
714.5	0.9986	1.007	1.028	1.02
715	0.9965	1.022	1.009	1.018
715.5	1.018	1.012	1.015	1.004
716	1	0.9953	1.022	1.016
716.5	1.002	1.001	1.011	1.018
717	1.019	1.015	1.008	1
717.5	1.002	1.003	1.013	1.012
718	1.002	1.008	1.014	1.007
718.5	0.9913	1.001	1.007	1.025
719	0.9931	1.012	1.009	1.015
719.5	1.01	1.002	1.005	1.013
720	1.016	1.005	1.008	1.03
720.5	1.009	0.9948	1.016	1.021
721	1.021	1.013	1.027	1.017
721.5	0.9989	0.9969	1.014	1.019
722	0.9905	1.004	1.011	1.013
722.5	1.019	1.008	1.003	1.024
723	1.012	1.014	1.023	1.012
723.5	1.014	1.012	1.021	1.018
724	1.017	1.007	1.015	1.019
724.5	1.02	1.009	1.005	1.019
725	1.025	1.013	1.024	1.004
725.5	1.009	1.011	1.021	1.017
726	1.005	1.01	1.011	1.008
726.5	0.9945	1.017	1.011	1.016
727	1.006	0.9969	1.021	1.017
727.5	1.01	1.005	1.012	1.013
728	1.008	1.013	1.02	1.024
728.5	1.015	1.014	1.007	1.026
729	1.008	1.009	1.013	1.012
729.5	1.013	1.021	1.006	0.9998
730	1.019	0.9943	1.017	1.021
730.5	1.025	0.9995	1.003	1.012
731	1.002	1.003	1.022	1.02
731.5	1.005	1.005	1.008	1.024
732	1.011	1.005	0.9964	1.019
732.5	1.005	0.9986	1.004	1.021
733	1.006	1.004	1.013	1.026
733.5	1.006	1.009	1.014	1.019
734	1.005	1.005	1.021	1.029
734.5	1.001	1.015	1.011	1.033
735	1.011	0.9984	1.015	1.016
735.5	1.024	1.004	1.029	1.011
736	1	1.004	1	1.032
736.5	1.023	1.001	1.006	1.022
737	1.006	1.015	1.012	1.013
737.5	1.001	0.9964	1.019	1.019
738	1.019	1.012	1.019	1.011
738.5	1.007	1.01	1.008	1.02
739	1.012	1.015	1.002	1.011
739.5	1.019	1.013	1.015	1.008
740	1.007	1.013	1.022	1.008
740.5	1.015	1.015	1.011	1.006
741	1.009	1.016	1.008	1.022
741.5	1.008	1.003	1.008	1.02
742	1.018	1.002	1.021	1.021
742.5	1.018	1.014	1.023	1.018
743	1.008	1.011	1.018	1.011
743.5	0.999	1.017	1.012	1.029
744	1.018	1.003	1.009	1.023
744.5	1.011	1.011	1.03	1.022
745	1.01	1.013	1.017	1.011
745.5	1.008	1.018	1.027	1.007
746	0.9958	1.015	1.013	1.03
746.5	0.9949	1.004	0.9961	1.026
747	1.008	1.013	1.019	1.025
747.5	1.01	1.005	1.013	1.02
748	0.9956	1.005	1.016	1.012
748.5	1.018	1.006	1.021	1.016
749	1.019	1.008	1.019	1.021
749.5	0.9967	1.008	1.015	1.022
750	1.022	0.9931	1.01	1.019
750.5	0.9978	1.009	1.014	1.021
751	1.013	1	1.015	1.019
751.5	1.02	1.007	1.01	1.01
752	1.006	1.02	1.014	1.003
752.5	1.012	1.008	1.01	1.022
753	1.005	1.017	1.01	1.013
753.5	1.015	1.006	1.027	1.021
754	1.008	1.003	1.022	1.016
754.5	1.02	1.002	1.011	1.023
755	1.007	1.015	1.015	1.016
755.5	1.012	1.014	1.024	1.01
756	1.001	1.004	1.015	1.017
756.5	1.004	1.01	1.011	1.019
757	1.006	0.9998	1.016	1.018
757.5	1.024	1.009	1.018	1.015
758	1	1.003	1.013	1.009
758.5	1.023	1.004	1.002	1.008
759	1.011	1.006	1.001	1.018
759.5	0.9929	1.006	1.013	1.019
760	1.013	1.002	1.016	1.014
760.5	1.014	1.012	0.9976	0.9945
761	1.015	1.002	1.004	1.012
761.5	0.9999	1.007	1.01	1.008
762	1.023	1.001	1.017	1.025
762.5	1.003	1	1.014	1.014
763	1.004	1.003	1.022	1.016
763.5	1.002	1.002	1.006	1.013
764	1.016	1.011	1.015	1.003
764.5	1.016	1.003	1.015	1.016
765	1.024	1.015	1.017	1.022
765.5	1.023	1.006	1.007	1.005
766	1.015	1.019	1.013	1.022
766.5	1.01	0.9899	1.007	1.007
767	1.011	1.011	1.022	1.017
767.5	1.012	1.013	1.023	1.018
768	1.015	0.9992	1.021	1.031
768.5	1.007	0.997	1.013	1.011
769	1.002	1.017	1.023	1.03
769.5	1.011	1.011	1.015	1.008
770	1.013	1.024	1.018	1.01
770.5	1.01	1.013	1.008	1.025
771	1.007	1.006	1.014	1.005
771.5	0.9987	1.002	1.031	1.01
772	1.016	1.02	1.015	1.011
772.5	1.004	1.015	1.009	1.014
773	1.008	1.002	1.019	1.024
773.5	1.004	1.002	1.021	1.012
774	0.9946	1.017	1.011	1.011
774.5	1.01	1.003	1.011	1.014
775	1.015	1.007	1.018	1.029
775.5	1.009	1.006	1.012	1.033
776	1.009	1.013	1.017	1.02
776.5	1.004	1.005	1.016	1.024
777	1.011	1.01	1.018	1.005
777.5	1.023	1.008	1.016	1.007
778	1	1.013	1.017	1.011
778.5	1.011	1.013	1.017	1.017
779	1.015	1.016	1.007	1.008
779.5	1.002	1.003	1.01	1.013
780	1.004	1.014	1.01	1.011
780.5	1.002	1.008	1.03	1.021
781	1.005	1.011	1.028	1.015
781.5	1.012	1.007	1	1.005
782	1.017	1.012	1.01	1.022
782.5	1.018	1.009	0.9978	1.014
783	0.9974	1.012	1.01	1.012
783.5	1.016	1.006	1.008	1.013
784	1.01	1.018	1.012	1.013
784.5	1.022	1.01	1.012	1.024
785	1.023	0.9986	1.005	1.006
785.5	1.02	1.016	1.014	1.031
786	1.016	1.009	1.02	1.011
786.5	1.014	0.9981	1.022	1.018
787	1	1.01	1.026	1.03
787.5	1.008	1.017	1.016	1.003
788	1.015	1.015	1.024	1.024
788.5	1.008	1.013	1.012	1.02
789	1.005	1.006	1.014	1.01
789.5	1.008	1.011	1.024	1.016
790	1.009	0.9964	1.006	1.026
790.5	1.008	1.014	1.02	1.017
791	1.001	1.012	1.013	1.006
791.5	1.015	1.009	1.026	1.004
792	1.023	1.009	1.004	1.018
792.5	1.013	1.005	1.017	1.02
793	1.004	1.021	1	1.033
793.5	1.003	1.001	1.009	1.016
794	0.991	1.011	1.02	1.018
794.5	1.011	1	1.012	1.013
795	1.008	1.018	1.016	1.013
795.5	1.007	0.9951	1.029	1.014
796	0.9989	1.018	1.035	1.014
796.5	1.02	0.9951	1.011	1.006
797	1.017	1.006	1.024	1.022
797.5	1.004	1.008	1.01	1.018
798	1.002	1.02	1.021	1.013
798.5	1.012	0.9992	1.024	1.006
799	1.007	1.001	1.005	1.021
799.5	1.011	1.004	1.015	1.019
800	0.9991	1.011	1.007	1.036
800.5	1.016	1.017	1.006	1.02
801	1.008	1.007	1.012	1.012
801.5	1.018	0.9974	1.001	1.008
802	1.016	1.016	1.009	1.01
802.5	1.025	1.008	1.015	1.029
803	1.007	1.005	1.019	1.01
803.5	1.009	1.016	1.009	1.025
804	1.012	1.009	1.019	1.031
804.5	1.011	1.018	1.016	1.029
805	1.008	1.016	1.014	1.006
805.5	1.014	1.003	1.028	1.016
806	1.009	1.001	1.015	1.012
806.5	0.9942	0.9954	1.01	1.011
807	1.013	1.003	1.009	1.008
807.5	1.011	0.9971	1.005	1.018
808	1.005	1.01	1.016	1.021
808.5	1.009	1.014	1.019	1.011
809	1.011	1.025	1.007	1.018
809.5	1.013	0.9985	1.016	1.014
810	1.009	1.015	1.019	1
810.5	1.001	1.007	1.015	1.013
811	1.012	1.008	1.032	1.011
811.5	1.003	0.9984	1.017	1.008
812	1.013	1.018	1.009	1.017
812.5	1.01	1.016	1.014	1.002
813	1.009	1.021	1.021	1.028
813.5	1.006	1.005	1.006	1.026
814	1.005	1.001	1.007	1.034
814.5	1.015	1.004	1.021	1.019
815	0.9994	1.011	1.019	1.029
815.5	1.021	1.012	1.013	1.012
816	1.002	1.019	1.019	1.014
816.5	1.007	1.014	1.001	1.026
817	1.015	1.001	1.022	1.025
817.5	0.9983	0.9969	1.017	1.021
818	1.008	1.009	1.016	1.009
818.5	1.005	1.017	1.015	1.015
819	1.011	1.017	1.012	1.022
819.5	1.003	1.009	1.013	1.01
820	1.01	1.007	1.02	1.018
820.5	1.021	1.011	1.011	1.008
821	1.006	1.013	1.016	1.022
821.5	1.01	1.014	1.012	1.023
822	1.009	1.009	1.008	1.016
822.5	0.9995	1.015	1.019	1.012
823	1.006	1.002	1.01	1.01
823.5	1.017	1.007	1.014	1.007
824	1.002	0.9986	1	1.024
824.5	1.014	1.01	1.012	1.023
825	1.004	1.006	1.014	1.026
825.5	1.013	1.018	1.029	1.019
826	1.008	1.005	1.022	1.025
826.5	1.02	1.01	1.021	1.015
827	1.007	1.014	1.024	1.014
827.5	1.005	0.9975	1.017	1.016
828	1	1.01	1.008	1.007
828.5	1.001	1.006	1.013	1.021
829	1	1.017	1.007	1.003
829.5	1.019	1.01	1.022	1.029
830	1.011	1.004	1.021	1.023
830.5	0.9967	1.015	1.016	1.021
831	1.005	1.006	1.019	1.013
831.5	1.025	1.013	1.008	1.009
832	0.9976	1.014	1.013	1.018
832.5	1.022	1.014	1.013	1.025
833	1.014	1.007	1.005	1.013
833.5	1.008	1.005	1.016	1.021
834	1.005	1.005	1.024	1.016
834.5	0.9949	1.018	1.014	1.031
835	1.017	1.003	1.001	1.02
835.5	1.009	1.006	0.9996	1.013
836	1.023	1.013	1.016	1.011
836.5	1.016	1.019	1.013	1.018
837	1.023	1.009	1.014	1.005
837.5	0.999	1.014	1.001	1.02
838	1.004	1.011	1.001	1.018
838.5	1.014	1.005	1.018	1.019
839	1.009	1	1.02	1.012
839.5	1.02	1.009	1.012	1.01
840	1.002	1.004	1.011	1.008
840.5	1.001	0.9992	1.007	1.017
841	1.013	0.9924	1.019	1.03
841.5	1.001	1.004	1.01	0.9975
842	1.017	1.011	1.005	1.017
842.5	1.019	1.013	1.003	1.009
843	1.012	1.01	1.011	1.006
843.5	1.001	1.013	1.019	1.017
844	1.012	1.001	1.016	1.021
844.5	1.006	1.011	1.016	1.02
845	1.021	1.009	1.009	1.028
845.5	1.01	1.006	1.012	1.014
846	1.017	1.019	1.025	1.018
846.5	1	1.022	0.9979	1.026
847	1.009	1.016	1.013	1.019
847.5	1.001	1.005	1.024	1.028
848	0.9997	1.006	1.018	1.019
848.5	1.012	1.018	1.006	1.025
849	1.005	1.007	1.018	1.024
849.5	1.001	1.005	1.003	1.017
850	1.013	1.018	1.033	1.016
850.5	1.005	1.005	1.019	1.013
851	0.9956	1.013	1.009	1.016
851.5	1.011	1.011	1.004	1.017
852	1.016	1.012	1.008	1.019
852.5	1.012	1.012	1.023	1.016
853	1.009	1.012	1.016	1.018
853.5	1.009	1.012	0.998	1.02
854	1.01	0.9989	1.014	1.036
854.5	1.017	1.016	1.004	1.022
855	1.011	1.007	1.009	1.009
855.5	1.018	1.012	1.004	1.008
856	1.014	1.011	1.007	1.014
856.5	1.011	1.011	1.018	1.016
857	0.9984	1.011	1.018	1.021
857.5	1.005	1.002	1.001	1.005
858	1.011	1.002	0.9998	1.011
858.5	1.001	1.01	1.025	1.011
859	1.018	1.018	1.017	1.022
859.5	1.004	1.016	1.004	1.011
860	1.006	1.004	1.02	1.011
860.5	1	1.013	1.007	1.023
861	1.012	1.017	1.015	1.011
861.5	1.009	1.007	1.024	1.026
862	1.001	1.004	1.007	1.011
862.5	1.01	1.008	1.004	1.014
863	1.027	1.004	1.023	1.025
863.5	1.002	1.012	1.015	1.027
864	1.026	1.013	1.019	1.023
864.5	0.9918	1.001	1.007	1.021
865	1.016	1.01	1.005	1.019
865.5	1.002	1.012	1.007	1.021
866	1.011	1.003	1.015	1.017
866.5	1.01	1.007	1.006	1.014
867	1	1.013	1.015	1.018
867.5	1.008	1.01	1.016	1.03
868	1.014	1.019	1.006	1.013
868.5	1.008	1.012	1.013	1.01
869	1.006	1.017	1.011	1.016
869.5	1.008	1.014	1.013	1.01
870	1.017	1.004	1.018	1.022
870.5	1.009	0.9932	1.019	1.013
871	1.019	1.002	1.006	1.002
871.5	1.006	1.022	1.006	1.014
872	1.008	1.006	1.01	1.021
872.5	1.017	1.018	1.021	1.013
873	1.005	1.021	1.015	1.022
873.5	1.004	1.005	1.008	1.015
874	1.013	1.016	1.023	1.014
874.5	1.009	1.015	1.021	1.016
875	1.009	1.018	1.011	1.014
875.5	1.01	1.003	0.9989	1.031
876	1.021	1.007	1.012	1.022
876.5	1.014	1.008	1.004	1.026
877	1.017	0.9935	1.009	1.008
877.5	1.003	1.003	1.015	1.016
878	1.004	1.009	1.018	1.024
878.5	1.016	1.002	1.002	1.024
879	1.011	1.005	1.003	1.012
879.5	1.006	1.004	1.005	1.016
880	1.007	1.009	1.013	1.019
880.5	1.013	1.015	1.002	1.018
881	1.01	1	1.012	1.012
881.5	1.011	1.011	1.016	1.021
882	1.004	1.018	1.024	1.019
882.5	1.011	1.01	1.015	1.014
883	1.019	1.004	1.006	1.017
883.5	1.01	1.01	1.014	1.019
884	1.003	1.003	1.006	1.021
884.5	1.011	1.008	1.016	1.018
885	1.012	1.016	1.019	1.011
885.5	1.006	0.9974	1.016	1.011
886	1.008	0.998	1.013	1.014
886.5	1.006	1.02	1.002	1.022
887	1.011	0.9975	1.002	1.012
887.5	1.011	1.006	1.007	1.014
888	1.001	1.004	1.001	1.025
888.5	1.01	0.9899	1.027	1.016
889	1.005	1.013	1.007	1.02
889.5	1.008	1.027	1.011	1.032
890	1.017	1.013	1.018	1.026
890.5	1.013	1.01	1.013	1.006
891	1.013	0.9951	1.017	1.034
891.5	1.011	0.9995	1.019	1.011
892	1.008	1.003	1.016	1.026
892.5	1.013	1.014	1.017	1.029
893	1.012	1.015	0.9908	1.015
893.5	1.014	1.004	1.009	1.013
894	1.002	1.006	1.006	1.013
894.5	1.009	1.017	1.014	1.015
895	1.019	1.003	1.014	1.015
895.5	1.007	1.005	1.006	1.005
896	1.016	1.015	1.008	1.009
896.5	1	1.009	1.015	1.016
897	1.012	0.9968	1.012	1.019
897.5	1.01	1.017	1.007	1.022
898	1.029	1.014	1.021	1.034
898.5	1.009	1.013	1.018	1.034
899	0.9954	1.015	1.016	1.024
899.5	1.025	1.023	1.013	1.014
900	1.013	1.011	1.013	1.028
900.5	1.005	1.007	1.025	1.024
901	1.006	1.007	1.016	1.02
901.5	1.011	1.001	1.017	1.014
902	1.007	1.012	1.018	1.002
902.5	0.9982	1.011	1.005	1.012
903	0.9949	1.017	1.009	1.017
903.5	1.014	1.007	1.015	1.021
904	1.008	1.016	1.014	1.019
904.5	1.012	1.013	1.012	1.028
905	1.016	1.011	1.022	1.035
905.5	1.002	1.006	1.007	1.03
906	1.006	1.005	1.015	1.014
906.5	1.017	1.008	1.018	1.014
907	1.013	1.003	1.013	1.01
907.5	1.01	1.013	1.007	1.018
908	1.007	1.006	1.023	1.003
908.5	1.014	1.009	1.014	1.027
909	1.015	1.014	1.017	1.021
909.5	0.9931	1.008	1.005	1.032
910	1.011	0.9997	1.002	1.01
910.5	1.013	1.009	1.025	1.005
911	1.005	1.006	1.01	1.007
911.5	1.014	1.008	1.008	1.008
912	1.023	1.011	1.013	1.016
912.5	1.007	0.9965	1.015	1.022
913	1.002	1.007	1.016	1.016
913.5	1.021	1.012	1.02	1.015
914	1.004	1.01	1.017	1.01
914.5	1.001	0.9872	1.005	1.018
915	1.008	1.003	0.9997	1.024
915.5	1.016	1.015	1.002	1.009
916	1.016	1.001	1.019	1.02
916.5	1.012	1.007	1.024	1.022
917	1.005	1.019	1.014	1.006
917.5	1.006	1.001	1.006	1.033
918	1.012	1.005	1.016	1.009
918.5	1.015	1.017	1.015	1.01
919	0.9971	1.011	1.01	1.012
919.5	1.008	0.9984	1.017	1.023
920	1.027	1.008	1.023	1.021
920.5	1	1	1.025	1.021
921	1.009	1.014	1.025	1.015
921.5	1.01	0.9961	1.008	1.021
922	1.013	1.007	0.9998	1.019
922.5	1.015	1.012	1.017	1.031
923	1.001	1.007	1.021	1.023
923.5	1.015	1.017	1.012	1.007
924	1.012	1.001	1.018	1.023
924.5	1.002	1	1.014	1.036
925	1.021	1.001	1.017	1.019
925.5	0.9919	1.013	1.022	1.022
926	1.012	1.006	1.018	1.004
926.5	1.032	1.008	0.9995	1.015
927	1.008	1.012	1.003	1.017
927.5	1.022	1.009	1.006	0.995
928	0.9964	1.015	0.9977	1.019
928.5	1.008	1.02	1.023	1.019
929	1.007	1.008	1.007	1.011
929.5	1.01	1.006	1.014	1.028
930	1.004	1.001	1.012	1.003
930.5	1.005	1.01	1.011	1.026
931	1.009	1.017	1.014	1.021
931.5	1.007	1.008	1.013	1.012
932	1.01	1.018	1.006	1.016
932.5	1.022	1.004	1.01	1.033
933	1.008	1.014	1	1.003
933.5	1.015	1.008	1.021	1.02
934	1.004	1.02	1.016	1.021
934.5	1.005	1.009	1.012	1.028
935	1.008	1.006	1	1.021
935.5	1.012	1.001	1.005	1.022
936	1.006	1.002	1.01	1.021
936.5	1.016	1.016	1.006	1.014
937	1.016	1	1.024	1.017
937.5	1.018	1.007	1.013	1.023
938	1.018	1.006	1.011	1.012
938.5	1.011	1.002	1.008	1.003
939	1.015	1.007	1.01	1.025
939.5	1.018	1	1.028	1.01
940	0.9969	1.01	1.014	1.023
940.5	1.009	1.008	0.9986	1.021
941	1.009	1.002	1.012	1.015
941.5	1.005	1.006	1.007	1.018
942	0.9893	1.012	1.019	1.015
942.5	1.019	1.003	1.015	1.005
943	1.009	1.012	1.01	1.03
943.5	1.009	1.004	1.022	0.9991
944	1.02	1.007	1.01	1.023
944.5	1.009	1.013	0.9983	1.025
945	1.005	1.014	1.008	1.022
945.5	1.014	1.011	1.014	1.009
946	1.001	1.012	1.01	1.02
946.5	1.001	1.008	1.018	1.017
947	1.001	0.9991	1.006	1.014
947.5	1.01	1.002	1.012	1.019
948	0.9951	1.007	1.011	1.016
948.5	1.017	0.9958	1.017	1.016
949	1.002	1.018	1.015	1.012
949.5	1.024	1.024	1.015	1.024
950	1.007	1.004	1.005	1.012
950.5	0.9978	1.007	1.016	1.024
951	1.01	1.017	1.011	1.003
951.5	1.018	1.006	1.011	1.015
952	1.014	0.9935	1.028	1.017
952.5	1.004	0.9917	1.009	1.011
953	1.029	1.012	1.034	1.024
953.5	0.9962	1.008	1.018	1.02
954	1.009	1.007	1	1.006
954.5	1.005	1.005	1.009	1.018
955	1.018	1.009	1.013	1.021
955.5	1.009	0.9976	1.02	1.012
956	0.9961	1.005	1.011	1.027
956.5	1.012	1.005	1.004	1.014
957	1.013	1.013	1.01	1.021
957.5	1.008	1.013	1.008	1.014
958	1.008	1.009	1.005	1.013
958.5	1.003	1.028	1.018	1.016
959	1.007	0.9991	1.008	1.021
959.5	1.001	1.012	1.015	1.027
960	1.009	1.019	1.013	1.019
960.5	1.022	1.009	1.006	1.018
961	1	1.009	1.007	1.003
961.5	1.019	1.013	1.007	1.017
962	0.9874	1.01	1.022	1.001
962.5	1.005	1.012	1.005	1.027
963	1.018	1	1.014	1.021
963.5	1.025	1.013	0.9994	1.014
964	1.024	0.9992	1.027	1.026
964.5	1.011	1.005	1.016	1.024
965	1.008	1.018	1.011	1.029
965.5	1.013	1.015	1.01	1.018
966	1.006	0.9978	1.011	1.01
966.5	1.015	0.9991	1.01	1.018
967	1.012	1.01	1.012	1.007
967.5	1.007	1.014	1.005	1.017
968	1.019	1.01	1.01	1.009
968.5	0.9975	1.022	1.003	1.009
969	1.015	1.013	1.012	1.017
969.5	1.006	1.014	1.011	1.016
970	1.015	1.013	1.006	1.006
970.5	1.02	1.01	1.027	1.016
971	1.008	1.011	1.023	1.013
971.5	1.007	0.998	1.001	1.006
972	1.002	1.022	1.007	1.009
972.5	1.015	1.012	1.013	1.021
973	1.017	1.008	1.012	1.017
973.5	1.005	1.005	1.01	1.019
974	1.011	0.9967	1.011	1.022
974.5	1.014	1.007	1.007	1.009
975	1.005	1.008	1.02	1.029
975.5	0.9971	1.006	1.013	1.011
976	1.005	1.002	1.008	1.014
976.5	0.9983	1.005	1.012	1.02
977	1.009	0.9994	1.013	1.021
977.5	1.019	1.009	1.022	1.008
978	1.01	1.001	1.004	1.016
978.5	0.9971	1.006	1.006	1.012
979	1.012	1.019	1.02	1.021
979.5	1.004	1.022	1.012	1.021
980	1.014	1.007	1.005	1.032
980.5	1.008	1.024	0.9981	1.013
981	1.021	1.014	1.002	1.019
981.5	1.012	1.011	1.016	1.019
982	1.001	1.012	1.009	1.015
982.5	1.009	0.9969	1.008	1.016
983	1.005	1.009	0.9992	1.021
983.5	1.027	1.009	1.012	1.017
984	1.011	1.014	1.008	1.03
984.5	1.016	1.024	1.005	1.016
985	1.029	1.002	1.01	1.016
985.5	0.9945	1.015	1.023	1.024
986	1.008	1.011	1.013	1.026
986.5	1.012	0.9982	1.016	1.013
987	1.006	1.019	1.012	1.018
987.5	1.015	1.01	1.007	1.017
988	1.017	1.001	1.012	1.013
988.5	1.01	1.014	0.9895	1.023
989	1.023	1.016	1.017	1.02
989.5	1.025	0.9954	1.007	1.017
990	1.003	1.008	1.008	1.018
990.5	1.008	0.9982	1.017	1.018
991	1.009	1.018	1.008	1.006
991.5	1.014	1.007	1.019	1.009
992	1.03	1.01	1.018	1.001
992.5	1.013	1.007	1.017	1.02
993	1.005	1.006	1.001	1.016
993.5	1.016	1.014	1.024	1.027
994	1.017	1.015	1.027	1.016
994.5	0.9997	1.008	1.018	1.024
995	0.9993	1.006	1.013	1.021
995.5	1.018	1.007	1.022	1.012
996	1.002	1.011	1.015	1.02
996.5	1.009	1.005	1.016	1.019
997	1.009	1.012	1.007	1.02
997.5	0.9961	1.009	1.032	1.021
998	1.004	1.008	1.021	1
998.5	1.007	0.9981	1.016	1.011
999	1.011	1.011	1.012	1.031
[truncated: 4,001 more rows]

## Sheet: Fig 2B
Time (ns)	5ns simulated dark time	13ns simulated dark time	53ns simulated dark time	153ns simulated dark time
-200	1	1	1	1
-199.5	1	1	1	1
-199	1	1	1	1
-198.5	1	1	1	1
-198	1	1	1	1
-197.5	1	1	1	1
-197	1	1	1	1
-196.5	1	1	1	1
-196	1	1	1	1
-195.5	1	1	1	1
-195	1	1	1	1
-194.5	1	1	1	1
-194	1	1	1	1
-193.5	1	1	1	1
-193	1	1	1	1
-192.5	1	1	1	1
-192	1	1	1	1
-191.5	1	1	1	1
-191	1	1	1	1
-190.5	1	1	1	1
-190	1	1	1	1
-189.5	1	1	1	1
-189	1	1	1	1
-188.5	1	1	1	1
-188	1	1	1	1
-187.5	1	1	1	1
-187	1	1	1	1
-186.5	1	1	1	1
-186	1	1	1	1
-185.5	1	1	1	1
-185	1	1	1	1
-184.5	1	1	1	1
-184	1	1	1	1
-183.5	1	1	1	1
-183	1	1	1	1
-182.5	1	1	1	1
-182	1	1	1	1
-181.5	1	1	1	1
-181	1	1	1	1
-180.5	1	1	1	1
-180	1	1	1	1
-179.5	1	1	1	1
-179	1	1	1	1
-178.5	1	1	1	1
-178	1	1	1	1
-177.5	1	1	1	1
-177	1	1	1	1
-176.5	1	1	1	1
-176	1	1	1	1
-175.5	1	1	1	1
-175	1	1	1	1
-174.5	1	1	1	1
-174	1	1	1	1
-173.5	1	1	1	1
-173	1	1	1	1
-172.5	1	1	1	1
-172	1	1	1	1
-171.5	1	1	1	1
-171	1	1	1	1
-170.5	1	1	1	1
-170	1	1	1	1
-169.5	1	1	1	1
-169	1	1	1	1
-168.5	1	1	1	1
-168	1	1	1	1
-167.5	1	1	1	1
-167	1	1	1	1
-166.5	1	1	1	1
-166	1	1	1	1
-165.5	1	1	1	1
-165	1	1	1	1
-164.5	1	1	1	1
-164	1	1	1	1
-163.5	1	1	1	1
-163	1	1	1	1
-162.5	1	1	1	1
-162	1	1	1	1
-161.5	1	1	1	1
-161	1	1	1	1
-160.5	1	1	1	1
-160	1	1	1	1
-159.5	1	1	1	1
-159	1	1	1	1
-158.5	1	1	1	1
-158	1	1	1	1
-157.5	1	1	1	1
-157	1	1	1	1
-156.5	1	1	1	1
-156	1	1	1	1
-155.5	1	1	1	1
-155	1	1	1	1
-154.5	1	1	1	1
-154	1	1	1	1
-153.5	1	1	1	1
-153	1	1	1	1
-152.5	1	1	1	0.9986
-152	1	1	1	0.9849
-151.5	1	1	1	0.9271
-151	1	1	1	0.7852
-150.5	1	1	1	0.5803
-150	1	1	1	0.3888
-149.5	1	1	1	0.2504
-149	1	1	1	0.1608
-148.5	1	1	1	0.104
-148	1	1	1	0.06747
-147.5	1	1	1	0.04388
-147	1	1	1	0.02857
-146.5	1	1	1	0.01862
-146	1	1	1	0.01213
-145.5	1	1	1	0.00791
-145	1	1	1	0.005157
-144.5	1	1	1	0.003363
-144	1	1	1	0.002192
-143.5	1	1	1	0.001429
-143	1	1	1	0.0009321
-142.5	1	1	1	0.0006077
-142	1	1	1	0.0003963
-141.5	1	1	1	0.0002584
-141	1	1	1	0.0001685
-140.5	1	1	1	0.0001098
-140	1	1	1	7.162e-05
-139.5	1	1	1	4.67e-05
-139	1	1	1	3.045e-05
-138.5	1	1	1	1.985e-05
-138	1	1	1	1.295e-05
-137.5	1	1	1	8.441e-06
-137	1	1	1	5.504e-06
-136.5	1	1	1	3.589e-06
-136	1	1	1	2.34e-06
-135.5	1	1	1	1.526e-06
-135	1	1	1	9.948e-07
-134.5	1	1	1	6.487e-07
-134	1	1	1	4.23e-07
-133.5	1	1	1	2.758e-07
-133	1	1	1	1.798e-07
-132.5	1	1	1	1.172e-07
-132	1	1	1	7.645e-08
-131.5	1	1	1	4.985e-08
-131	1	1	1	3.25e-08
-130.5	1	1	1	2.119e-08
-130	1	1	1	1.382e-08
-129.5	1	1	1	9.01e-09
-129	1	1	1	5.875e-09
-128.5	1	1	1	3.83e-09
-128	1	1	1	2.498e-09
-127.5	1	1	1	1.629e-09
-127	1	1	1	1.062e-09
-126.5	1	1	1	6.924e-10
-126	1	1	1	4.514e-10
-125.5	1	1	1	2.944e-10
-125	1	1	1	1.919e-10
-124.5	1	1	1	1.251e-10
-124	1	1	1	8.16e-11
-123.5	1	1	1	5.32e-11
-123	1	1	1	3.469e-11
-122.5	1	1	1	2.262e-11
-122	1	1	1	1.475e-11
-121.5	1	1	1	9.617e-12
-121	1	1	1	6.27e-12
-120.5	1	1	1	4.089e-12
-120	1	1	1	2.666e-12
-119.5	1	1	1	1.738e-12
-119	1	1	1	1.133e-12
-118.5	1	1	1	7.39e-13
-118	1	1	1	4.819e-13
-117.5	1	1	1	3.142e-13
-117	1	1	1	2.049e-13
-116.5	1	1	1	1.336e-13
-116	1	1	1	8.709e-14
-115.5	1	1	1	5.679e-14
-115	1	1	1	3.703e-14
-114.5	1	1	1	2.414e-14
-114	1	1	1	1.574e-14
-113.5	1	1	1	1.026e-14
-113	1	1	1	6.693e-15
-112.5	1	1	1	4.364e-15
-112	1	1	1	2.845e-15
-111.5	1	1	1	1.855e-15
-111	1	1	1	1.21e-15
-110.5	1	1	1	7.888e-16
-110	1	1	1	5.143e-16
-109.5	1	1	1	3.353e-16
-109	1	1	1	2.187e-16
-108.5	1	1	1	1.426e-16
-108	1	1	1	9.296e-17
-107.5	1	1	1	6.061e-17
-107	1	1	1	3.952e-17
-106.5	1	1	1	2.577e-17
-106	1	1	1	1.68e-17
-105.5	1	1	1	1.096e-17
-105	1	1	1	7.144e-18
-104.5	1	1	1	4.658e-18
-104	1	1	1	3.037e-18
-103.5	1	1	1	1.98e-18
-103	1	1	1	1.291e-18
-102.5	1	1	1	8.419e-19
-102	1	1	1	5.49e-19
-101.5	1	1	1	3.579e-19
-101	1	1	1	2.334e-19
-100.5	1	1	1	1.522e-19
-100	1	1	1	9.922e-20
-99.5	1	1	1	6.47e-20
-99	1	1	1	4.218e-20
-98.5	1	1	1	2.751e-20
-98	1	1	1	1.793e-20
-97.5	1	1	1	1.169e-20
-97	1	1	1	7.625e-21
-96.5	1	1	1	4.972e-21
-96	1	1	1	3.242e-21
-95.5	1	1	1	2.114e-21
-95	1	1	1	1.378e-21
-94.5	1	1	1	8.986e-22
-94	1	1	1	5.859e-22
-93.5	1	1	1	3.82e-22
-93	1	1	1	2.491e-22
-92.5	1	1	1	1.624e-22
-92	1	1	1	1.059e-22
-91.5	1	1	1	6.905e-23
-91	1	1	1	4.503e-23
-90.5	1	1	1	2.936e-23
-90	1	1	1	1.914e-23
-89.5	1	1	1	1.248e-23
-89	1	1	1	8.138e-24
-88.5	1	1	1	5.307e-24
-88	1	1	1	3.46e-24
-87.5	1	1	1	2.256e-24
-87	1	1	1	1.471e-24
-86.5	1	1	1	9.592e-25
-86	1	1	1	6.254e-25
-85.5	1	1	1	4.078e-25
-85	1	1	1	2.659e-25
-84.5	1	1	1	1.734e-25
-84	1	1	1	1.13e-25
-83.5	1	1	1	7.371e-26
-83	1	1	1	4.806e-26
-82.5	1	1	1	3.134e-26
-82	1	1	1	2.043e-26
-81.5	1	1	1	1.332e-26
-81	1	1	1	8.687e-27
-80.5	1	1	1	5.664e-27
-80	1	1	1	3.693e-27
-79.5	1	1	1	2.408e-27
-79	1	1	1	1.57e-27
-78.5	1	1	1	1.024e-27
-78	1	1	1	6.675e-28
-77.5	1	1	1	4.352e-28
-77	1	1	1	2.838e-28
-76.5	1	1	1	1.85e-28
-76	1	1	1	1.207e-28
-75.5	1	1	1	7.867e-29
-75	1	1	1	5.13e-29
-74.5	1	1	1	3.345e-29
-74	1	1	1	2.181e-29
-73.5	1	1	1	1.422e-29
-73	1	1	1	9.272e-30
-72.5	1	1	1	6.046e-30
-72	1	1	1	3.942e-30
-71.5	1	1	1	2.57e-30
-71	1	1	1	1.676e-30
-70.5	1	1	1	1.093e-30
-70	1	1	1	7.125e-31
-69.5	1	1	1	4.646e-31
-69	1	1	1	3.029e-31
-68.5	1	1	1	1.975e-31
-68	1	1	1	1.288e-31
-67.5	1	1	1	8.397e-32
-67	1	1	1	5.475e-32
-66.5	1	1	1	3.57e-32
-66	1	1	1	2.328e-32
-65.5	1	1	1	1.518e-32
-65	1	1	1	9.896e-33
-64.5	1	1	1	6.453e-33
-64	1	1	1	4.207e-33
-63.5	1	1	1	2.743e-33
-63	1	1	1	1.789e-33
-62.5	1	1	1	1.166e-33
-62	1	1	1	7.605e-34
-61.5	1	1	1	4.959e-34
-61	1	1	1	3.233e-34
-60.5	1	1	1	2.108e-34
-60	1	1	1	1.375e-34
-59.5	1	1	1	8.963e-35
-59	1	1	1	5.844e-35
-58.5	1	1	1	3.81e-35
-58	1	1	1	2.485e-35
-57.5	1	1	1	1.62e-35
-57	1	1	1	1.056e-35
-56.5	1	1	1	6.887e-36
-56	1	1	1	4.491e-36
-55.5	1	1	1	2.928e-36
-55	1	1	1	1.909e-36
-54.5	1	1	1	1.245e-36
-54	1	1	1	8.117e-37
-53.5	1	1	1	5.293e-37
-53	1	1	1	3.451e-37
-52.5	1	1	0.9986	2.25e-37
-52	1	1	0.9849	1.467e-37
-51.5	1	1	0.9271	9.566e-38
-51	1	1	0.7852	6.238e-38
-50.5	1	1	0.5803	4.067e-38
-50	1	1	0.3888	2.652e-38
-49.5	1	1	0.2504	1.729e-38
-49	1	1	0.1608	1.127e-38
-48.5	1	1	0.104	7.351e-39
-48	1	1	0.06747	4.793e-39
-47.5	1	1	0.04388	3.125e-39
-47	1	1	0.02857	2.038e-39
-46.5	1	1	0.01862	1.329e-39
-46	1	1	0.01213	8.664e-40
-45.5	1	1	0.00791	5.649e-40
-45	1	1	0.005157	3.683e-40
-44.5	1	1	0.003363	2.402e-40
-44	1	1	0.002192	1.566e-40
-43.5	1	1	0.001429	1.021e-40
-43	1	1	0.0009321	6.658e-41
-42.5	1	1	0.0006077	4.341e-41
-42	1	1	0.0003963	2.831e-41
-41.5	1	1	0.0002584	1.846e-41
-41	1	1	0.0001685	1.203e-41
-40.5	1	1	0.0001098	7.847e-42
-40	1	1	7.162e-05	5.116e-42
-39.5	1	1	4.67e-05	3.336e-42
-39	1	1	3.045e-05	2.175e-42
-38.5	1	1	1.985e-05	1.418e-42
-38	1	1	1.295e-05	9.248e-43
-37.5	1	1	8.441e-06	6.03e-43
-37	1	1	5.504e-06	3.932e-43
-36.5	1	1	3.589e-06	2.564e-43
-36	1	1	2.34e-06	1.671e-43
-35.5	1	1	1.526e-06	1.09e-43
-35	1	1	9.948e-07	7.106e-44
-34.5	1	1	6.487e-07	4.634e-44
-34	1	1	4.23e-07	3.021e-44
-33.5	1	1	2.758e-07	1.97e-44
-33	1	1	1.798e-07	1.284e-44
-32.5	1	1	1.172e-07	8.375e-45
-32	1	1	7.645e-08	5.461e-45
-31.5	1	1	4.985e-08	3.561e-45
-31	1	1	3.25e-08	2.322e-45
-30.5	1	1	2.119e-08	1.514e-45
-30	1	1	1.382e-08	9.87e-46
-29.5	1	1	9.01e-09	6.436e-46
-29	1	1	5.875e-09	4.196e-46
-28.5	1	1	3.83e-09	2.736e-46
-28	1	1	2.498e-09	1.784e-46
-27.5	1	1	1.629e-09	1.163e-46
-27	1	1	1.062e-09	7.585e-47
-26.5	1	1	6.924e-10	4.946e-47
-26	1	1	4.514e-10	3.225e-47
-25.5	1	1	2.944e-10	2.103e-47
-25	1	1	1.919e-10	1.371e-47
-24.5	1	1	1.251e-10	8.939e-48
-24	1	1	8.16e-11	5.829e-48
-23.5	1	1	5.32e-11	3.8e-48
-23	1	1	3.469e-11	2.478e-48
-22.5	1	1	2.262e-11	1.616e-48
-22	1	1	1.475e-11	1.054e-48
-21.5	1	1	9.617e-12	6.869e-49
-21	1	1	6.27e-12	4.479e-49
-20.5	1	1	4.089e-12	2.92e-49
-20	1	1	2.666e-12	1.904e-49
-19.5	1	1	1.738e-12	1.242e-49
-19	1	1	1.133e-12	8.096e-50
-18.5	1	1	7.39e-13	5.279e-50
-18	1	1	4.819e-13	3.442e-50
-17.5	1	1	3.142e-13	2.244e-50
-17	1	1	2.049e-13	1.463e-50
-16.5	1	1	1.336e-13	9.541e-51
-16	1	1	8.709e-14	6.221e-51
-15.5	1	1	5.679e-14	4.056e-51
-15	1	1	3.703e-14	2.645e-51
-14.5	1	1	2.414e-14	1.725e-51
-14	1	1	1.574e-14	1.124e-51
-13.5	1	1	1.026e-14	7.332e-52
-13	1	1	6.693e-15	4.781e-52
-12.5	1	0.9986	4.364e-15	3.117e-52
-12	1	0.9849	2.845e-15	2.033e-52
-11.5	1	0.9271	1.855e-15	1.325e-52
-11	1	0.7852	1.21e-15	8.641e-53
-10.5	1	0.5803	7.888e-16	5.634e-53
-10	1	0.3888	5.143e-16	3.674e-53
-9.5	1	0.2504	3.353e-16	2.395e-53
-9	1	0.1608	2.187e-16	1.562e-53
-8.5	1	0.104	1.426e-16	1.018e-53
-8	1	0.06747	9.296e-17	6.64e-54
-7.5	1	0.04388	6.061e-17	4.33e-54
-7	1	0.02857	3.952e-17	2.823e-54
-6.5	1	0.01862	2.577e-17	1.841e-54
-6	1	0.01213	1.68e-17	1.2e-54
-5.5	1	0.00791	1.096e-17	7.826e-55
-5	1	0.005157	7.144e-18	5.103e-55
-4.5	0.9986	0.003363	4.658e-18	3.327e-55
-4	0.9849	0.002192	3.037e-18	2.169e-55
-3.5	0.9271	0.001429	1.98e-18	1.415e-55
-3	0.7852	0.0009321	1.291e-18	9.223e-56
-2.5	0.5803	0.0006077	8.419e-19	6.014e-56
-2	0.3888	0.0003963	5.49e-19	3.921e-56
-1.5	0.2504	0.0002584	3.579e-19	2.557e-56
-1	0.1608	0.0001685	2.334e-19	1.667e-56
-0.5	0.104	0.0001098	1.522e-19	1.087e-56
4.447e-12	0.06747	7.164e-05	2.184e-08	2.292e-08
0.5	0.04397	0.0001499	0.0001312	0.0001376
1	0.03174	0.003662	0.004591	0.00481
1.5	0.05612	0.04292	0.05394	0.05647
2	0.2175	0.2341	0.2929	0.3063
2.5	0.4957	0.5545	0.6908	0.7219
3	0.7195	0.8097	1.005	1.049
3.5	0.8623	0.9709	1.2	1.253
4	0.9508	1.069	1.317	1.373
4.5	1.006	1.129	1.384	1.443
5	1.04	1.165	1.422	1.481
5.5	1.061	1.185	1.44	1.498
6	1.074	1.196	1.446	1.504
6.5	1.081	1.2	1.445	1.501
7	1.084	1.2	1.439	1.493
7.5	1.085	1.198	1.429	1.482
8	1.085	1.194	1.419	1.47
8.5	1.084	1.19	1.407	1.456
9	1.082	1.184	1.394	1.442
9.5	1.08	1.179	1.382	1.428
10	1.077	1.173	1.369	1.414
10.5	1.075	1.168	1.357	1.4
11	1.073	1.162	1.345	1.387
11.5	1.07	1.157	1.333	1.374
12	1.068	1.151	1.322	1.361
12.5	1.066	1.146	1.311	1.348
13	1.063	1.141	1.3	1.337
13.5	1.061	1.136	1.29	1.325
14	1.059	1.132	1.28	1.314
14.5	1.057	1.127	1.27	1.303
15	1.055	1.123	1.261	1.293
15.5	1.053	1.118	1.252	1.282
16	1.051	1.114	1.243	1.273
16.5	1.05	1.11	1.235	1.263
17	1.048	1.107	1.227	1.254
17.5	1.046	1.103	1.219	1.245
18	1.045	1.099	1.211	1.237
18.5	1.043	1.096	1.204	1.229
19	1.042	1.093	1.197	1.221
19.5	1.04	1.089	1.19	1.213
20	1.039	1.086	1.184	1.206
20.5	1.038	1.083	1.177	1.199
21	1.036	1.081	1.171	1.192
21.5	1.035	1.078	1.165	1.185
22	1.034	1.075	1.16	1.179
22.5	1.033	1.072	1.154	1.173
23	1.031	1.07	1.149	1.167
23.5	1.03	1.068	1.144	1.161
24	1.029	1.065	1.139	1.156
24.5	1.028	1.063	1.134	1.15
25	1.027	1.061	1.129	1.145
25.5	1.026	1.059	1.125	1.14
26	1.025	1.057	1.121	1.135
26.5	1.025	1.055	1.116	1.131
27	1.024	1.053	1.112	1.126
27.5	1.023	1.051	1.109	1.122
28	1.022	1.049	1.105	1.117
28.5	1.021	1.048	1.101	1.113
29	1.021	1.046	1.098	1.11
29.5	1.02	1.044	1.094	1.106
30	1.019	1.043	1.091	1.102
30.5	1.019	1.041	1.088	1.099
31	1.018	1.04	1.085	1.095
31.5	1.017	1.039	1.082	1.092
32	1.017	1.037	1.079	1.089
32.5	1.016	1.036	1.076	1.086
33	1.016	1.035	1.074	1.083
33.5	1.015	1.033	1.071	1.08
34	1.015	1.032	1.069	1.077
34.5	1.014	1.031	1.066	1.074
35	1.014	1.03	1.064	1.072
35.5	1.013	1.029	1.062	1.069
36	1.013	1.028	1.06	1.067
36.5	1.012	1.027	1.058	1.065
37	1.012	1.026	1.056	1.062
37.5	1.011	1.025	1.054	1.06
38	1.011	1.024	1.052	1.058
38.5	1.011	1.024	1.05	1.056
39	1.01	1.023	1.048	1.054
39.5	1.01	1.022	1.047	1.052
40	1.01	1.021	1.045	1.051
40.5	1.009	1.02	1.044	1.049
41	1.009	1.02	1.042	1.047
41.5	1.009	1.019	1.041	1.046
42	1.008	1.018	1.039	1.044
42.5	1.008	1.018	1.038	1.042
43	1.008	1.017	1.037	1.041
43.5	1.007	1.017	1.035	1.04
44	1.007	1.016	1.034	1.038
44.5	1.007	1.015	1.033	1.037
45	1.007	1.015	1.032	1.036
45.5	1.006	1.014	1.031	1.034
46	1.006	1.014	1.03	1.033
46.5	1.006	1.013	1.029	1.032
47	1.006	1.013	1.028	1.031
47.5	1.006	1.013	1.027	1.03
48	1.005	1.012	1.026	1.029
48.5	1.005	1.012	1.025	1.028
49	1.005	1.011	1.024	1.027
49.5	1.005	1.011	1.023	1.026
50	1.005	1.011	1.022	1.025
50.5	1.005	1.01	1.022	1.024
51	1.004	1.01	1.021	1.023
51.5	1.004	1.009	1.02	1.023
52	1.004	1.009	1.019	1.022
52.5	1.004	1.009	1.019	1.021
53	1.004	1.009	1.018	1.02
53.5	1.004	1.008	1.018	1.02
54	1.004	1.008	1.017	1.019
54.5	1.003	1.008	1.016	1.018
55	1.003	1.007	1.016	1.018
55.5	1.003	1.007	1.015	1.017
56	1.003	1.007	1.015	1.016
56.5	1.003	1.007	1.014	1.016
57	1.003	1.006	1.014	1.015
57.5	1.003	1.006	1.013	1.015
58	1.003	1.006	1.013	1.014
58.5	1.003	1.006	1.012	1.014
59	1.003	1.006	1.012	1.013
59.5	1.002	1.005	1.011	1.013
60	1.002	1.005	1.011	1.012
60.5	1.002	1.005	1.011	1.012
61	1.002	1.005	1.01	1.012
61.5	1.002	1.005	1.01	1.011
62	1.002	1.005	1.01	1.011
62.5	1.002	1.004	1.009	1.01
63	1.002	1.004	1.009	1.01
63.5	1.002	1.004	1.009	1.01
64	1.002	1.004	1.008	1.009
64.5	1.002	1.004	1.008	1.009
65	1.002	1.004	1.008	1.009
65.5	1.002	1.004	1.008	1.008
66	1.002	1.003	1.007	1.008
66.5	1.001	1.003	1.007	1.008
67	1.001	1.003	1.007	1.008
67.5	1.001	1.003	1.007	1.007
68	1.001	1.003	1.006	1.007
68.5	1.001	1.003	1.006	1.007
69	1.001	1.003	1.006	1.007
69.5	1.001	1.003	1.006	1.006
70	1.001	1.003	1.005	1.006
70.5	1.001	1.002	1.005	1.006
71	1.001	1.002	1.005	1.006
71.5	1.001	1.002	1.005	1.006
72	1.001	1.002	1.005	1.005
72.5	1.001	1.002	1.005	1.005
73	1.001	1.002	1.004	1.005
73.5	1.001	1.002	1.004	1.005
74	1.001	1.002	1.004	1.005
74.5	1.001	1.002	1.004	1.004
75	1.001	1.002	1.004	1.004
75.5	1.001	1.002	1.004	1.004
76	1.001	1.002	1.004	1.004
76.5	1.001	1.002	1.003	1.004
77	1.001	1.002	1.003	1.004
77.5	1.001	1.002	1.003	1.004
78	1.001	1.001	1.003	1.004
78.5	1.001	1.001	1.003	1.003
79	1.001	1.001	1.003	1.003
79.5	1.001	1.001	1.003	1.003
80	1.001	1.001	1.003	1.003
80.5	1.001	1.001	1.003	1.003
81	1.001	1.001	1.003	1.003
81.5	1.001	1.001	1.002	1.003
82	1.001	1.001	1.002	1.003
82.5	1	1.001	1.002	1.003
83	1	1.001	1.002	1.002
83.5	1	1.001	1.002	1.002
84	1	1.001	1.002	1.002
84.5	1	1.001	1.002	1.002
85	1	1.001	1.002	1.002
85.5	1	1.001	1.002	1.002
86	1	1.001	1.002	1.002
86.5	1	1.001	1.002	1.002
87	1	1.001	1.002	1.002
87.5	1	1.001	1.002	1.002
88	1	1.001	1.002	1.002
88.5	1	1.001	1.002	1.002
89	1	1.001	1.001	1.002
89.5	1	1.001	1.001	1.002
90	1	1.001	1.001	1.002
90.5	1	1.001	1.001	1.001
91	1	1.001	1.001	1.001
91.5	1	1.001	1.001	1.001
92	1	1.001	1.001	1.001
92.5	1	1.001	1.001	1.001
93	1	1.001	1.001	1.001
93.5	1	1	1.001	1.001
94	1	1	1.001	1.001
94.5	1	1	1.001	1.001
95	1	1	1.001	1.001
95.5	1	1	1.001	1.001
96	1	1	1.001	1.001
96.5	1	1	1.001	1.001
97	1	1	1.001	1.001
97.5	1	1	1.001	1.001
98	1	1	1.001	1.001
98.5	1	1	1.001	1.001
99	1	1	1.001	1.001
99.5	1	1	1.001	1.001
100	1	1	1.001	1.001
100.5	1	1	1.001	1.001
101	1	1	1.001	1.001
101.5	1	1	1.001	1.001
102	1	1	1.001	1.001
102.5	1	1	1.001	1.001
103	1	1	1.001	1.001
103.5	1	1	1.001	1.001
104	1	1	1.001	1.001
104.5	1	1	1	1.001
105	1	1	1	1.001
105.5	1	1	1	1.001
106	1	1	1	1
106.5	1	1	1	1
107	1	1	1	1
107.5	1	1	1	1
108	1	1	1	1
108.5	1	1	1	1
109	1	1	1	1
109.5	1	1	1	1
110	1	1	1	1
110.5	1	1	1	1
111	1	1	1	1
111.5	1	1	1	1
112	1	1	1	1
112.5	1	1	1	1
113	1	1	1	1
113.5	1	1	1	1
114	1	1	1	1
114.5	1	1	1	1
115	1	1	1	1
115.5	1	1	1	1
116	1	1	1	1
116.5	1	1	1	1
117	1	1	1	1
117.5	1	1	1	1
118	1	1	1	1
118.5	1	1	1	1
119	1	1	1	1
119.5	1	1	1	1
120	1	1	1	1
120.5	1	1	1	1
121	1	1	1	1
121.5	1	1	1	1
122	1	1	1	1
122.5	1	1	1	1
123	1	1	1	1
123.5	1	1	1	1
124	1	1	1	1
124.5	1	1	1	1
125	1	1	1	1
125.5	1	1	1	1
126	1	1	1	1
126.5	1	1	1	1
127	1	1	1	1
127.5	1	1	1	1
128	1	1	1	1
128.5	1	1	1	1
129	1	1	1	1
129.5	1	1	1	1
130	1	1	1	1
130.5	1	1	1	1
131	1	1	1	1
131.5	1	1	1	1
132	1	1	1	1
132.5	1	1	1	1
133	1	1	1	1
133.5	1	1	1	1
134	1	1	1	1
134.5	1	1	1	1
135	1	1	1	1
135.5	1	1	1	1
136	1	1	1	1
136.5	1	1	1	1
137	1	1	1	1
137.5	1	1	1	1
138	1	1	1	1
138.5	1	1	1	1
139	1	1	1	1
139.5	1	1	1	1
140	1	1	1	1
140.5	1	1	1	1
141	1	1	1	1
141.5	1	1	1	1
142	1	1	1	1
142.5	1	1	1	1
143	1	1	1	1
143.5	1	1	1	1
144	1	1	1	1
144.5	1	1	1	1
145	1	1	1	1
145.5	1	1	1	1
146	1	1	1	1
146.5	1	1	1	1
147	1	1	1	1
147.5	1	1	1	1
148	1	1	1	1
148.5	1	1	1	1
149	1	1	1	1
149.5	1	1	1	1
150	1	1	1	1
150.5	1	1	1	1
151	1	1	1	1
151.5	1	1	1	1
152	1	1	1	1
152.5	1	1	1	1
153	1	1	1	1
153.5	1	1	1	1
154	1	1	1	1
154.5	1	1	1	1
155	1	1	1	1
155.5	1	1	1	1
156	1	1	1	1
156.5	1	1	1	1
157	1	1	1	1
157.5	1	1	1	1
158	1	1	1	1
158.5	1	1	1	1
159	1	1	1	1
159.5	1	1	1	1
160	1	1	1	1
160.5	1	1	1	1
161	1	1	1	1
161.5	1	1	1	1
162	1	1	1	1
162.5	1	1	1	1
163	1	1	1	1
163.5	1	1	1	1
164	1	1	1	1
164.5	1	1	1	1
165	1	1	1	1
165.5	1	1	1	1
166	1	1	1	1
166.5	1	1	1	1
167	1	1	1	1
167.5	1	1	1	1
168	1	1	1	1
168.5	1	1	1	1
169	1	1	1	1
169.5	1	1	1	1
170	1	1	1	1
170.5	1	1	1	1
171	1	1	1	1
171.5	1	1	1	1
172	1	1	1	1
172.5	1	1	1	1
173	1	1	1	1
173.5	1	1	1	1
174	1	1	1	1
174.5	1	1	1	1
175	1	1	1	1
175.5	1	1	1	1
176	1	1	1	1
176.5	1	1	1	1
177	1	1	1	1
177.5	1	1	1	1
178	1	1	1	1
178.5	1	1	1	1
179	1	1	1	1
179.5	1	1	1	1
180	1	1	1	1
180.5	1	1	1	1
181	1	1	1	1
181.5	1	1	1	1
182	1	1	1	1
182.5	1	1	1	1
183	1	1	1	1
183.5	1	1	1	1
184	1	1	1	1
184.5	1	1	1	1
185	1	1	1	1
185.5	1	1	1	1
186	1	1	1	1
186.5	1	1	1	1
187	1	1	1	1
187.5	1	1	1	1
188	1	1	1	1
188.5	1	1	1	1
189	1	1	1	1
189.5	1	1	1	1
190	1	1	1	1
190.5	1	1	1	1
191	1	1	1	1
191.5	1	1	1	1
192	1	1	1	1
192.5	1	1	1	1
193	1	1	1	1
193.5	1	1	1	1
194	1	1	1	1
194.5	1	1	1	1
195	1	1	1	1
195.5	1	1	1	1
196	1	1	1	1
196.5	1	1	1	1
197	1	1	1	1
197.5	1	1	1	1
198	1	1	1	1
198.5	1	1	1	1
199	1	1	1	1
199.5	1	1	1	1
200	1	1	1	1
200.5	1	1	1	1
201	1	1	1	1
201.5	1	1	1	1
202	1	1	1	1
202.5	1	1	1	1
203	1	1	1	1
203.5	1	1	1	1
204	1	1	1	1
204.5	1	1	1	1
205	1	1	1	1
205.5	1	1	1	1
206	1	1	1	1
206.5	1	1	1	1
207	1	1	1	1
207.5	1	1	1	1
208	1	1	1	1
208.5	1	1	1	1
209	1	1	1	1
209.5	1	1	1	1
210	1	1	1	1
210.5	1	1	1	1
211	1	1	1	1
211.5	1	1	1	1
212	1	1	1	1
212.5	1	1	1	1
213	1	1	1	1
213.5	1	1	1	1
214	1	1	1	1
214.5	1	1	1	1
215	1	1	1	1
215.5	1	1	1	1
216	1	1	1	1
216.5	1	1	1	1
217	1	1	1	1
217.5	1	1	1	1
218	1	1	1	1
218.5	1	1	1	1
219	1	1	1	1
219.5	1	1	1	1
220	1	1	1	1
220.5	1	1	1	1
221	1	1	1	1
221.5	1	1	1	1
222	1	1	1	1
222.5	1	1	1	1
223	1	1	1	1
223.5	1	1	1	1
224	1	1	1	1
224.5	1	1	1	1
225	1	1	1	1
225.5	1	1	1	1
226	1	1	1	1
226.5	1	1	1	1
227	1	1	1	1
227.5	1	1	1	1
228	1	1	1	1
228.5	1	1	1	1
229	1	1	1	1
229.5	1	1	1	1
230	1	1	1	1
230.5	1	1	1	1
231	1	1	1	1
231.5	1	1	1	1
232	1	1	1	1
232.5	1	1	1	1
233	1	1	1	1
233.5	1	1	1	1
234	1	1	1	1
234.5	1	1	1	1
235	1	1	1	1
235.5	1	1	1	1
236	1	1	1	1
236.5	1	1	1	1
237	1	1	1	1
237.5	1	1	1	1
238	1	1	1	1
238.5	1	1	1	1
239	1	1	1	1
239.5	1	1	1	1
240	1	1	1	1
240.5	1	1	1	1
241	1	1	1	1
241.5	1	1	1	1
242	1	1	1	1
242.5	1	1	1	1
243	1	1	1	1
243.5	1	1	1	1
244	1	1	1	1
244.5	1	1	1	1
245	1	1	1	1
245.5	1	1	1	1
246	1	1	1	1
246.5	1	1	1	1
247	1	1	1	1
247.5	1	1	1	1
248	1	1	1	1
248.5	1	1	1	1
249	1	1	1	1
249.5	1	1	1	1
250	1	1	1	1
250.5	1	1	1	1
251	1	1	1	1
251.5	1	1	1	1
252	1	1	1	1
252.5	1	1	1	1
253	1	1	1	1
253.5	1	1	1	1
254	1	1	1	1
254.5	1	1	1	1
255	1	1	1	1
255.5	1	1	1	1
256	1	1	1	1
256.5	1	1	1	1
257	1	1	1	1
257.5	1	1	1	1
258	1	1	1	1
258.5	1	1	1	1
259	1	1	1	1
259.5	1	1	1	1
260	1	1	1	1
260.5	1	1	1	1
261	1	1	1	1
261.5	1	1	1	1
262	1	1	1	1
262.5	1	1	1	1
263	1	1	1	1
263.5	1	1	1	1
264	1	1	1	1
264.5	1	1	1	1
265	1	1	1	1
265.5	1	1	1	1
266	1	1	1	1
266.5	1	1	1	1
267	1	1	1	1
267.5	1	1	1	1
268	1	1	1	1
268.5	1	1	1	1
269	1	1	1	1
269.5	1	1	1	1
270	1	1	1	1
270.5	1	1	1	1
271	1	1	1	1
271.5	1	1	1	1
272	1	1	1	1
272.5	1	1	1	1
273	1	1	1	1
273.5	1	1	1	1
274	1	1	1	1
274.5	1	1	1	1
275	1	1	1	1
275.5	1	1	1	1
276	1	1	1	1
276.5	1	1	1	1
277	1	1	1	1
277.5	1	1	1	1
278	1	1	1	1
278.5	1	1	1	1
279	1	1	1	1
279.5	1	1	1	1
280	1	1	1	1
280.5	1	1	1	1
281	1	1	1	1
281.5	1	1	1	1
282	1	1	1	1
282.5	1	1	1	1
283	1	1	1	1
283.5	1	1	1	1
284	1	1	1	1
284.5	1	1	1	1
285	1	1	1	1
285.5	1	1	1	1
286	1	1	1	1
286.5	1	1	1	1
287	1	1	1	1
287.5	1	1	1	1
288	1	1	1	1
288.5	1	1	1	1
289	1	1	1	1
289.5	1	1	1	1
290	1	1	1	1
290.5	1	1	1	1
291	1	1	1	1
291.5	1	1	1	1
292	1	1	1	1
292.5	1	1	1	1
293	1	1	1	1
293.5	1	1	1	1
294	1	1	1	1
294.5	1	1	1	1
295	1	1	1	1
295.5	1	1	1	1
296	1	1	1	1
296.5	1	1	1	1
297	1	1	1	1
297.5	1	1	1	1
298	1	1	1	1
298.5	1	1	1	1
299	1	1	1	1
299.5	1	1	1	1
300	1	1	1	1
300.5	1	1	1	1
301	1	1	1	1
301.5	1	1	1	1
302	1	1	1	1
302.5	1	1	1	1
303	1	1	1	1
303.5	1	1	1	1
304	1	1	1	1
304.5	1	1	1	1
305	1	1	1	1
305.5	1	1	1	1
306	1	1	1	1
306.5	1	1	1	1
307	1	1	1	1
307.5	1	1	1	1
308	1	1	1	1
308.5	1	1	1	1
309	1	1	1	1
309.5	1	1	1	1
310	1	1	1	1
310.5	1	1	1	1
311	1	1	1	1
311.5	1	1	1	1
312	1	1	1	1
312.5	1	1	1	1
313	1	1	1	1
313.5	1	1	1	1
314	1	1	1	1
314.5	1	1	1	1
315	1	1	1	1
315.5	1	1	1	1
316	1	1	1	1
316.5	1	1	1	1
317	1	1	1	1
317.5	1	1	1	1
318	1	1	1	1
318.5	1	1	1	1
319	1	1	1	1
319.5	1	1	1	1
320	1	1	1	1
320.5	1	1	1	1
321	1	1	1	1
321.5	1	1	1	1
322	1	1	1	1
322.5	1	1	1	1
323	1	1	1	1
323.5	1	1	1	1
324	1	1	1	1
324.5	1	1	1	1
325	1	1	1	1
325.5	1	1	1	1
326	1	1	1	1
326.5	1	1	1	1
327	1	1	1	1
327.5	1	1	1	1
328	1	1	1	1
328.5	1	1	1	1
329	1	1	1	1
329.5	1	1	1	1
330	1	1	1	1
330.5	1	1	1	1
331	1	1	1	1
331.5	1	1	1	1
332	1	1	1	1
332.5	1	1	1	1
333	1	1	1	1
333.5	1	1	1	1
334	1	1	1	1
334.5	1	1	1	1
335	1	1	1	1
335.5	1	1	1	1
336	1	1	1	1
336.5	1	1	1	1
337	1	1	1	1
337.5	1	1	1	1
338	1	1	1	1
338.5	1	1	1	1
339	1	1	1	1
339.5	1	1	1	1
340	1	1	1	1
340.5	1	1	1	1
341	1	1	1	1
341.5	1	1	1	1
342	1	1	1	1
342.5	1	1	1	1
343	1	1	1	1
343.5	1	1	1	1
344	1	1	1	1
344.5	1	1	1	1
345	1	1	1	1
345.5	1	1	1	1
346	1	1	1	1
346.5	1	1	1	1
347	1	1	1	1
347.5	1	1	1	1
348	1	1	1	1
348.5	1	1	1	1
349	1	1	1	1
349.5	1	1	1	1
350	1	1	1	1
350.5	1	1	1	1
351	1	1	1	1
351.5	1	1	1	1
352	1	1	1	1
352.5	1	1	1	1
353	1	1	1	1
353.5	1	1	1	1
354	1	1	1	1
354.5	1	1	1	1
355	1	1	1	1
355.5	1	1	1	1
356	1	1	1	1
356.5	1	1	1	1
357	1	1	1	1
357.5	1	1	1	1
358	1	1	1	1
358.5	1	1	1	1
359	1	1	1	1
359.5	1	1	1	1
360	1	1	1	1
360.5	1	1	1	1
361	1	1	1	1
361.5	1	1	1	1
362	1	1	1	1
362.5	1	1	1	1
363	1	1	1	1
363.5	1	1	1	1
364	1	1	1	1
364.5	1	1	1	1
365	1	1	1	1
365.5	1	1	1	1
366	1	1	1	1
366.5	1	1	1	1
367	1	1	1	1
367.5	1	1	1	1
368	1	1	1	1
368.5	1	1	1	1
369	1	1	1	1
369.5	1	1	1	1
370	1	1	1	1
370.5	1	1	1	1
371	1	1	1	1
371.5	1	1	1	1
372	1	1	1	1
372.5	1	1	1	1
373	1	1	1	1
373.5	1	1	1	1
374	1	1	1	1
374.5	1	1	1	1
375	1	1	1	1
375.5	1	1	1	1
376	1	1	1	1
376.5	1	1	1	1
377	1	1	1	1
377.5	1	1	1	1
378	1	1	1	1
378.5	1	1	1	1
379	1	1	1	1
379.5	1	1	1	1
380	1	1	1	1
380.5	1	1	1	1
381	1	1	1	1
381.5	1	1	1	1
382	1	1	1	1
382.5	1	1	1	1
383	1	1	1	1
383.5	1	1	1	1
384	1	1	1	1
384.5	1	1	1	1
385	1	1	1	1
385.5	1	1	1	1
386	1	1	1	1
386.5	1	1	1	1
387	1	1	1	1
387.5	1	1	1	1
388	1	1	1	1
388.5	1	1	1	1
389	1	1	1	1
389.5	1	1	1	1
390	1	1	1	1
390.5	1	1	1	1
391	1	1	1	1
391.5	1	1	1	1
392	1	1	1	1
392.5	1	1	1	1
393	1	1	1	1
393.5	1	1	1	1
394	1	1	1	1
394.5	1	1	1	1
395	1	1	1	1
395.5	1	1	1	1
396	1	1	1	1
396.5	1	1	1	1
397	1	1	1	1
397.5	1	1	1	1
398	1	1	1	1
398.5	1	1	1	1
399	1	1	1	1
399.5	1	1	1	1
400	1	1	1	1
400.5	1	1	1	1
401	1	1	1	1
401.5	1	1	1	1
402	1	1	1	1
402.5	1	1	1	1
403	1	1	1	1
403.5	1	1	1	1
404	1	1	1	1
404.5	1	1	1	1
405	1	1	1	1
405.5	1	1	1	1
406	1	1	1	1
406.5	1	1	1	1
407	1	1	1	1
407.5	1	1	1	1
408	1	1	1	1
408.5	1	1	1	1
409	1	1	1	1
409.5	1	1	1	1
410	1	1	1	1
410.5	1	1	1	1
411	1	1	1	1
411.5	1	1	1	1
412	1	1	1	1
412.5	1	1	1	1
413	1	1	1	1
413.5	1	1	1	1
414	1	1	1	1
414.5	1	1	1	1
415	1	1	1	1
415.5	1	1	1	1
416	1	1	1	1
416.5	1	1	1	1
417	1	1	1	1
417.5	1	1	1	1
418	1	1	1	1
418.5	1	1	1	1
419	1	1	1	1
419.5	1	1	1	1
420	1	1	1	1
420.5	1	1	1	1
421	1	1	1	1
421.5	1	1	1	1
422	1	1	1	1
422.5	1	1	1	1
423	1	1	1	1
423.5	1	1	1	1
424	1	1	1	1
424.5	1	1	1	1
425	1	1	1	1
425.5	1	1	1	1
426	1	1	1	1
426.5	1	1	1	1
427	1	1	1	1
427.5	1	1	1	1
428	1	1	1	1
428.5	1	1	1	1
429	1	1	1	1
429.5	1	1	1	1
430	1	1	1	1
430.5	1	1	1	1
431	1	1	1	1
431.5	1	1	1	1
432	1	1	1	1
432.5	1	1	1	1
433	1	1	1	1
433.5	1	1	1	1
434	1	1	1	1
434.5	1	1	1	1
435	1	1	1	1
435.5	1	1	1	1
436	1	1	1	1
436.5	1	1	1	1
437	1	1	1	1
437.5	1	1	1	1
438	1	1	1	1
438.5	1	1	1	1
439	1	1	1	1
439.5	1	1	1	1
440	1	1	1	1
440.5	1	1	1	1
441	1	1	1	1
441.5	1	1	1	1
442	1	1	1	1
442.5	1	1	1	1
443	1	1	1	1
443.5	1	1	1	1
444	1	1	1	1
444.5	1	1	1	1
445	1	1	1	1
445.5	1	1	1	1
446	1	1	1	1
446.5	1	1	1	1
447	1	1	1	1
447.5	1	1	1	1
448	1	1	1	1
448.5	1	1	1	1
449	1	1	1	1
449.5	1	1	1	1
450	1	1	1	1
450.5	1	1	1	1
451	1	1	1	1
451.5	1	1	1	1
452	1	1	1	1
452.5	1	1	1	1
453	1	1	1	1
453.5	1	1	1	1
454	1	1	1	1
454.5	1	1	1	1
455	1	1	1	1
455.5	1	1	1	1
456	1	1	1	1
456.5	1	1	1	1
457	1	1	1	1
457.5	1	1	1	1
458	1	1	1	1
458.5	1	1	1	1
459	1	1	1	1
459.5	1	1	1	1
460	1	1	1	1
460.5	1	1	1	1
461	1	1	1	1
461.5	1	1	1	1
462	1	1	1	1
462.5	1	1	1	1
463	1	1	1	1
463.5	1	1	1	1
464	1	1	1	1
464.5	1	1	1	1
465	1	1	1	1
465.5	1	1	1	1
466	1	1	1	1
466.5	1	1	1	1
467	1	1	1	1
467.5	1	1	1	1
468	1	1	1	1
468.5	1	1	1	1
469	1	1	1	1
469.5	1	1	1	1
470	1	1	1	1
470.5	1	1	1	1
471	1	1	1	1
471.5	1	1	1	1
472	1	1	1	1
472.5	1	1	1	1
473	1	1	1	1
473.5	1	1	1	1
474	1	1	1	1
474.5	1	1	1	1
475	1	1	1	1
475.5	1	1	1	1
476	1	1	1	1
476.5	1	1	1	1
477	1	1	1	1
477.5	1	1	1	1
478	1	1	1	1
478.5	1	1	1	1
479	1	1	1	1
479.5	1	1	1	1
480	1	1	1	1
480.5	1	1	1	1
481	1	1	1	1
481.5	1	1	1	1
482	1	1	1	1
482.5	1	1	1	1
483	1	1	1	1
483.5	1	1	1	1
484	1	1	1	1
484.5	1	1	1	1
485	1	1	1	1
485.5	1	1	1	1
486	1	1	1	1
486.5	1	1	1	1
487	1	1	1	1
487.5	1	1	1	1
488	1	1	1	1
488.5	1	1	1	1
489	1	1	1	1
489.5	1	1	1	1
490	1	1	1	1
490.5	1	1	1	1
491	1	1	1	1
491.5	1	1	1	1
492	1	1	1	1
492.5	1	1	1	1
493	1	1	1	1
493.5	1	1	1	1
494	1	1	1	1
494.5	1	1	1	1
495	1	1	1	1
495.5	1	1	1	1
496	1	1	1	1
496.5	1	1	1	1
497	1	1	1	1
497.5	1	1	1	1
498	1	1	1	1
498.5	1	1	1	1
499	1	1	1	1
499.5	1	1	1	1
500	1	1	1	1
500.5	1	1	1	1
501	1	1	1	1
501.5	1	1	1	1
502	1	1	1	1
502.5	1	1	1	1
503	1	1	1	1
503.5	1	1	1	1
504	1	1	1	1
504.5	1	1	1	1
505	1	1	1	1
505.5	1	1	1	1
506	1	1	1	1
506.5	1	1	1	1
507	1	1	1	1
507.5	1	1	1	1
508	1	1	1	1
508.5	1	1	1	1
509	1	1	1	1
509.5	1	1	1	1
510	1	1	1	1
510.5	1	1	1	1
511	1	1	1	1
511.5	1	1	1	1
512	1	1	1	1
512.5	1	1	1	1
513	1	1	1	1
513.5	1	1	1	1
514	1	1	1	1
514.5	1	1	1	1
515	1	1	1	1
515.5	1	1	1	1
516	1	1	1	1
516.5	1	1	1	1
517	1	1	1	1
517.5	1	1	1	1
518	1	1	1	1
518.5	1	1	1	1
519	1	1	1	1
519.5	1	1	1	1
520	1	1	1	1
520.5	1	1	1	1
521	1	1	1	1
521.5	1	1	1	1
522	1	1	1	1
522.5	1	1	1	1
523	1	1	1	1
523.5	1	1	1	1
524	1	1	1	1
524.5	1	1	1	1
525	1	1	1	1
525.5	1	1	1	1
526	1	1	1	1
526.5	1	1	1	1
527	1	1	1	1
527.5	1	1	1	1
528	1	1	1	1
528.5	1	1	1	1
529	1	1	1	1
529.5	1	1	1	1
530	1	1	1	1
530.5	1	1	1	1
531	1	1	1	1
531.5	1	1	1	1
532	1	1	1	1
532.5	1	1	1	1
533	1	1	1	1
533.5	1	1	1	1
534	1	1	1	1
534.5	1	1	1	1
535	1	1	1	1
535.5	1	1	1	1
536	1	1	1	1
536.5	1	1	1	1
537	1	1	1	1
537.5	1	1	1	1
538	1	1	1	1
538.5	1	1	1	1
539	1	1	1	1
539.5	1	1	1	1
540	1	1	1	1
540.5	1	1	1	1
541	1	1	1	1
541.5	1	1	1	1
542	1	1	1	1
542.5	1	1	1	1
543	1	1	1	1
543.5	1	1	1	1
544	1	1	1	1
544.5	1	1	1	1
545	1	1	1	1
545.5	1	1	1	1
546	1	1	1	1
546.5	1	1	1	1
547	1	1	1	1
547.5	1	1	1	1
548	1	1	1	1
548.5	1	1	1	1
549	1	1	1	1
549.5	1	1	1	1
550	1	1	1	1
550.5	1	1	1	1
551	1	1	1	1
551.5	1	1	1	1
552	1	1	1	1
552.5	1	1	1	1
553	1	1	1	1
553.5	1	1	1	1
554	1	1	1	1
554.5	1	1	1	1
555	1	1	1	1
555.5	1	1	1	1
556	1	1	1	1
556.5	1	1	1	1
557	1	1	1	1
557.5	1	1	1	1
558	1	1	1	1
558.5	1	1	1	1
559	1	1	1	1
559.5	1	1	1	1
560	1	1	1	1
560.5	1	1	1	1
561	1	1	1	1
561.5	1	1	1	1
562	1	1	1	1
562.5	1	1	1	1
563	1	1	1	1
563.5	1	1	1	1
564	1	1	1	1
564.5	1	1	1	1
565	1	1	1	1
565.5	1	1	1	1
566	1	1	1	1
566.5	1	1	1	1
567	1	1	1	1
567.5	1	1	1	1
568	1	1	1	1
568.5	1	1	1	1
569	1	1	1	1
569.5	1	1	1	1
570	1	1	1	1
570.5	1	1	1	1
571	1	1	1	1
571.5	1	1	1	1
572	1	1	1	1
572.5	1	1	1	1
573	1	1	1	1
573.5	1	1	1	1
574	1	1	1	1
574.5	1	1	1	1
575	1	1	1	1
575.5	1	1	1	1
576	1	1	1	1
576.5	1	1	1	1
577	1	1	1	1
577.5	1	1	1	1
578	1	1	1	1
578.5	1	1	1	1
579	1	1	1	1
579.5	1	1	1	1
580	1	1	1	1
580.5	1	1	1	1
581	1	1	1	1
581.5	1	1	1	1
582	1	1	1	1
582.5	1	1	1	1
583	1	1	1	1
583.5	1	1	1	1
584	1	1	1	1
584.5	1	1	1	1
585	1	1	1	1
585.5	1	1	1	1
586	1	1	1	1
586.5	1	1	1	1
587	1	1	1	1
587.5	1	1	1	1
588	1	1	1	1
588.5	1	1	1	1
589	1	1	1	1
589.5	1	1	1	1
590	1	1	1	1
590.5	1	1	1	1
591	1	1	1	1
591.5	1	1	1	1
592	1	1	1	1
592.5	1	1	1	1
593	1	1	1	1
593.5	1	1	1	1
594	1	1	1	1
594.5	1	1	1	1
595	1	1	1	1
595.5	1	1	1	1
596	1	1	1	1
596.5	1	1	1	1
597	1	1	1	1
597.5	1	1	1	1
598	1	1	1	1
598.5	1	1	1	1
599	1	1	1	1
599.5	1	1	1	1
600	1	1	1	1
600.5	1	1	1	1
601	1	1	1	1
601.5	1	1	1	1
602	1	1	1	1
602.5	1	1	1	1
603	1	1	1	1
603.5	1	1	1	1
604	1	1	1	1
604.5	1	1	1	1
605	1	1	1	1
605.5	1	1	1	1
606	1	1	1	1
606.5	1	1	1	1
607	1	1	1	1
607.5	1	1	1	1
608	1	1	1	1
608.5	1	1	1	1
609	1	1	1	1
609.5	1	1	1	1
610	1	1	1	1
610.5	1	1	1	1
611	1	1	1	1
611.5	1	1	1	1
612	1	1	1	1
612.5	1	1	1	1
613	1	1	1	1
613.5	1	1	1	1
614	1	1	1	1
614.5	1	1	1	1
615	1	1	1	1
615.5	1	1	1	1
616	1	1	1	1
616.5	1	1	1	1
617	1	1	1	1
617.5	1	1	1	1
618	1	1	1	1
618.5	1	1	1	1
619	1	1	1	1
619.5	1	1	1	1
620	1	1	1	1
620.5	1	1	1	1
621	1	1	1	1
621.5	1	1	1	1
622	1	1	1	1
622.5	1	1	1	1
623	1	1	1	1
623.5	1	1	1	1
624	1	1	1	1
624.5	1	1	1	1
625	1	1	1	1
625.5	1	1	1	1
626	1	1	1	1
626.5	1	1	1	1
627	1	1	1	1
627.5	1	1	1	1
628	1	1	1	1
628.5	1	1	1	1
629	1	1	1	1
629.5	1	1	1	1
630	1	1	1	1
630.5	1	1	1	1
631	1	1	1	1
631.5	1	1	1	1
632	1	1	1	1
632.5	1	1	1	1
633	1	1	1	1
633.5	1	1	1	1
634	1	1	1	1
634.5	1	1	1	1
635	1	1	1	1
635.5	1	1	1	1
636	1	1	1	1
636.5	1	1	1	1
637	1	1	1	1
637.5	1	1	1	1
638	1	1	1	1
638.5	1	1	1	1
639	1	1	1	1
639.5	1	1	1	1
640	1	1	1	1
640.5	1	1	1	1
641	1	1	1	1
641.5	1	1	1	1
642	1	1	1	1
642.5	1	1	1	1
643	1	1	1	1
643.5	1	1	1	1
644	1	1	1	1
644.5	1	1	1	1
645	1	1	1	1
645.5	1	1	1	1
646	1	1	1	1
646.5	1	1	1	1
647	1	1	1	1
647.5	1	1	1	1
648	1	1	1	1
648.5	1	1	1	1
649	1	1	1	1
649.5	1	1	1	1
650	1	1	1	1
650.5	1	1	1	1
651	1	1	1	1
651.5	1	1	1	1
652	1	1	1	1
652.5	1	1	1	1
653	1	1	1	1
653.5	1	1	1	1
654	1	1	1	1
654.5	1	1	1	1
655	1	1	1	1
655.5	1	1	1	1
656	1	1	1	1
656.5	1	1	1	1
657	1	1	1	1
657.5	1	1	1	1
658	1	1	1	1
658.5	1	1	1	1
659	1	1	1	1
659.5	1	1	1	1
660	1	1	1	1
660.5	1	1	1	1
661	1	1	1	1
661.5	1	1	1	1
662	1	1	1	1
662.5	1	1	1	1
663	1	1	1	1
663.5	1	1	1	1
664	1	1	1	1
664.5	1	1	1	1
665	1	1	1	1
665.5	1	1	1	1
666	1	1	1	1
666.5	1	1	1	1
667	1	1	1	1
667.5	1	1	1	1
668	1	1	1	1
668.5	1	1	1	1
669	1	1	1	1
669.5	1	1	1	1
670	1	1	1	1
670.5	1	1	1	1
671	1	1	1	1
671.5	1	1	1	1
672	1	1	1	1
672.5	1	1	1	1
673	1	1	1	1
673.5	1	1	1	1
674	1	1	1	1
674.5	1	1	1	1
675	1	1	1	1
675.5	1	1	1	1
676	1	1	1	1
676.5	1	1	1	1
677	1	1	1	1
677.5	1	1	1	1
678	1	1	1	1
678.5	1	1	1	1
679	1	1	1	1
679.5	1	1	1	1
680	1	1	1	1
680.5	1	1	1	1
681	1	1	1	1
681.5	1	1	1	1
682	1	1	1	1
682.5	1	1	1	1
683	1	1	1	1
683.5	1	1	1	1
684	1	1	1	1
684.5	1	1	1	1
685	1	1	1	1
685.5	1	1	1	1
686	1	1	1	1
686.5	1	1	1	1
687	1	1	1	1
687.5	1	1	1	1
688	1	1	1	1
688.5	1	1	1	1
689	1	1	1	1
689.5	1	1	1	1
690	1	1	1	1
690.5	1	1	1	1
691	1	1	1	1
691.5	1	1	1	1
692	1	1	1	1
692.5	1	1	1	1
693	1	1	1	1
693.5	1	1	1	1
694	1	1	1	1
694.5	1	1	1	1
695	1	1	1	1
695.5	1	1	1	1
696	1	1	1	1
696.5	1	1	1	1
697	1	1	1	1
697.5	1	1	1	1
698	1	1	1	1
698.5	1	1	1	1
699	1	1	1	1
699.5	1	1	1	1
700	1	1	1	1
700.5	1	1	1	1
701	1	1	1	1
701.5	1	1	1	1
702	1	1	1	1
702.5	1	1	1	1
703	1	1	1	1
703.5	1	1	1	1
704	1	1	1	1
704.5	1	1	1	1
705	1	1	1	1
705.5	1	1	1	1
706	1	1	1	1
706.5	1	1	1	1
707	1	1	1	1
707.5	1	1	1	1
708	1	1	1	1
708.5	1	1	1	1
709	1	1	1	1
709.5	1	1	1	1
710	1	1	1	1
710.5	1	1	1	1
711	1	1	1	1
711.5	1	1	1	1
712	1	1	1	1
712.5	1	1	1	1
713	1	1	1	1
713.5	1	1	1	1
714	1	1	1	1
714.5	1	1	1	1
715	1	1	1	1
715.5	1	1	1	1
716	1	1	1	1
716.5	1	1	1	1
717	1	1	1	1
717.5	1	1	1	1
718	1	1	1	1
718.5	1	1	1	1
719	1	1	1	1
719.5	1	1	1	1
720	1	1	1	1
720.5	1	1	1	1
721	1	1	1	1
721.5	1	1	1	1
722	1	1	1	1
722.5	1	1	1	1
723	1	1	1	1
723.5	1	1	1	1
724	1	1	1	1
724.5	1	1	1	1
725	1	1	1	1
725.5	1	1	1	1
726	1	1	1	1
726.5	1	1	1	1
727	1	1	1	1
727.5	1	1	1	1
728	1	1	1	1
728.5	1	1	1	1
729	1	1	1	1
729.5	1	1	1	1
730	1	1	1	1
730.5	1	1	1	1
731	1	1	1	1
731.5	1	1	1	1
732	1	1	1	1
732.5	1	1	1	1
733	1	1	1	1
733.5	1	1	1	1
734	1	1	1	1
734.5	1	1	1	1
735	1	1	1	1
735.5	1	1	1	1
736	1	1	1	1
736.5	1	1	1	1
737	1	1	1	1
737.5	1	1	1	1
738	1	1	1	1
738.5	1	1	1	1
739	1	1	1	1
739.5	1	1	1	1
740	1	1	1	1
740.5	1	1	1	1
741	1	1	1	1
741.5	1	1	1	1
742	1	1	1	1
742.5	1	1	1	1
743	1	1	1	1
743.5	1	1	1	1
744	1	1	1	1
744.5	1	1	1	1
745	1	1	1	1
745.5	1	1	1	1
746	1	1	1	1
746.5	1	1	1	1
747	1	1	1	1
747.5	1	1	1	1
748	1	1	1	1
748.5	1	1	1	1
749	1	1	1	1
749.5	1	1	1	1
750	1	1	1	1
750.5	1	1	1	1
751	1	1	1	1
751.5	1	1	1	1
752	1	1	1	1
752.5	1	1	1	1
753	1	1	1	1
753.5	1	1	1	1
754	1	1	1	1
754.5	1	1	1	1
755	1	1	1	1
755.5	1	1	1	1
756	1	1	1	1
756.5	1	1	1	1
757	1	1	1	1
757.5	1	1	1	1
758	1	1	1	1
758.5	1	1	1	1
759	1	1	1	1
759.5	1	1	1	1
760	1	1	1	1
760.5	1	1	1	1
761	1	1	1	1
761.5	1	1	1	1
762	1	1	1	1
762.5	1	1	1	1
763	1	1	1	1
763.5	1	1	1	1
764	1	1	1	1
764.5	1	1	1	1
765	1	1	1	1
765.5	1	1	1	1
766	1	1	1	1
766.5	1	1	1	1
767	1	1	1	1
767.5	1	1	1	1
768	1	1	1	1
768.5	1	1	1	1
769	1	1	1	1
769.5	1	1	1	1
770	1	1	1	1
770.5	1	1	1	1
771	1	1	1	1
771.5	1	1	1	1
772	1	1	1	1
772.5	1	1	1	1
773	1	1	1	1
773.5	1	1	1	1
774	1	1	1	1
774.5	1	1	1	1
775	1	1	1	1
775.5	1	1	1	1
776	1	1	1	1
776.5	1	1	1	1
777	1	1	1	1
777.5	1	1	1	1
778	1	1	1	1
778.5	1	1	1	1
779	1	1	1	1
779.5	1	1	1	1
780	1	1	1	1
780.5	1	1	1	1
781	1	1	1	1
781.5	1	1	1	1
782	1	1	1	1
782.5	1	1	1	1
783	1	1	1	1
783.5	1	1	1	1
784	1	1	1	1
784.5	1	1	1	1
785	1	1	1	1
785.5	1	1	1	1
786	1	1	1	1
786.5	1	1	1	1
787	1	1	1	1
787.5	1	1	1	1
788	1	1	1	1
788.5	1	1	1	1
789	1	1	1	1
789.5	1	1	1	1
790	1	1	1	1
790.5	1	1	1	1
791	1	1	1	1
791.5	1	1	1	1
792	1	1	1	1
792.5	1	1	1	1
793	1	1	1	1
793.5	1	1	1	1
794	1	1	1	1
794.5	1	1	1	1
795	1	1	1	1
795.5	1	1	1	1
796	1	1	1	1
796.5	1	1	1	1
797	1	1	1	1
797.5	1	1	1	1
798	1	1	1	1
798.5	1	1	1	1
799	1	1	1	1
[truncated: 8,401 more rows]

## Sheet: Fig 2C
Time (ns)	1	100% (error)	0.79	79% (error)	0.63	63% (error)	0.5	50% (error)	0.32	32% (error)	0.1	10% (error)
2	1.071	0.007232	1.09	0.009065	1.069	0.01566	1.059	0.003943	1.058	0.006725	1.073	0.008061
4	1.116	0.007458	1.127	0.008846	1.127	0.01575	1.095	0.003933	1.097	0.006503	1.1	0.00754
6	1.137	0.006833	1.143	0.008932	1.127	0.0161	1.128	0.003927	1.133	0.006617	1.107	0.007823
8	1.188	0.007319	1.185	0.009682	1.177	0.01478	1.168	0.003854	1.152	0.006957	1.124	0.007978
10	1.226	0.007235	1.221	0.009557	1.203	0.01674	1.196	0.003621	1.18	0.00705	1.141	0.00725
12	1.241	0.007265	1.234	0.009733	1.217	0.0158	1.212	0.003676	1.195	0.006919	1.154	0.007774
14	1.265	0.007165	1.265	0.008681	1.251	0.01568	1.23	0.003948	1.201	0.00696	1.162	0.007598
18	1.304	0.007177	1.297	0.01003	1.286	0.01543	1.271	0.004026	1.236	0.007273	1.176	0.008105
20	1.314	0.006572	1.294	0.009362	1.267	0.01504	1.269	0.003636	1.235	0.006809	1.184	0.007638
22	1.312	0.007028	1.302	0.008991	1.304	0.01564	1.268	0.003719	1.227	0.006604	1.184	0.00865
24	1.339	0.007364	1.328	0.009987	1.301	0.01608	1.295	0.003867	1.254	0.006932	1.202	0.007938
26	1.353	0.007221	1.367	0.009845	1.336	0.01384	1.319	0.003918	1.275	0.006643	1.206	0.008152
28	1.384	0.007776	1.365	0.009413	1.352	0.01645	1.327	0.003863	1.285	0.007216	1.204	0.007744
30	1.401	0.007151	1.374	0.008527	1.366	0.01525	1.338	0.003858	1.288	0.007367	1.214	0.008113
35	1.415	0.007579	1.415	0.00967	1.394	0.01471	1.36	0.003967	1.316	0.006668	1.221	0.00787
40	1.455	0.007319	1.412	0.009479	1.412	0.01485	1.371	0.00374	1.309	0.007025	1.236	0.007576
45	1.457	0.007251	1.433	0.009092	1.429	0.01585	1.394	0.003717	1.334	0.007196	1.249	0.008485
50	1.476	0.007135	1.433	0.01017	1.429	0.0152	1.401	0.003974	1.346	0.006725	1.249	0.008306
55	1.481	0.006803	1.463	0.009102	1.432	0.01602	1.411	0.003766	1.354	0.006646	1.266	0.007973
60	1.496	0.00744	1.468	0.009077	1.456	0.01611	1.427	0.003759	1.365	0.006763	1.28	0.008026
65	1.5	0.007384	1.48	0.009307	1.463	0.016	1.421	0.004012	1.358	0.007185	1.276	0.007982
70	1.512	0.007481	1.483	0.01019	1.443	0.01379	1.427	0.003932	1.365	0.006291	1.274	0.007989
75	1.508	0.007825	1.475	0.009038	1.492	0.01522	1.441	0.003665	1.368	0.006828	1.29	0.007994
80	1.522	0.007118	1.483	0.0104	1.492	0.01473	1.44	0.004012	1.385	0.007135	1.271	0.007449
90	1.526	0.006858	1.488	0.009505	1.47	0.01434	1.444	0.00427	1.372	0.006734	1.269	0.008166
100	1.529	0.007116	1.496	0.009592	1.465	0.01521	1.459	0.004216	1.384	0.00709	1.281	0.008415
110	1.526	0.007251	1.497	0.009664	1.49	0.01599	1.454	0.003781	1.387	0.006389	1.277	0.008057
120	1.533	0.007424	1.497	0.008618	1.463	0.0164	1.453	0.003901	1.385	0.006593	1.265	0.008429
130	1.522	0.00771	1.513	0.008933	1.52	0.01546	1.457	0.003985	1.388	0.006896	1.274	0.008064
140	1.541	0.006909	1.515	0.009482	1.47	0.01622	1.446	0.004012	1.375	0.006901	1.272	0.008024
150	1.538	0.007132	1.502	0.009225	1.476	0.01539	1.451	0.003827	1.385	0.006968	1.283	0.007189

## Sheet: Fig 2D
Relative laser power (%)	Lifetime (ns)
1	24.34
0.7943	24.49
0.631	24
0.5012	23.7
0.3162	23.83
0.1	23.96

## Sheet: Fig 3A
IS population										GS population									GS0 population
Time (ns)	1000000	10000000	27000000	100000000	1000000000	10000000000	100000000000			Time (ns)	1000000	10000000	27000000	100000000	1000000000	10000000000	100000000000		Time (ns)	1000000	10000000	27000000	100000000	1000000000	10000000000	100000000000		Time for 95% equilibrium	95% Equilibrium value
0	0	0	0	0	0	0	0			0	1	1	1	1	1	1	1		0	0.3333	0.3333	0.3333	0.3333	0.3333	0.3333	0.3333		2362	0.6924
0.01	0	0	0	0	0	0	0			0.01	1	1	1	1	1	1	1		0.01	0.3333	0.3333	0.3333	0.3333	0.3333	0.3333	0.3333		1379	0.6821
0.02	0	0	0	0	0	0	0			0.02	1	1	1	1	1	1	1		0.02	0.3333	0.3333	0.3333	0.3333	0.3333	0.3333	0.3333		786.5	0.6603
0.03	0	0	0	0	0	0	0			0.03	1	1	1	1	1	1	1		0.03	0.3333	0.3333	0.3333	0.3333	0.3333	0.3333	0.3333		452.5	0.6246
0.04	0	0	0	0	0	0	0			0.04	1	1	1	1	1	1	1		0.04	0.3333	0.3333	0.3333	0.3333	0.3333	0.3333	0.3333		264	0.5699
0.05	0	0	0	0	0	0	0			0.05	1	1	1	1	1	1	1		0.05	0.3333	0.3333	0.3333	0.3333	0.3333	0.3333	0.3333		254	0.5651
0.06	0	0	0	0	0	0	0			0.06	1	1	1	1	1	1	1		0.06	0.3333	0.3333	0.3333	0.3333	0.3333	0.3333	0.3333		157	0.4932
0.07	0	0	0	0	0	0	0			0.07	1	1	1	1	1	1	1		0.07	0.3333	0.3333	0.3333	0.3333	0.3333	0.3333	0.3333		109	0.4254
0.08	0	0	0	0	0	0	0			0.08	1	1	1	1	1	1	1		0.08	0.3333	0.3333	0.3333	0.3333	0.3333	0.3333	0.3333		96	0.3999
0.09	0	0	0	0	0	0	0			0.09	1	1	1	1	1	1	1		0.09	0.3333	0.3333	0.3333	0.3333	0.3333	0.3333	0.3333		95	0.3979
0.1	0	0	0	0	0	0	0			0.1	1	1	1	1	1	1	1		0.1	0.3333	0.3333	0.3333	0.3333	0.3333	0.3333	0.3333		75	0.349
0.11	0	0	0	0	0	0	0			0.11	1	1	1	1	1	1	1		0.11	0.3333	0.3333	0.3333	0.3333	0.3333	0.3333	0.3333		57.5	0.296
0.12	0	0	0	0	0	0	0			0.12	1	1	1	1	1	1	1		0.12	0.3333	0.3333	0.3333	0.3333	0.3333	0.3333	0.3333		34	0.2035
0.13	0	0	0	0	0	0	0			0.13	1	1	1	1	1	1	1		0.13	0.3333	0.3333	0.3333	0.3333	0.3333	0.3333	0.3333		17.55	0.1306
0.14	0	0	0	0	0	0	0			0.14	1	1	1	1	1	1	1		0.14	0.3333	0.3333	0.3333	0.3333	0.3333	0.3333	0.3333		12.91	0.08276
0.15	0	0	0	0	0	0	0			0.15	1	1	1	1	1	1	1		0.15	0.3333	0.3333	0.3333	0.3333	0.3333	0.3333	0.3333		10.39	0.04949
0.16	0	0	0	0	0	0	0			0.16	1	1	1	1	1	1	1		0.16	0.3333	0.3333	0.3333	0.3333	0.3333	0.3333	0.3333		8.03	0.03465
0.17	0	0	0	0	0	0	0			0.17	1	1	1	1	1	1	1		0.17	0.3333	0.3333	0.3333	0.3333	0.3333	0.3333	0.3333		6.84	0.02855
0.18	0	0	0	0	0	0	0			0.18	1	1	1	1	1	1	1		0.18	0.3333	0.3333	0.3333	0.3333	0.3333	0.3333	0.3333		4.35	0.01587
0.19	0	0	0	0	0	0	0			0.19	1	1	1	1	1	1	1		0.19	0.3333	0.3333	0.3333	0.3333	0.3333	0.3333	0.3333		4.17	0.0149
0.2	0	0	0	0	0	0	0			0.2	1	1	1	1	1	1	1		0.2	0.3333	0.3333	0.3333	0.3333	0.3333	0.3333	0.3333		4.09	0.01036
0.21	0	0	0	0	0	0	0			0.21	1	1	1	1	1	1	1		0.21	0.3333	0.3333	0.3333	0.3333	0.3333	0.3333	0.3333		3.99	0.008884
0.22	0	0	0	0	0	0	0			0.22	1	1	1	1	1	1	1		0.22	0.3333	0.3333	0.3333	0.3333	0.3333	0.3333	0.3333		3.66	0.005024
0.23	0	0	0	0	0	0	0			0.23	1	1	1	1	1	1	1		0.23	0.3333	0.3333	0.3333	0.3333	0.3333	0.3333	0.3333		3.49	0.002834
0.24	0	0	0	0	0	0	0			0.24	1	1	1	1	1	1	1		0.24	0.3333	0.3333	0.3333	0.3333	0.3333	0.3333	0.3333		3.4	0.001597
0.25	0	0	0	0	0	0	0			0.25	1	1	1	1	1	1	1		0.25	0.3333	0.3333	0.3333	0.3333	0.3333	0.3333	0.3333		3.35	0.0008986
0.26	0	0	0	0	0	0	0			0.26	1	1	1	1	1	1	1		0.26	0.3333	0.3333	0.3333	0.3333	0.3333	0.3333	0.3333		3.33	0.0005058
0.27	0	0	0	0	0	0	0			0.27	1	1	1	1	1	1	1		0.27	0.3333	0.3333	0.3333	0.3333	0.3333	0.3333	0.3333		3.31	0.0002844
0.28	0	0	0	0	0	0	0			0.28	1	1	1	1	1	1	1		0.28	0.3333	0.3333	0.3333	0.3333	0.3333	0.3333	0.3333
0.29	0	0	0	0	0	0	0			0.29	1	1	1	1	1	1	1		0.29	0.3333	0.3333	0.3333	0.3333	0.3333	0.3333	0.3333
0.3	0	0	0	0	0	0	0			0.3	1	1	1	1	1	1	1		0.3	0.3333	0.3333	0.3333	0.3333	0.3333	0.3333	0.3333
0.31	0	0	0	0	0	0	0			0.31	1	1	1	1	1	1	1		0.31	0.3333	0.3333	0.3333	0.3333	0.3333	0.3333	0.3333
0.32	0	0	0	0	0	0	0			0.32	1	1	1	1	1	1	1		0.32	0.3333	0.3333	0.3333	0.3333	0.3333	0.3333	0.3333
0.33	0	0	0	0	0	0	0			0.33	1	1	1	1	1	1	1		0.33	0.3333	0.3333	0.3333	0.3333	0.3333	0.3333	0.3333
0.34	0	0	0	0	0	0	0			0.34	1	1	1	1	1	1	1		0.34	0.3333	0.3333	0.3333	0.3333	0.3333	0.3333	0.3333
0.35	0	0	0	0	0	0	0			0.35	1	1	1	1	1	1	1		0.35	0.3333	0.3333	0.3333	0.3333	0.3333	0.3333	0.3333
0.36	0	0	0	0	0	0	0			0.36	1	1	1	1	1	1	1		0.36	0.3333	0.3333	0.3333	0.3333	0.3333	0.3333	0.3333
0.37	0	0	0	0	0	0	0			0.37	1	1	1	1	1	1	1		0.37	0.3333	0.3333	0.3333	0.3333	0.3333	0.3333	0.3333
0.38	0	0	0	0	0	0	0			0.38	1	1	1	1	1	1	1		0.38	0.3333	0.3333	0.3333	0.3333	0.3333	0.3333	0.3333
0.39	0	0	0	0	0	0	0			0.39	1	1	1	1	1	1	1		0.39	0.3333	0.3333	0.3333	0.3333	0.3333	0.3333	0.3333
0.4	0	0	0	0	0	0	0			0.4	1	1	1	1	1	1	1		0.4	0.3333	0.3333	0.3333	0.3333	0.3333	0.3333	0.3333
0.41	0	0	0	0	0	0	0			0.41	1	1	1	1	1	1	1		0.41	0.3333	0.3333	0.3333	0.3333	0.3333	0.3333	0.3333
0.42	0	0	0	0	0	0	0			0.42	1	1	1	1	1	1	1		0.42	0.3333	0.3333	0.3333	0.3333	0.3333	0.3333	0.3333
0.43	0	0	0	0	0	0	0			0.43	1	1	1	1	1	1	1		0.43	0.3333	0.3333	0.3333	0.3333	0.3333	0.3333	0.3333
0.44	0	0	0	0	0	0	0			0.44	1	1	1	1	1	1	1		0.44	0.3333	0.3333	0.3333	0.3333	0.3333	0.3333	0.3333
0.45	0	0	0	0	0	0	0			0.45	1	1	1	1	1	1	1		0.45	0.3333	0.3333	0.3333	0.3333	0.3333	0.3333	0.3333
0.46	0	0	0	0	0	0	0			0.46	1	1	1	1	1	1	1		0.46	0.3333	0.3333	0.3333	0.3333	0.3333	0.3333	0.3333
0.47	0	0	0	0	0	0	0			0.47	1	1	1	1	1	1	1		0.47	0.3333	0.3333	0.3333	0.3333	0.3333	0.3333	0.3333
0.48	0	0	0	0	0	0	0			0.48	1	1	1	1	1	1	1		0.48	0.3333	0.3333	0.3333	0.3333	0.3333	0.3333	0.3333
0.49	0	0	0	0	0	0	0			0.49	1	1	1	1	1	1	1		0.49	0.3333	0.3333	0.3333	0.3333	0.3333	0.3333	0.3333
0.5	0	0	0	0	0	0	0			0.5	1	1	1	1	1	1	1		0.5	0.3333	0.3333	0.3333	0.3333	0.3333	0.3333	0.3333
0.51	0	0	0	0	0	0	0			0.51	1	1	1	1	1	1	1		0.51	0.3333	0.3333	0.3333	0.3333	0.3333	0.3333	0.3333
0.52	0	0	0	0	0	0	0			0.52	1	1	1	1	1	1	1		0.52	0.3333	0.3333	0.3333	0.3333	0.3333	0.3333	0.3333
0.53	0	0	0	0	0	0	0			0.53	1	1	1	1	1	1	1		0.53	0.3333	0.3333	0.3333	0.3333	0.3333	0.3333	0.3333
0.54	0	0	0	0	0	0	0			0.54	1	1	1	1	1	1	1		0.54	0.3333	0.3333	0.3333	0.3333	0.3333	0.3333	0.3333
0.55	0	0	0	0	0	0	0			0.55	1	1	1	1	1	1	1		0.55	0.3333	0.3333	0.3333	0.3333	0.3333	0.3333	0.3333
0.56	0	0	0	0	0	0	0			0.56	1	1	1	1	1	1	1		0.56	0.3333	0.3333	0.3333	0.3333	0.3333	0.3333	0.3333
0.57	0	0	0	0	0	0	0			0.57	1	1	1	1	1	1	1		0.57	0.3333	0.3333	0.3333	0.3333	0.3333	0.3333	0.3333
0.58	0	0	0	0	0	0	0			0.58	1	1	1	1	1	1	1		0.58	0.3333	0.3333	0.3333	0.3333	0.3333	0.3333	0.3333
0.59	0	0	0	0	0	0	0			0.59	1	1	1	1	1	1	1		0.59	0.3333	0.3333	0.3333	0.3333	0.3333	0.3333	0.3333
0.6	0	0	0	0	0	0	0			0.6	1	1	1	1	1	1	1		0.6	0.3333	0.3333	0.3333	0.3333	0.3333	0.3333	0.3333
0.61	0	0	0	0	0	0	0			0.61	1	1	1	1	1	1	1		0.61	0.3333	0.3333	0.3333	0.3333	0.3333	0.3333	0.3333
0.62	0	0	0	0	0	0	0			0.62	1	1	1	1	1	1	1		0.62	0.3333	0.3333	0.3333	0.3333	0.3333	0.3333	0.3333
0.63	0	0	0	0	0	0	0			0.63	1	1	1	1	1	1	1		0.63	0.3333	0.3333	0.3333	0.3333	0.3333	0.3333	0.3333
0.64	0	0	0	0	0	0	0			0.64	1	1	1	1	1	1	1		0.64	0.3333	0.3333	0.3333	0.3333	0.3333	0.3333	0.3333
0.65	0	0	0	0	0	0	0			0.65	1	1	1	1	1	1	1		0.65	0.3333	0.3333	0.3333	0.3333	0.3333	0.3333	0.3333
0.66	0	0	0	0	0	0	0			0.66	1	1	1	1	1	1	1		0.66	0.3333	0.3333	0.3333	0.3333	0.3333	0.3333	0.3333
0.67	0	0	0	0	0	0	0			0.67	1	1	1	1	1	1	1		0.67	0.3333	0.3333	0.3333	0.3333	0.3333	0.3333	0.3333
0.68	0	0	0	0	0	0	0			0.68	1	1	1	1	1	1	1		0.68	0.3333	0.3333	0.3333	0.3333	0.3333	0.3333	0.3333
0.69	0	0	0	0	0	0	0			0.69	1	1	1	1	1	1	1		0.69	0.3333	0.3333	0.3333	0.3333	0.3333	0.3333	0.3333
0.7	0	0	0	0	0	0	0			0.7	1	1	1	1	1	1	1		0.7	0.3333	0.3333	0.3333	0.3333	0.3333	0.3333	0.3333
0.71	0	0	0	0	0	0	0			0.71	1	1	1	1	1	1	1		0.71	0.3333	0.3333	0.3333	0.3333	0.3333	0.3333	0.3333
0.72	0	0	0	0	0	0	0			0.72	1	1	1	1	1	1	1		0.72	0.3333	0.3333	0.3333	0.3333	0.3333	0.3333	0.3333
0.73	0	0	0	0	0	0	0			0.73	1	1	1	1	1	1	1		0.73	0.3333	0.3333	0.3333	0.3333	0.3333	0.3333	0.3333
0.74	0	0	0	0	0	0	0			0.74	1	1	1	1	1	1	1		0.74	0.3333	0.3333	0.3333	0.3333	0.3333	0.3333	0.3333
0.75	0	0	0	0	0	0	0			0.75	1	1	1	1	1	1	1		0.75	0.3333	0.3333	0.3333	0.3333	0.3333	0.3333	0.3333
0.76	0	0	0	0	0	0	0			0.76	1	1	1	1	1	1	1		0.76	0.3333	0.3333	0.3333	0.3333	0.3333	0.3333	0.3333
0.77	0	0	0	0	0	0	0			0.77	1	1	1	1	1	1	1		0.77	0.3333	0.3333	0.3333	0.3333	0.3333	0.3333	0.3333
0.78	0	0	0	0	0	0	0			0.78	1	1	1	1	1	1	1		0.78	0.3333	0.3333	0.3333	0.3333	0.3333	0.3333	0.3333
0.79	0	0	0	0	0	0	0			0.79	1	1	1	1	1	1	1		0.79	0.3333	0.3333	0.3333	0.3333	0.3333	0.3333	0.3333
0.8	0	0	0	0	0	0	0			0.8	1	1	1	1	1	1	1		0.8	0.3333	0.3333	0.3333	0.3333	0.3333	0.3333	0.3333
0.81	0	0	0	0	0	0	0			0.81	1	1	1	1	1	1	1		0.81	0.3333	0.3333	0.3333	0.3333	0.3333	0.3333	0.3333
0.82	0	0	0	0	0	0	0			0.82	1	1	1	1	1	1	1		0.82	0.3333	0.3333	0.3333	0.3333	0.3333	0.3333	0.3333
0.83	0	0	0	0	0	0	0			0.83	1	1	1	1	1	1	1		0.83	0.3333	0.3333	0.3333	0.3333	0.3333	0.3333	0.3333
0.84	0	0	0	0	0	0	0			0.84	1	1	1	1	1	1	1		0.84	0.3333	0.3333	0.3333	0.3333	0.3333	0.3333	0.3333
0.85	0	0	0	0	0	0	0			0.85	1	1	1	1	1	1	1		0.85	0.3333	0.3333	0.3333	0.3333	0.3333	0.3333	0.3333
0.86	0	0	0	0	0	0	0			0.86	1	1	1	1	1	1	1		0.86	0.3333	0.3333	0.3333	0.3333	0.3333	0.3333	0.3333
0.87	0	0	0	0	0	0	0			0.87	1	1	1	1	1	1	1		0.87	0.3333	0.3333	0.3333	0.3333	0.3333	0.3333	0.3333
0.88	0	0	0	0	0	0	0			0.88	1	1	1	1	1	1	1		0.88	0.3333	0.3333	0.3333	0.3333	0.3333	0.3333	0.3333
0.89	0	0	0	0	0	0	0			0.89	1	1	1	1	1	1	1		0.89	0.3333	0.3333	0.3333	0.3333	0.3333	0.3333	0.3333
0.9	0	0	0	0	0	0	0			0.9	1	1	1	1	1	1	1		0.9	0.3333	0.3333	0.3333	0.3333	0.3333	0.3333	0.3333
0.91	0	0	0	0	0	0	0			0.91	1	1	1	1	1	1	1		0.91	0.3333	0.3333	0.3333	0.3333	0.3333	0.3333	0.3333
0.92	0	0	0	0	0	0	0			0.92	1	1	1	1	1	1	1		0.92	0.3333	0.3333	0.3333	0.3333	0.3333	0.3333	0.3333
0.93	0	0	0	0	0	0	0			0.93	1	1	1	1	1	1	1		0.93	0.3333	0.3333	0.3333	0.3333	0.3333	0.3333	0.3333
0.94	0	0	0	0	0	0	0			0.94	1	1	1	1	1	1	1		0.94	0.3333	0.3333	0.3333	0.3333	0.3333	0.3333	0.3333
0.95	0	0	0	0	0	0	0			0.95	1	1	1	1	1	1	1		0.95	0.3333	0.3333	0.3333	0.3333	0.3333	0.3333	0.3333
0.96	0	0	0	0	0	0	0			0.96	1	1	1	1	1	1	1		0.96	0.3333	0.3333	0.3333	0.3333	0.3333	0.3333	0.3333
0.97	0	0	0	0	0	0	0			0.97	1	1	1	1	1	1	1		0.97	0.3333	0.3333	0.3333	0.3333	0.3333	0.3333	0.3333
0.98	0	0	0	0	0	0	0			0.98	1	1	1	1	1	1	1		0.98	0.3333	0.3333	0.3333	0.3333	0.3333	0.3333	0.3333
0.99	0	0	0	0	0	0	0			0.99	1	1	1	1	1	1	1		0.99	0.3333	0.3333	0.3333	0.3333	0.3333	0.3333	0.3333
1	0	0	0	0	0	0	0			1	1	1	1	1	0.9999	0.999	0.99		1	0.3333	0.3333	0.3333	0.3333	0.3333	0.333	0.33
1.01	7.688e-08	7.688e-07	2.076e-06	7.685e-06	7.662e-05	0.000744	0.005666			1.01	1	0.9999	0.9997	0.999	0.99	0.9039	0.3624		1.01	0.3333	0.3333	0.3332	0.333	0.33	0.3013	0.1208
1.02	3.042e-07	3.042e-06	8.213e-06	3.04e-05	0.0003022	0.00285	0.01727			1.02	1	0.9998	0.9995	0.998	0.9801	0.8178	0.1326		1.02	0.3333	0.3333	0.3332	0.3327	0.3267	0.2726	0.04422
1.03	6.795e-07	6.794e-06	1.834e-05	6.788e-05	0.0006727	0.006162	0.03087			1.03	1	0.9997	0.9992	0.997	0.9703	0.74	0.04856		1.03	0.3333	0.3332	0.3331	0.3323	0.3234	0.2467	0.01619
1.04	1.2e-06	1.2e-05	3.239e-05	0.0001198	0.001184	0.01054	0.04506			1.04	1	0.9996	0.9989	0.996	0.9607	0.6695	0.01779		1.04	0.3333	0.3332	0.333	0.332	0.3202	0.2232	0.005934
1.05	1.863e-06	1.863e-05	5.029e-05	0.000186	0.001833	0.01587	0.05929			1.05	0.9999	0.9995	0.9986	0.995	0.9511	0.6058	0.006525		1.05	0.3333	0.3332	0.3329	0.3317	0.317	0.2019	0.002183
1.06	2.667e-06	2.667e-05	7.198e-05	0.0002662	0.002614	0.02202	0.07339			1.06	0.9999	0.9994	0.9984	0.994	0.9417	0.5481	0.002407		1.06	0.3333	0.3331	0.3328	0.3313	0.3139	0.1827	0.0008125
1.07	3.609e-06	3.608e-05	9.738e-05	0.0003601	0.003526	0.0289	0.08728			1.07	0.9999	0.9993	0.9981	0.993	0.9323	0.4959	0.0009029		1.07	0.3333	0.3331	0.3327	0.331	0.3108	0.1653	0.0003137
1.08	4.686e-06	4.685e-05	0.0001264	0.0004674	0.004563	0.03642	0.101			1.08	0.9999	0.9992	0.9978	0.992	0.923	0.4487	0.0003562		1.08	0.3333	0.3331	0.3326	0.3307	0.3077	0.1496	0.0001339
1.09	5.897e-06	5.895e-05	0.0001591	0.0005879	0.005722	0.04449	0.1144			1.09	0.9999	0.9991	0.9976	0.991	0.9138	0.406	0.0001596		1.09	0.3333	0.333	0.3325	0.3303	0.3046	0.1354	7.072e-05
1.1	7.238e-06	7.236e-05	0.0001953	0.0007214	0.007	0.05304	0.1276			1.1	0.9999	0.999	0.9973	0.99	0.9048	0.3674	9.116e-05		1.1	0.3333	0.333	0.3324	0.33	0.3016	0.1225	5.025e-05
1.11	8.709e-06	8.706e-05	0.0002349	0.0008677	0.008394	0.062	0.1406			1.11	0.9999	0.9989	0.997	0.9891	0.8958	0.3324	6.956e-05		1.11	0.3333	0.333	0.3323	0.3297	0.2986	0.1108	4.534e-05
1.12	1.031e-05	0.000103	0.000278	0.001026	0.009899	0.07131	0.1534			1.12	0.9999	0.9988	0.9968	0.9881	0.8868	0.3008	6.504e-05		1.12	0.3333	0.3329	0.3323	0.3294	0.2956	0.1003	4.609e-05
1.13	1.203e-05	0.0001202	0.0003244	0.001197	0.01151	0.08092	0.1659			1.13	0.9999	0.9987	0.9965	0.9871	0.878	0.2722	6.672e-05		1.13	0.3333	0.3329	0.3322	0.329	0.2927	0.09078	4.887e-05
1.14	1.387e-05	0.0001386	0.000374	0.001381	0.01323	0.09078	0.1783			1.14	0.9999	0.9986	0.9962	0.9861	0.8693	0.2463	7.061e-05		1.14	0.3333	0.3329	0.3321	0.3287	0.2898	0.08217	5.235e-05
1.15	1.583e-05	0.0001583	0.0004269	0.001575	0.01506	0.1008	0.1904			1.15	0.9998	0.9985	0.996	0.9851	0.8606	0.2229	7.526e-05		1.15	0.3333	0.3328	0.332	0.3284	0.2869	0.07437	5.604e-05
1.16	1.792e-05	0.0001791	0.000483	0.001782	0.01698	0.1111	0.2023			1.16	0.9998	0.9984	0.9957	0.9841	0.8521	0.2017	8.012e-05		1.16	0.3333	0.3328	0.3319	0.328	0.284	0.06732	5.977e-05
1.17	2.011e-05	0.000201	0.0005422	0.002	0.019	0.1214	0.214			1.17	0.9998	0.9983	0.9954	0.9831	0.8436	0.1826	8.501e-05		1.17	0.3333	0.3328	0.3318	0.3277	0.2812	0.06095	6.347e-05
1.18	2.242e-05	0.0002241	0.0006045	0.002229	0.02111	0.1319	0.2255			1.18	0.9998	0.9982	0.9952	0.9822	0.8352	0.1652	8.986e-05		1.18	0.3333	0.3327	0.3317	0.3274	0.2784	0.05518	6.712e-05
1.19	2.485e-05	0.0002483	0.0006698	0.002469	0.02331	0.1424	0.2368			1.19	0.9998	0.9981	0.9949	0.9812	0.8269	0.1496	9.464e-05		1.19	0.3333	0.3327	0.3316	0.3271	0.2757	0.04997	7.071e-05
1.2	2.738e-05	0.0002737	0.000738	0.00272	0.0256	0.153	0.248			1.2	0.9998	0.998	0.9946	0.9802	0.8187	0.1354	9.934e-05		1.2	0.3333	0.3327	0.3315	0.3267	0.2729	0.04526	7.425e-05
1.21	3.003e-05	0.0003001	0.0008092	0.002981	0.02798	0.1636	0.2589			1.21	0.9998	0.9979	0.9943	0.9792	0.8106	0.1226	0.000104		1.21	0.3333	0.3326	0.3314	0.3264	0.2702	0.041	7.772e-05
1.22	3.277e-05	0.0003275	0.0008832	0.003253	0.03043	0.1742	0.2697			1.22	0.9998	0.9978	0.9941	0.9782	0.8025	0.111	0.0001085		1.22	0.3333	0.3326	0.3314	0.3261	0.2675	0.03714	8.114e-05
1.23	3.563e-05	0.000356	0.00096	0.003535	0.03297	0.1848	0.2802			1.23	0.9998	0.9977	0.9938	0.9773	0.7946	0.1005	0.000113		1.23	0.3333	0.3326	0.3313	0.3258	0.2649	0.03366	8.45e-05
1.24	3.858e-05	0.0003856	0.00104	0.003827	0.03558	0.1954	0.2906			1.24	0.9998	0.9976	0.9935	0.9763	0.7867	0.09097	0.0001174		1.24	0.3333	0.3325	0.3312	0.3254	0.2623	0.03051	8.78e-05
1.25	4.164e-05	0.0004161	0.001122	0.004129	0.03827	0.2059	0.3009			1.25	0.9998	0.9975	0.9933	0.9753	0.7788	0.08239	0.0001217		1.25	0.3333	0.3325	0.3311	0.3251	0.2597	0.02767	9.105e-05
1.26	4.48e-05	0.0004476	0.001207	0.00444	0.04103	0.2164	0.3109			1.26	0.9997	0.9974	0.993	0.9743	0.7711	0.07463	0.000126		1.26	0.3332	0.3325	0.331	0.3248	0.2571	0.0251	9.424e-05
1.27	4.805e-05	0.0004801	0.001294	0.004761	0.04387	0.2268	0.3208			1.27	0.9997	0.9973	0.9927	0.9734	0.7635	0.06762	0.0001301		1.27	0.3332	0.3324	0.3309	0.3245	0.2546	0.02277	9.738e-05
1.28	5.14e-05	0.0005136	0.001384	0.005091	0.04676	0.2371	0.3305			1.28	0.9997	0.9972	0.9925	0.9724	0.7559	0.06127	0.0001342		1.28	0.3332	0.3324	0.3308	0.3241	0.252	0.02067	0.0001005
1.29	5.485e-05	0.000548	0.001477	0.005431	0.04973	0.2474	0.34			1.29	0.9997	0.9971	0.9922	0.9714	0.7484	0.05553	0.0001383		1.29	0.3332	0.3324	0.3307	0.3238	0.2495	0.01878	0.0001035
1.3	5.839e-05	0.0005833	0.001572	0.005779	0.05275	0.2575	0.3494			1.3	0.9997	0.997	0.9919	0.9705	0.741	0.05035	0.0001422		1.3	0.3332	0.3323	0.3306	0.3235	0.2471	0.01707	0.0001065
1.31	6.202e-05	0.0006196	0.00167	0.006136	0.05584	0.2676	0.3587			1.31	0.9997	0.9969	0.9917	0.9695	0.7336	0.04566	0.0001462		1.31	0.3332	0.3323	0.3306	0.3232	0.2446	0.01552	0.0001094
1.32	6.574e-05	0.0006567	0.00177	0.006502	0.05899	0.2775	0.3677			1.32	0.9997	0.9968	0.9914	0.9685	0.7263	0.04142	0.00015		1.32	0.3332	0.3323	0.3305	0.3229	0.2422	0.01412	0.0001123
1.33	6.954e-05	0.0006947	0.001872	0.006876	0.06219	0.2874	0.3766			1.33	0.9997	0.9967	0.9911	0.9676	0.7191	0.03759	0.0001538		1.33	0.3332	0.3322	0.3304	0.3225	0.2398	0.01286	0.0001151
1.34	7.344e-05	0.0007336	0.001977	0.007258	0.06545	0.2971	0.3854			1.34	0.9997	0.9966	0.9909	0.9666	0.712	0.03413	0.0001575		1.34	0.3332	0.3322	0.3303	0.3222	0.2375	0.01173	0.0001179
1.35	7.742e-05	0.0007733	0.002084	0.007649	0.06876	0.3068	0.394			1.35	0.9997	0.9965	0.9906	0.9656	0.7049	0.031	0.0001611		1.35	0.3332	0.3322	0.3302	0.3219	0.2351	0.0107	0.0001207
1.36	8.148e-05	0.0008139	0.002193	0.008047	0.07212	0.3163	0.4025			1.36	0.9996	0.9964	0.9903	0.9647	0.698	0.02817	0.0001647		1.36	0.3332	0.3321	0.3301	0.3216	0.2328	0.009773	0.0001233
1.37	8.562e-05	0.0008552	0.002304	0.008454	0.07552	0.3257	0.4109			1.37	0.9996	0.9963	0.9901	0.9637	0.691	0.02562	0.0001682		1.37	0.3332	0.3321	0.33	0.3213	0.2305	0.008939	0.000126
1.38	8.985e-05	0.0008974	0.002418	0.008868	0.07898	0.3349	0.4191			1.38	0.9996	0.9962	0.9898	0.9628	0.6842	0.02331	0.0001717		1.38	0.3332	0.3321	0.3299	0.3209	0.2282	0.008186	0.0001286
1.39	9.416e-05	0.0009404	0.002533	0.009289	0.08248	0.3441	0.4271			1.39	0.9996	0.9961	0.9895	0.9618	0.6774	0.02123	0.0001751		1.39	0.3332	0.332	0.3299	0.3206	0.226	0.007508	0.0001312
1.4	9.854e-05	0.0009842	0.002651	0.009718	0.08602	0.3531	0.4351			1.4	0.9996	0.996	0.9893	0.9608	0.6707	0.01934	0.0001785		1.4	0.3332	0.332	0.3298	0.3203	0.2238	0.006897	0.0001337
1.41	0.000103	0.001029	0.002771	0.01015	0.08961	0.362	0.4429			1.41	0.9996	0.9959	0.989	0.9599	0.6641	0.01764	0.0001818		1.41	0.3332	0.332	0.3297	0.32	0.2216	0.006347	0.0001362
1.42	0.0001075	0.001074	0.002892	0.0106	0.09323	0.3708	0.4505			1.42	0.9996	0.9958	0.9887	0.9589	0.6575	0.01611	0.000185		1.42	0.3332	0.3319	0.3296	0.3197	0.2194	0.005852	0.0001386
1.43	0.0001121	0.00112	0.003016	0.01105	0.09689	0.3794	0.4581			1.43	0.9996	0.9957	0.9885	0.958	0.651	0.01473	0.0001882		1.43	0.3332	0.3319	0.3295	0.3194	0.2172	0.005407	0.000141
1.44	0.0001168	0.001167	0.003142	0.01151	0.1006	0.388	0.4655			1.44	0.9996	0.9956	0.9882	0.957	0.6446	0.01348	0.0001913		1.44	0.3332	0.3319	0.3294	0.319	0.2151	0.005006	0.0001433
1.45	0.0001216	0.001214	0.003269	0.01197	0.1043	0.3964	0.4728			1.45	0.9996	0.9955	0.9879	0.9561	0.6382	0.01235	0.0001944		1.45	0.3332	0.3318	0.3293	0.3187	0.213	0.004647	0.0001457
1.46	0.0001264	0.001262	0.003399	0.01244	0.1081	0.4046	0.48			1.46	0.9995	0.9954	0.9877	0.9551	0.6319	0.01133	0.0001975		1.46	0.3332	0.3318	0.3292	0.3184	0.2109	0.004324	0.0001479
1.47	0.0001313	0.001311	0.00353	0.01292	0.1119	0.4128	0.487			1.47	0.9995	0.9953	0.9874	0.9542	0.6256	0.01042	0.0002004		1.47	0.3332	0.3318	0.3291	0.3181	0.2088	0.004034	0.0001502
1.48	0.0001363	0.001361	0.003663	0.0134	0.1157	0.4208	0.494			1.48	0.9995	0.9952	0.9871	0.9532	0.6195	0.009591	0.0002034		1.48	0.3332	0.3317	0.3291	0.3178	0.2068	0.003774	0.0001524
1.49	0.0001413	0.001411	0.003798	0.01389	0.1196	0.4287	0.5008			1.49	0.9995	0.9951	0.9869	0.9523	0.6134	0.008847	0.0002063		1.49	0.3332	0.3317	0.329	0.3175	0.2048	0.003541	0.0001546
1.5	0.0001464	0.001462	0.003935	0.01439	0.1235	0.4365	0.5075			1.5	0.9995	0.995	0.9866	0.9513	0.6073	0.008177	0.0002091		1.5	0.3332	0.3317	0.3289	0.3172	0.2028	0.003333	0.0001567
1.51	0.0001516	0.001513	0.004073	0.01489	0.1274	0.4442	0.5141			1.51	0.9995	0.9949	0.9864	0.9504	0.6013	0.007573	0.0002119		1.51	0.3332	0.3316	0.3288	0.3168	0.2008	0.003147	0.0001588
1.52	0.0001568	0.001565	0.004213	0.0154	0.1313	0.4517	0.5206			1.52	0.9995	0.9948	0.9861	0.9494	0.5954	0.007031	0.0002146		1.52	0.3332	0.3316	0.3287	0.3165	0.1988	0.002981	0.0001608
1.53	0.0001621	0.001618	0.004355	0.01591	0.1353	0.4592	0.527			1.53	0.9995	0.9947	0.9858	0.9485	0.5895	0.006542	0.0002173		1.53	0.3332	0.3316	0.3286	0.3162	0.1969	0.002833	0.0001629
1.54	0.0001674	0.001671	0.004498	0.01643	0.1393	0.4665	0.5333			1.54	0.9995	0.9946	0.9856	0.9476	0.5837	0.006104	0.00022		1.54	0.3332	0.3315	0.3285	0.3159	0.195	0.002701	0.0001649
1.55	0.0001728	0.001725	0.004643	0.01695	0.1433	0.4737	0.5394			1.55	0.9995	0.9945	0.9853	0.9466	0.578	0.005709	0.0002226		1.55	0.3332	0.3315	0.3284	0.3156	0.1931	0.002584	0.0001668
1.56	0.0001783	0.00178	0.00479	0.01748	0.1473	0.4808	0.5455			1.56	0.9994	0.9944	0.985	0.9457	0.5723	0.005356	0.0002252		1.56	0.3331	0.3315	0.3284	0.3153	0.1912	0.00248	0.0001688
1.57	0.0001838	0.001835	0.004938	0.01802	0.1513	0.4878	0.5515			1.57	0.9994	0.9943	0.9848	0.9447	0.5666	0.005038	0.0002277		1.57	0.3331	0.3315	0.3283	0.315	0.1894	0.002388	0.0001707
1.58	0.0001894	0.001891	0.005087	0.01856	0.1554	0.4946	0.5574			1.58	0.9994	0.9942	0.9845	0.9438	0.5611	0.004754	0.0002302		1.58	0.3331	0.3314	0.3282	0.3147	0.1875	0.002307	0.0001725
1.59	0.0001951	0.001947	0.005238	0.0191	0.1594	0.5014	0.5632			1.59	0.9994	0.9941	0.9842	0.9429	0.5555	0.004499	0.0002326		1.59	0.3331	0.3314	0.3281	0.3144	0.1857	0.002236	0.0001744
1.6	0.0002008	0.002004	0.005391	0.01966	0.1635	0.5081	0.5689			1.6	0.9994	0.994	0.984	0.9419	0.5501	0.004272	0.000235		1.6	0.3331	0.3314	0.328	0.3141	0.1839	0.002173	0.0001762
1.61	0.0002065	0.002061	0.005545	0.02021	0.1676	0.5146	0.5745			1.61	0.9994	0.9939	0.9837	0.941	0.5447	0.004068	0.0002374		1.61	0.3331	0.3313	0.3279	0.3137	0.1821	0.002119	0.0001779
1.62	0.0002123	0.002119	0.0057	0.02077	0.1718	0.521	0.58			1.62	0.9994	0.9938	0.9834	0.9401	0.5393	0.003887	0.0002397		1.62	0.3331	0.3313	0.3278	0.3134	0.1804	0.002071	0.0001797
1.63	0.0002182	0.002178	0.005857	0.02134	0.1759	0.5274	0.5854			1.63	0.9994	0.9937	0.9832	0.9391	0.534	0.003725	0.000242		1.63	0.3331	0.3313	0.3278	0.3131	0.1786	0.00203	0.0001814
1.64	0.0002241	0.002236	0.006015	0.02191	0.18	0.5336	0.5907			1.64	0.9994	0.9936	0.9829	0.9382	0.5288	0.003581	0.0002443		1.64	0.3331	0.3312	0.3277	0.3128	0.1769	0.001995	0.0001831
1.65	0.0002301	0.002296	0.006174	0.02248	0.1842	0.5398	0.596			1.65	0.9994	0.9935	0.9827	0.9373	0.5236	0.003454	0.0002465		1.65	0.3331	0.3312	0.3276	0.3125	0.1752	0.001965	0.0001848
1.66	0.0002361	0.002356	0.006335	0.02306	0.1883	0.5458	0.6011			1.66	0.9993	0.9934	0.9824	0.9363	0.5185	0.003341	0.0002487		1.66	0.3331	0.3312	0.3275	0.3122	0.1735	0.00194	0.0001864
1.67	0.0002422	0.002416	0.006497	0.02364	0.1925	0.5517	0.6062			1.67	0.9993	0.9933	0.9821	0.9354	0.5134	0.003241	0.0002508		1.67	0.3331	0.3311	0.3274	0.3119	0.1719	0.001918	0.000188
1.68	0.0002483	0.002477	0.006661	0.02423	0.1967	0.5576	0.6112			1.68	0.9993	0.9932	0.9819	0.9345	0.5084	0.003152	0.0002529		1.68	0.3331	0.3311	0.3273	0.3116	0.1702	0.001901	0.0001896
1.69	0.0002544	0.002539	0.006825	0.02482	0.2009	0.5633	0.6161			1.69	0.9993	0.9931	0.9816	0.9336	0.5034	0.003075	0.000255		1.69	0.3331	0.3311	0.3272	0.3113	0.1686	0.001887	0.0001912
1.7	0.0002606	0.0026	0.006991	0.02542	0.205	0.569	0.621			1.7	0.9993	0.9931	0.9813	0.9327	0.4985	0.003007	0.0002571		1.7	0.3331	0.331	0.3271	0.311	0.167	0.001876	0.0001927
1.71	0.0002669	0.002663	0.007158	0.02602	0.2092	0.5746	0.6257			1.71	0.9993	0.993	0.9811	0.9317	0.4936	0.002948	0.0002591		1.71	0.3331	0.331	0.3271	0.3107	0.1654	0.001868	0.0001942
1.72	0.0002732	0.002726	0.007326	0.02662	0.2134	0.5801	0.6304			1.72	0.9993	0.9929	0.9808	0.9308	0.4888	0.002897	0.000261		1.72	0.3331	0.331	0.327	0.3104	0.1638	0.001862	0.0001957
1.73	0.0002795	0.002789	0.007496	0.02723	0.2176	0.5854	0.635			1.73	0.9993	0.9928	0.9806	0.9299	0.484	0.002853	0.000263		1.73	0.3331	0.3309	0.3269	0.3101	0.1622	0.001858	0.0001972
1.74	0.0002859	0.002852	0.007666	0.02784	0.2218	0.5908	0.6396			1.74	0.9993	0.9927	0.9803	0.929	0.4793	0.002815	0.0002649		1.74	0.3331	0.3309	0.3268	0.3098	0.1607	0.001856	0.0001986
1.75	0.0002924	0.002916	0.007838	0.02846	0.226	0.596	0.644			1.75	0.9993	0.9926	0.98	0.9281	0.4746	0.002782	0.0002668		1.75	0.3331	0.3309	0.3267	0.3095	0.1591	0.001856	0.0002
1.76	0.0002988	0.002981	0.008011	0.02908	0.2302	0.6011	0.6484			1.76	0.9992	0.9925	0.9798	0.9271	0.47	0.002755	0.0002687		1.76	0.3331	0.3308	0.3266	0.3092	0.1576	0.001858	0.0002014
1.77	0.0003054	0.003046	0.008184	0.0297	0.2344	0.6062	0.6527			1.77	0.9992	0.9924	0.9795	0.9262	0.4654	0.002733	0.0002705		1.77	0.3331	0.3308	0.3265	0.3089	0.1561	0.001861	0.0002028
1.78	0.0003119	0.003111	0.008359	0.03033	0.2386	0.6111	0.657			1.78	0.9992	0.9923	0.9793	0.9253	0.4609	0.002714	0.0002723		1.78	0.3331	0.3308	0.3265	0.3086	0.1547	0.001865	0.0002041
1.79	0.0003185	0.003177	0.008535	0.03096	0.2428	0.616	0.6612			1.79	0.9992	0.9922	0.979	0.9244	0.4564	0.0027	0.000274		1.79	0.3331	0.3307	0.3264	0.3083	0.1532	0.00187	0.0002055
1.8	0.0003251	0.003243	0.008712	0.03159	0.247	0.6209	0.6653			1.8	0.9992	0.9921	0.9787	0.9235	0.4519	0.002688	0.0002758		1.8	0.3331	0.3307	0.3263	0.308	0.1517	0.001876	0.0002068
1.81	0.0003318	0.003309	0.00889	0.03223	0.2512	0.6256	0.6694			1.81	0.9992	0.992	0.9785	0.9226	0.4475	0.00268	0.0002775		1.81	0.3331	0.3307	0.3262	0.3077	0.1503	0.001883	0.0002081
1.82	0.0003385	0.003376	0.009069	0.03286	0.2554	0.6303	0.6734			1.82	0.9992	0.9919	0.9782	0.9217	0.4432	0.002674	0.0002792		1.82	0.3331	0.3306	0.3261	0.3074	0.1489	0.001891	0.0002093
1.83	0.0003453	0.003443	0.009249	0.03351	0.2596	0.6348	0.6773			1.83	0.9992	0.9918	0.978	0.9208	0.4389	0.002671	0.0002808		1.83	0.3331	0.3306	0.326	0.3071	0.1475	0.001899	0.0002106
1.84	0.0003521	0.003511	0.00943	0.03415	0.2638	0.6394	0.6812			1.84	0.9992	0.9917	0.9777	0.9199	0.4346	0.00267	0.0002825		1.84	0.3331	0.3306	0.3259	0.3068	0.1461	0.001908	0.0002118
1.85	0.0003589	0.003579	0.009612	0.0348	0.268	0.6438	0.685			1.85	0.9992	0.9916	0.9774	0.919	0.4304	0.00267	0.0002841		1.85	0.3331	0.3305	0.3259	0.3065	0.1447	0.001917	0.000213
1.86	0.0003658	0.003647	0.009795	0.03545	0.2721	0.6482	0.6887			1.86	0.9991	0.9915	0.9772	0.9181	0.4262	0.002673	0.0002857		1.86	0.3331	0.3305	0.3258	0.3062	0.1434	0.001927	0.0002142
1.87	0.0003727	0.003716	0.009979	0.03611	0.2763	0.6525	0.6924			1.87	0.9991	0.9914	0.9769	0.9171	0.4221	0.002677	0.0002872		1.87	0.333	0.3305	0.3257	0.3059	0.142	0.001937	0.0002154
1.88	0.0003796	0.003785	0.01016	0.03677	0.2805	0.6567	0.696			1.88	0.9991	0.9913	0.9767	0.9162	0.418	0.002682	0.0002888		1.88	0.333	0.3305	0.3256	0.3056	0.1407	0.001948	0.0002165
1.89	0.0003866	0.003854	0.01035	0.03743	0.2846	0.6609	0.6996			1.89	0.9991	0.9912	0.9764	0.9153	0.414	0.002688	0.0002903		1.89	0.333	0.3304	0.3255	0.3053	0.1394	0.001959	0.0002177
1.9	0.0003936	0.003924	0.01053	0.03809	0.2888	0.665	0.7031			1.9	0.9991	0.9911	0.9761	0.9144	0.41	0.002695	0.0002918		1.9	0.333	0.3304	0.3254	0.305	0.1381	0.00197	0.0002188
1.91	0.0004006	0.003994	0.01072	0.03875	0.2929	0.669	0.7066			1.91	0.9991	0.991	0.9759	0.9135	0.406	0.002704	0.0002932		1.91	0.333	0.3304	0.3254	0.3047	0.1368	0.001981	0.0002199
1.92	0.0004077	0.004064	0.01091	0.03942	0.297	0.673	0.71			1.92	0.9991	0.9909	0.9756	0.9127	0.4021	0.002713	0.0002947		1.92	0.333	0.3303	0.3253	0.3044	0.1356	0.001992	0.000221
1.93	0.0004148	0.004135	0.0111	0.04009	0.3012	0.6769	0.7133			1.93	0.9991	0.9908	0.9754	0.9118	0.3982	0.002722	0.0002961		1.93	0.333	0.3303	0.3252	0.3042	0.1343	0.002003	0.000222
1.94	0.0004219	0.004206	0.01129	0.04077	0.3053	0.6808	0.7166			1.94	0.9991	0.9907	0.9751	0.9109	0.3944	0.002733	0.0002975		1.94	0.333	0.3303	0.3251	0.3039	0.1331	0.002015	0.0002231
1.95	0.0004291	0.004277	0.01148	0.04144	0.3094	0.6845	0.7199			1.95	0.9991	0.9906	0.9748	0.91	0.3906	0.002744	0.0002988		1.95	0.333	0.3302	0.325	0.3036	0.1318	0.002026	0.0002241
1.96	0.0004363	0.004349	0.01167	0.04212	0.3135	0.6883	0.7231			1.96	0.999	0.9905	0.9746	0.9091	0.3868	0.002755	0.0003002		1.96	0.333	0.3302	0.3249	0.3033	0.1306	0.002038	0.0002251
1.97	0.0004435	0.00442	0.01186	0.0428	0.3176	0.6919	0.7263			1.97	0.999	0.9904	0.9743	0.9082	0.3831	0.002767	0.0003015		1.97	0.333	0.3302	0.3248	0.303	0.1294	0.002049	0.0002261
1.98	0.0004507	0.004493	0.01205	0.04348	0.3216	0.6956	0.7294			1.98	0.999	0.9903	0.9741	0.9073	0.3794	0.002779	0.0003028		1.98	0.333	0.3301	0.3248	0.3027	0.1282	0.002061	0.0002271
1.99	0.000458	0.004565	0.01225	0.04417	0.3257	0.6991	0.7324			1.99	0.999	0.9902	0.9738	0.9064	0.3758	0.002791	0.0003041		1.99	0.333	0.3301	0.3247	0.3024	0.127	0.002072	0.0002281
2	0.0004653	0.004638	0.01244	0.04485	0.3297	0.7026	0.7354			2	0.999	0.9901	0.9736	0.9055	0.3722	0.002804	0.0003054		2	0.333	0.3301	0.3246	0.3021	0.1259	0.002083	0.000229
2.01	0.0004727	0.004711	0.01264	0.04554	0.3338	0.7061	0.7384			2.01	0.999	0.99	0.9733	0.9046	0.3686	0.002816	0.0003067		2.01	0.333	0.33	0.3245	0.3018	0.1247	0.002095	0.00023
2.02	0.00048	0.004784	0.01283	0.04623	0.3378	0.7094	0.7413			2.02	0.999	0.9899	0.973	0.9037	0.3651	0.002829	0.0003079		2.02	0.333	0.33	0.3244	0.3016	0.1236	0.002106	0.0002309
2.03	0.0004874	0.004857	0.01303	0.04693	0.3418	0.7128	0.7442			2.03	0.999	0.9898	0.9728	0.9029	0.3616	0.002842	0.0003091		2.03	0.333	0.33	0.3243	0.3013	0.1225	0.002117	0.0002318
2.04	0.0004948	0.004931	0.01323	0.04762	0.3458	0.7161	0.747			2.04	0.999	0.9897	0.9725	0.902	0.3582	0.002855	0.0003103		2.04	0.333	0.3299	0.3243	0.301	0.1214	0.002128	0.0002327
2.05	0.0005023	0.005005	0.01342	0.04832	0.3498	0.7193	0.7498			2.05	0.999	0.9896	0.9723	0.9011	0.3547	0.002868	0.0003115		2.05	0.333	0.3299	0.3242	0.3007	0.1203	0.002139	0.0002336
2.06	0.0005097	0.005079	0.01362	0.04902	0.3538	0.7225	0.7525			2.06	0.9989	0.9895	0.972	0.9002	0.3514	0.002882	0.0003126		2.06	0.333	0.3299	0.3241	0.3004	0.1192	0.00215	0.0002344
2.07	0.0005172	0.005154	0.01382	0.04972	0.3577	0.7256	0.7552			2.07	0.9989	0.9894	0.9718	0.8993	0.348	0.002895	0.0003138		2.07	0.333	0.3299	0.324	0.3001	0.1181	0.002161	0.0002353
2.08	0.0005248	0.005228	0.01402	0.05042	0.3617	0.7287	0.7579			2.08	0.9989	0.9893	0.9715	0.8985	0.3447	0.002908	0.0003149		2.08	0.333	0.3298	0.3239	0.2998	0.117	0.002172	0.0002361
2.09	0.0005323	0.005303	0.01422	0.05113	0.3656	0.7318	0.7605			2.09	0.9989	0.9892	0.9712	0.8976	0.3414	0.002921	0.000316		2.09	0.333	0.3298	0.3238	0.2996	0.116	0.002183	0.000237
2.1	0.0005399	0.005379	0.01442	0.05183	0.3695	0.7347	0.7631			2.1	0.9989	0.9892	0.971	0.8967	0.3382	0.002934	0.0003171		2.1	0.333	0.3298	0.3238	0.2993	0.1149	0.002193	0.0002378
2.11	0.0005475	0.005454	0.01462	0.05254	0.3734	0.7377	0.7656			2.11	0.9989	0.9891	0.9707	0.8958	0.335	0.002947	0.0003182		2.11	0.333	0.3297	0.3237	0.299	0.1139	0.002203	0.0002386
2.12	0.0005551	0.00553	0.01482	0.05325	0.3773	0.7406	0.7681			2.12	0.9989	0.989	0.9705	0.895	0.3318	0.00296	0.0003192		2.12	0.333	0.3297	0.3236	0.2987	0.1129	0.002214	0.0002394
2.13	0.0005627	0.005606	0.01503	0.05396	0.3812	0.7434	0.7706			2.13	0.9989	0.9889	0.9702	0.8941	0.3286	0.002973	0.0003203		2.13	0.333	0.3297	0.3235	0.2984	0.1119	0.002224	0.0002402
2.14	0.0005704	0.005682	0.01523	0.05467	0.385	0.7463	0.773			2.14	0.9989	0.9888	0.97	0.8932	0.3255	0.002985	0.0003213		2.14	0.333	0.3296	0.3234	0.2981	0.1109	0.002234	0.0002409
2.15	0.0005781	0.005758	0.01543	0.05539	0.3889	0.749	0.7754			2.15	0.9989	0.9887	0.9697	0.8923	0.3224	0.002998	0.0003223		2.15	0.333	0.3296	0.3234	0.2979	0.1099	0.002244	0.0002417
2.16	0.0005858	0.005835	0.01564	0.0561	0.3927	0.7518	0.7778			2.16	0.9989	0.9886	0.9694	0.8915	0.3194	0.00301	0.0003233		2.16	0.333	0.3296	0.3233	0.2976	0.1089	0.002254	0.0002424
2.17	0.0005935	0.005911	0.01584	0.05682	0.3965	0.7544	0.7801			2.17	0.9988	0.9885	0.9692	0.8906	0.3164	0.003023	0.0003243		2.17	0.333	0.3295	0.3232	0.2973	0.108	0.002263	0.0002432
2.18	0.0006012	0.005988	0.01605	0.05754	0.4003	0.7571	0.7824			2.18	0.9988	0.9884	0.9689	0.8897	0.3134	0.003035	0.0003252		2.18	0.3329	0.3295	0.3231	0.297	0.107	0.002273	0.0002439
2.19	0.000609	0.006065	0.01625	0.05826	0.4041	0.7597	0.7847			2.19	0.9988	0.9883	0.9687	0.8889	0.3105	0.003047	0.0003262		2.19	0.3329	0.3295	0.323	0.2967	0.1061	0.002282	0.0002446
2.2	0.0006168	0.006143	0.01646	0.05898	0.4078	0.7623	0.7869			2.2	0.9988	0.9882	0.9684	0.888	0.3075	0.003059	0.0003271		2.2	0.3329	0.3294	0.3229	0.2965	0.1052	0.002291	0.0002453
2.21	0.0006246	0.00622	0.01666	0.0597	0.4116	0.7648	0.7891			2.21	0.9988	0.9881	0.9682	0.8872	0.3046	0.003071	0.0003281		2.21	0.3329	0.3294	0.3229	0.2962	0.1042	0.0023	0.000246
2.22	0.0006324	0.006298	0.01687	0.06042	0.4153	0.7673	0.7912			2.22	0.9988	0.988	0.9679	0.8863	0.3018	0.003083	0.000329		2.22	0.3329	0.3294	0.3228	0.2959	0.1033	0.00231	0.0002467
2.23	0.0006403	0.006376	0.01708	0.06115	0.419	0.7697	0.7933			2.23	0.9988	0.9879	0.9677	0.8854	0.299	0.003094	0.0003299		2.23	0.3329	0.3294	0.3227	0.2956	0.1024	0.002318	0.0002474
2.24	0.0006481	0.006454	0.01729	0.06188	0.4227	0.7721	0.7954			2.24	0.9988	0.9878	0.9674	0.8846	0.2962	0.003106	0.0003307		2.24	0.3329	0.3293	0.3226	0.2954	0.1016	0.002327	0.000248
2.25	0.000656	0.006532	0.01749	0.0626	0.4264	0.7745	0.7975			2.25	0.9988	0.9877	0.9672	0.8837	0.2934	0.003117	0.0003316		2.25	0.3329	0.3293	0.3225	0.2951	0.1007	0.002336	0.0002487
2.26	0.0006639	0.006611	0.0177	0.06333	0.43	0.7769	0.7995			2.26	0.9988	0.9876	0.9669	0.8829	0.2906	0.003128	0.0003325		2.26	0.3329	0.3293	0.3224	0.2948	0.0998	0.002344	0.0002493
2.27	0.0006718	0.006689	0.01791	0.06406	0.4337	0.7792	0.8015			2.27	0.9987	0.9875	0.9667	0.882	0.2879	0.003139	0.0003333		2.27	0.3329	0.3292	0.3224	0.2945	0.09895	0.002353	0.00025
2.28	0.0006798	0.006768	0.01812	0.06479	0.4373	0.7814	0.8035			2.28	0.9987	0.9874	0.9664	0.8811	0.2852	0.00315	0.0003341		2.28	0.3329	0.3292	0.3223	0.2943	0.0981	0.002361	0.0002506
2.29	0.0006877	0.006847	0.01833	0.06552	0.4409	0.7837	0.8054			2.29	0.9987	0.9873	0.9661	0.8803	0.2826	0.003161	0.000335		2.29	0.3329	0.3292	0.3222	0.294	0.09726	0.002369	0.0002512
2.3	0.0006957	0.006926	0.01854	0.06625	0.4445	0.7859	0.8073			2.3	0.9987	0.9872	0.9659	0.8794	0.28	0.003171	0.0003358		2.3	0.3329	0.3291	0.3221	0.2937	0.09643	0.002377	0.0002518
2.31	0.0007037	0.007005	0.01875	0.06699	0.448	0.788	0.8092			2.31	0.9987	0.9871	0.9656	0.8786	0.2774	0.003182	0.0003366		2.31	0.3329	0.3291	0.322	0.2934	0.09561	0.002385	0.0002524
2.32	0.0007117	0.007085	0.01897	0.06772	0.4516	0.7902	0.8111			2.32	0.9987	0.987	0.9654	0.8777	0.2748	0.003192	0.0003373		2.32	0.3329	0.3291	0.322	0.2932	0.0948	0.002393	0.000253
2.33	0.0007197	0.007164	0.01918	0.06846	0.4551	0.7923	0.8129			2.33	0.9987	0.9869	0.9651	0.8769	0.2722	0.003202	0.0003381		2.33	0.3329	0.329	0.3219	0.2929	0.09399	0.002401	0.0002536
2.34	0.0007278	0.007244	0.01939	0.06919	0.4586	0.7944	0.8147			2.34	0.9987	0.9868	0.9649	0.876	0.2697	0.003212	0.0003389		2.34	0.3329	0.329	0.3218	0.2926	0.0932	0.002408	0.0002541
2.35	0.0007358	0.007324	0.0196	0.06993	0.4621	0.7964	0.8165			2.35	0.9987	0.9867	0.9646	0.8752	0.2672	0.003222	0.0003396		2.35	0.3329	0.329	0.3217	0.2924	0.09242	0.002416	0.0002547
2.36	0.0007439	0.007404	0.01981	0.07067	0.4656	0.7984	0.8183			2.36	0.9987	0.9867	0.9644	0.8744	0.2648	0.003232	0.0003404		2.36	0.3329	0.329	0.3216	0.2921	0.09164	0.002423	0.0002553
2.37	0.000752	0.007484	0.02003	0.07141	0.469	0.8004	0.82			2.37	0.9986	0.9866	0.9641	0.8735	0.2623	0.003241	0.0003411		2.37	0.3329	0.3289	0.3216	0.2918	0.09087	0.00243	0.0002558
2.38	0.0007601	0.007564	0.02024	0.07215	0.4725	0.8024	0.8217			2.38	0.9986	0.9865	0.9639	0.8727	0.2599	0.003251	0.0003418		2.38	0.3329	0.3289	0.3215	0.2915	0.09012	0.002438	0.0002564
2.39	0.0007682	0.007645	0.02045	0.07289	0.4759	0.8043	0.8234			2.39	0.9986	0.9864	0.9636	0.8718	0.2575	0.00326	0.0003425		2.39	0.3329	0.3289	0.3214	0.2913	0.08937	0.002445	0.0002569
2.4	0.0007763	0.007725	0.02067	0.07363	0.4793	0.8062	0.825			2.4	0.9986	0.9863	0.9634	0.871	0.2552	0.003269	0.0003432		2.4	0.3329	0.3288	0.3213	0.291	0.08863	0.002452	0.0002574
2.41	0.0007845	0.007806	0.02088	0.07437	0.4827	0.8081	0.8266			2.41	0.9986	0.9862	0.9631	0.8701	0.2528	0.003278	0.0003439		2.41	0.3329	0.3288	0.3212	0.2907	0.08789	0.002458	0.0002579
2.42	0.0007926	0.007887	0.0211	0.07511	0.486	0.8099	0.8283			2.42	0.9986	0.9861	0.9629	0.8693	0.2505	0.003287	0.0003446		2.42	0.3329	0.3288	0.3212	0.2905	0.08717	0.002465	0.0002584
2.43	0.0008008	0.007968	0.02131	0.07585	0.4894	0.8117	0.8298			2.43	0.9986	0.986	0.9626	0.8685	0.2482	0.003296	0.0003453		2.43	0.3329	0.3287	0.3211	0.2902	0.08645	0.002472	0.0002589
2.44	0.000809	0.008049	0.02153	0.0766	0.4927	0.8135	0.8314			2.44	0.9986	0.9859	0.9624	0.8676	0.2459	0.003305	0.0003459		2.44	0.3329	0.3287	0.321	0.2899	0.08575	0.002478	0.0002594
2.45	0.0008172	0.00813	0.02174	0.07734	0.496	0.8153	0.8329			2.45	0.9986	0.9858	0.9621	0.8668	0.2437	0.003314	0.0003466		2.45	0.3329	0.3287	0.3209	0.2897	0.08505	0.002485	0.0002599
2.46	0.0008254	0.008212	0.02196	0.07809	0.4993	0.817	0.8345			2.46	0.9986	0.9857	0.9619	0.866	0.2415	0.003322	0.0003472		2.46	0.3329	0.3286	0.3208	0.2894	0.08436	0.002491	0.0002604
2.47	0.0008336	0.008293	0.02218	0.07883	0.5026	0.8187	0.8359			2.47	0.9986	0.9856	0.9616	0.8651	0.2393	0.00333	0.0003478		2.47	0.3329	0.3286	0.3208	0.2891	0.08367	0.002497	0.0002609
2.48	0.0008418	0.008375	0.02239	0.07958	0.5058	0.8204	0.8374			2.48	0.9985	0.9855	0.9614	0.8643	0.2371	0.003338	0.0003485		2.48	0.3329	0.3286	0.3207	0.2889	0.083	0.002504	0.0002613
2.49	0.0008501	0.008457	0.02261	0.08032	0.509	0.8221	0.8389			2.49	0.9985	0.9854	0.9611	0.8635	0.235	0.003347	0.0003491		2.49	0.3329	0.3286	0.3206	0.2886	0.08233	0.00251	0.0002618
2.5	0.0008583	0.008538	0.02283	0.08107	0.5123	0.8237	0.8403			2.5	0.9985	0.9853	0.9609	0.8626	0.2328	0.003355	0.0003497		2.5	0.3328	0.3285	0.3205	0.2884	0.08167	0.002516	0.0002623
2.51	0.0008666	0.00862	0.02304	0.08182	0.5154	0.8253	0.8417			2.51	0.9985	0.9852	0.9606	0.8618	0.2307	0.003362	0.0003503		2.51	0.3328	0.3285	0.3204	0.2881	0.08102	0.002522	0.0002627
2.52	0.0008749	0.008702	0.02326	0.08257	0.5186	0.8269	0.8431			2.52	0.9985	0.9851	0.9604	0.861	0.2287	0.00337	0.0003509		2.52	0.3328	0.3285	0.3204	0.2878	0.08037	0.002527	0.0002631
2.53	0.0008832	0.008785	0.02348	0.08331	0.5218	0.8285	0.8445			2.53	0.9985	0.985	0.9601	0.8602	0.2266	0.003378	0.0003514		2.53	0.3328	0.3284	0.3203	0.2876	0.07973	0.002533	0.0002636
2.54	0.0008915	0.008867	0.0237	0.08406	0.5249	0.83	0.8458			2.54	0.9985	0.9849	0.9599	0.8593	0.2246	0.003385	0.000352		2.54	0.3328	0.3284	0.3202	0.2873	0.0791	0.002539	0.000264
2.55	0.0008998	0.008949	0.02392	0.08481	0.528	0.8316	0.8472			2.55	0.9985	0.9848	0.9596	0.8585	0.2225	0.003393	0.0003526		2.55	0.3328	0.3284	0.3201	0.287	0.07848	0.002544	0.0002644
2.56	0.0009081	0.009032	0.02414	0.08556	0.5311	0.8331	0.8485			2.56	0.9985	0.9848	0.9594	0.8577	0.2205	0.0034	0.0003531		2.56	0.3328	0.3283	0.32	0.2868	0.07786	0.00255	0.0002648
2.57	0.0009165	0.009114	0.02435	0.08631	0.5342	0.8345	0.8498			2.57	0.9985	0.9847	0.9591	0.8569	0.2186	0.003407	0.0003537		2.57	0.3328	0.3283	0.32	0.2865	0.07725	0.002555	0.0002653
2.58	0.0009248	0.009197	0.02457	0.08706	0.5372	0.836	0.8511			2.58	0.9984	0.9846	0.9589	0.856	0.2166	0.003414	0.0003542		2.58	0.3328	0.3283	0.3199	0.2863	0.07665	0.002561	0.0002657
2.59	0.0009332	0.00928	0.02479	0.08781	0.5403	0.8374	0.8523			2.59	0.9984	0.9845	0.9586	0.8552	0.2147	0.003421	0.0003547		2.59	0.3328	0.3283	0.3198	0.286	0.07606	0.002566	0.0002661
2.6	0.0009415	0.009363	0.02501	0.08856	0.5433	0.8389	0.8536			2.6	0.9984	0.9844	0.9584	0.8544	0.2128	0.003428	0.0003553		2.6	0.3328	0.3282	0.3197	0.2857	0.07547	0.002571	0.0002665
2.61	0.0009499	0.009446	0.02523	0.08931	0.5463	0.8403	0.8548			2.61	0.9984	0.9843	0.9581	0.8536	0.2109	0.003435	0.0003558		2.61	0.3328	0.3282	0.3197	0.2855	0.07489	0.002576	0.0002668
2.62	0.0009583	0.009529	0.02545	0.09006	0.5493	0.8416	0.856			2.62	0.9984	0.9842	0.9579	0.8528	0.209	0.003442	0.0003563		2.62	0.3328	0.3282	0.3196	0.2852	0.07431	0.002581	0.0002672
2.63	0.0009667	0.009612	0.02567	0.09081	0.5522	0.843	0.8572			2.63	0.9984	0.9841	0.9576	0.852	0.2072	0.003448	0.0003568		2.63	0.3328	0.3281	0.3195	0.285	0.07374	0.002586	0.0002676
2.64	0.0009751	0.009695	0.02589	0.09156	0.5552	0.8443	0.8584			2.64	0.9984	0.984	0.9574	0.8511	0.2053	0.003455	0.0003573		2.64	0.3328	0.3281	0.3194	0.2847	0.07318	0.002591	0.000268
2.65	0.0009835	0.009778	0.02611	0.09232	0.5581	0.8457	0.8596			2.65	0.9984	0.9839	0.9571	0.8503	0.2035	0.003461	0.0003578		2.65	0.3328	0.3281	0.3193	0.2845	0.07263	0.002596	0.0002683
2.66	0.000992	0.009862	0.02633	0.09307	0.561	0.847	0.8607			2.66	0.9984	0.9838	0.9569	0.8495	0.2017	0.003468	0.0003583		2.66	0.3328	0.328	0.3193	0.2842	0.07208	0.002601	0.0002687
2.67	0.001	0.009945	0.02655	0.09382	0.5639	0.8482	0.8618			2.67	0.9984	0.9837	0.9566	0.8487	0.2	0.003474	0.0003588		2.67	0.3328	0.328	0.3192	0.284	0.07154	0.002605	0.0002691
2.68	0.001009	0.01003	0.02678	0.09457	0.5668	0.8495	0.863			2.68	0.9983	0.9836	0.9564	0.8479	0.1982	0.00348	0.0003592		2.68	0.3328	0.328	0.3191	0.2837	0.071	0.00261	0.0002694
2.69	0.001017	0.01011	0.027	0.09532	0.5696	0.8508	0.8641			2.69	0.9983	0.9835	0.9561	0.8471	0.1965	0.003486	0.0003597		2.69	0.3328	0.328	0.319	0.2834	0.07047	0.002614	0.0002698
2.7	0.001026	0.0102	0.02722	0.09608	0.5724	0.852	0.8651			2.7	0.9983	0.9834	0.9559	0.8463	0.1947	0.003492	0.0003601		2.7	0.3328	0.3279	0.3189	0.2832	0.06995	0.002619	0.0002701
2.71	0.001034	0.01028	0.02744	0.09683	0.5753	0.8532	0.8662			2.71	0.9983	0.9833	0.9556	0.8455	0.193	0.003498	0.0003606		2.71	0.3328	0.3279	0.3189	0.2829	0.06943	0.002623	0.0002704
2.72	0.001043	0.01036	0.02766	0.09758	0.578	0.8544	0.8673			2.72	0.9983	0.9832	0.9554	0.8447	0.1914	0.003504	0.000361		2.72	0.3328	0.3279	0.3188	0.2827	0.06892	0.002628	0.0002708
2.73	0.001051	0.01045	0.02788	0.09833	0.5808	0.8556	0.8683			2.73	0.9983	0.9831	0.9552	0.8439	0.1897	0.003509	0.0003615		2.73	0.3328	0.3278	0.3187	0.2824	0.06841	0.002632	0.0002711
2.74	0.00106	0.01053	0.02811	0.09909	0.5836	0.8568	0.8693			2.74	0.9983	0.9831	0.9549	0.8431	0.1881	0.003515	0.0003619		2.74	0.3328	0.3278	0.3186	0.2822	0.06791	0.002636	0.0002714
2.75	0.001068	0.01062	0.02833	0.09984	0.5863	0.8579	0.8704			2.75	0.9983	0.983	0.9547	0.8423	0.1864	0.003521	0.0003623		2.75	0.3328	0.3278	0.3186	0.2819	0.06742	0.00264	0.0002718
2.76	0.001077	0.0107	0.02855	0.1006	0.589	0.859	0.8714			2.76	0.9983	0.9829	0.9544	0.8415	0.1848	0.003526	0.0003628		2.76	0.3328	0.3278	0.3185	0.2817	0.06693	0.002645	0.0002721
2.77	0.001085	0.01078	0.02877	0.1013	0.5917	0.8602	0.8723			2.77	0.9983	0.9828	0.9542	0.8407	0.1832	0.003532	0.0003632		2.77	0.3328	0.3277	0.3184	0.2814	0.06645	0.002649	0.0002724
2.78	0.001094	0.01087	0.029	0.1021	0.5944	0.8613	0.8733			2.78	0.9983	0.9827	0.9539	0.8399	0.1816	0.003537	0.0003636		2.78	0.3328	0.3277	0.3183	0.2812	0.06597	0.002653	0.0002727
2.79	0.001102	0.01095	0.02922	0.1028	0.5971	0.8624	0.8743			2.79	0.9982	0.9826	0.9537	0.8391	0.1801	0.003542	0.000364		2.79	0.3328	0.3277	0.3183	0.2809	0.0655	0.002657	0.000273
2.8	0.001111	0.01104	0.02944	0.1036	0.5997	0.8634	0.8752			2.8	0.9982	0.9825	0.9534	0.8383	0.1785	0.003547	0.0003644		2.8	0.3328	0.3276	0.3182	0.2807	0.06504	0.00266	0.0002733
2.81	0.001119	0.01112	0.02966	0.1044	0.6024	0.8645	0.8762			2.81	0.9982	0.9824	0.9532	0.8375	0.177	0.003552	0.0003648		2.81	0.3328	0.3276	0.3181	0.2804	0.06458	0.002664	0.0002736
2.82	0.001128	0.01121	0.02989	0.1051	0.605	0.8655	0.8771			2.82	0.9982	0.9823	0.9529	0.8367	0.1755	0.003557	0.0003652		2.82	0.3328	0.3276	0.318	0.2802	0.06412	0.002668	0.0002739
2.83	0.001136	0.01129	0.03011	0.1059	0.6076	0.8666	0.878			2.83	0.9982	0.9822	0.9527	0.8359	0.174	0.003562	0.0003656		2.83	0.3327	0.3275	0.3179	0.2799	0.06367	0.002672	0.0002742
2.84	0.001145	0.01138	0.03033	0.1066	0.6101	0.8676	0.8789			2.84	0.9982	0.9821	0.9525	0.8351	0.1725	0.003567	0.0003659		2.84	0.3327	0.3275	0.3179	0.2797	0.06323	0.002676	0.0002745
2.85	0.001154	0.01146	0.03056	0.1074	0.6127	0.8686	0.8798			2.85	0.9982	0.982	0.9522	0.8343	0.1711	0.003572	0.0003663		2.85	0.3327	0.3275	0.3178	0.2794	0.06279	0.002679	0.0002747
2.86	0.001162	0.01154	0.03078	0.1081	0.6152	0.8696	0.8807			2.86	0.9982	0.9819	0.952	0.8335	0.1696	0.003577	0.0003667		2.86	0.3327	0.3275	0.3177	0.2792	0.06236	0.002683	0.000275
2.87	0.001171	0.01163	0.03101	0.1089	0.6177	0.8705	0.8815			2.87	0.9982	0.9818	0.9517	0.8327	0.1682	0.003582	0.000367		2.87	0.3327	0.3274	0.3176	0.279	0.06193	0.002686	0.0002753
2.88	0.001179	0.01171	0.03123	0.1096	0.6202	0.8715	0.8824			2.88	0.9982	0.9817	0.9515	0.832	0.1668	0.003586	0.0003674		2.88	0.3327	0.3274	0.3176	0.2787	0.0615	0.00269	0.0002756
2.89	0.001188	0.0118	0.03145	0.1104	0.6227	0.8725	0.8832			2.89	0.9981	0.9816	0.9512	0.8312	0.1654	0.003591	0.0003678		2.89	0.3327	0.3274	0.3175	0.2785	0.06108	0.002693	0.0002758
2.9	0.001197	0.01188	0.03168	0.1111	0.6252	0.8734	0.8841			2.9	0.9981	0.9816	0.951	0.8304	0.164	0.003595	0.0003681		2.9	0.3327	0.3273	0.3174	0.2782	0.06067	0.002697	0.0002761
2.91	0.001205	0.01197	0.0319	0.1119	0.6276	0.8743	0.8849			2.91	0.9981	0.9815	0.9507	0.8296	0.1626	0.0036	0.0003685		2.91	0.3327	0.3273	0.3173	0.278	0.06026	0.0027	0.0002763
2.92	0.001214	0.01205	0.03213	0.1126	0.6301	0.8752	0.8857			2.92	0.9981	0.9814	0.9505	0.8288	0.1612	0.003604	0.0003688		2.92	0.3327	0.3273	0.3173	0.2777	0.05986	0.002703	0.0002766
2.93	0.001222	0.01214	0.03235	0.1134	0.6325	0.8761	0.8865			2.93	0.9981	0.9813	0.9503	0.828	0.1599	0.003609	0.0003691		2.93	0.3327	0.3273	0.3172	0.2775	0.05946	0.002706	0.0002769
2.94	0.001231	0.01222	0.03257	0.1141	0.6349	0.877	0.8873			2.94	0.9981	0.9812	0.95	0.8273	0.1586	0.003613	0.0003695		2.94	0.3327	0.3272	0.3171	0.2773	0.05906	0.00271	0.0002771
2.95	0.00124	0.01231	0.0328	0.1149	0.6373	0.8779	0.8881			2.95	0.9981	0.9811	0.9498	0.8265	0.1573	0.003617	0.0003698		2.95	0.3327	0.3272	0.317	0.277	0.05867	0.002713	0.0002774
2.96	0.001248	0.01239	0.03302	0.1156	0.6396	0.8788	0.8888			2.96	0.9981	0.981	0.9495	0.8257	0.156	0.003621	0.0003701		2.96	0.3327	0.3272	0.317	0.2768	0.05829	0.002716	0.0002776
2.97	0.001257	0.01248	0.03325	0.1164	0.642	0.8796	0.8896			2.97	0.9981	0.9809	0.9493	0.8249	0.1547	0.003625	0.0003704		2.97	0.3327	0.3271	0.3169	0.2765	0.05791	0.002719	0.0002778
2.98	0.001265	0.01257	0.03347	0.1171	0.6443	0.8804	0.8903			2.98	0.9981	0.9808	0.949	0.8241	0.1534	0.003629	0.0003708		2.98	0.3327	0.3271	0.3168	0.2763	0.05753	0.002722	0.0002781
2.99	0.001274	0.01265	0.0337	0.1179	0.6466	0.8813	0.8911			2.99	0.9981	0.9807	0.9488	0.8234	0.1521	0.003633	0.0003711		2.99	0.3327	0.3271	0.3167	0.2761	0.05716	0.002725	0.0002783
3	0.001283	0.01274	0.03392	0.1186	0.6489	0.8821	0.8918			3	0.998	0.9806	0.9486	0.8226	0.1509	0.003637	0.0003714		3	0.3327	0.3271	0.3167	0.2758	0.05679	0.002728	0.0002785
3.01	0.001291	0.01282	0.03415	0.1194	0.6512	0.8829	0.8925			3.01	0.998	0.9805	0.9483	0.8218	0.1497	0.003641	0.0003717		3.01	0.3327	0.327	0.3166	0.2756	0.05643	0.002731	0.0002788
3.02	0.0013	0.01291	0.03437	0.1201	0.6534	0.8837	0.8932			3.02	0.998	0.9804	0.9481	0.8211	0.1485	0.003645	0.000372		3.02	0.3327	0.327	0.3165	0.2753	0.05607	0.002734	0.000279
3.03	0.001309	0.01299	0.0346	0.1209	0.6557	0.8845	0.8939			3.03	0.998	0.9803	0.9478	0.8203	0.1472	0.003649	0.0003723		3.03	0.3327	0.327	0.3164	0.2751	0.05572	0.002737	0.0002792
3.04	0.001317	0.01308	0.03482	0.1216	0.6579	0.8853	0.8946			3.04	0.998	0.9803	0.9476	0.8195	0.1461	0.003653	0.0003726		3.04	0.3327	0.3269	0.3164	0.2749	0.05537	0.002739	0.0002794
3.05	0.001326	0.01316	0.03505	0.1224	0.6601	0.886	0.8953			3.05	0.998	0.9802	0.9474	0.8187	0.1449	0.003656	0.0003729		3.05	0.3327	0.3269	0.3163	0.2746	0.05502	0.002742	0.0002796
3.06	0.001335	0.01325	0.03527	0.1231	0.6623	0.8868	0.896			3.06	0.998	0.9801	0.9471	0.818	0.1437	0.00366	0.0003731		3.06	0.3327	0.3269	0.3162	0.2744	0.05468	0.002745	0.0002799
3.07	0.001343	0.01333	0.0355	0.1239	0.6645	0.8876	0.8967			3.07	0.998	0.98	0.9469	0.8172	0.1426	0.003663	0.0003734		3.07	0.3327	0.3269	0.3161	0.2742	0.05434	0.002748	0.0002801
3.08	0.001352	0.01342	0.03572	0.1246	0.6667	0.8883	0.8973			3.08	0.998	0.9799	0.9466	0.8164	0.1414	0.003667	0.0003737		3.08	0.3327	0.3268	0.3161	0.2739	0.05401	0.00275	0.0002803
3.09	0.001361	0.01351	0.03595	0.1254	0.6688	0.889	0.898			3.09	0.998	0.9798	0.9464	0.8157	0.1403	0.003671	0.000374		3.09	0.3327	0.3268	0.316	0.2737	0.05368	0.002753	0.0002805
3.1	0.00137	0.01359	0.03617	0.1261	0.6709	0.8897	0.8986			3.1	0.998	0.9797	0.9462	0.8149	0.1392	0.003674	0.0003742		3.1	0.3327	0.3268	0.3159	0.2735	0.05335	0.002756	0.0002807
3.11	0.001378	0.01368	0.0364	0.1269	0.6731	0.8904	0.8992			3.11	0.9979	0.9796	0.9459	0.8142	0.1381	0.003677	0.0003745		3.11	0.3327	0.3267	0.3158	0.2732	0.05303	0.002758	0.0002809
3.12	0.001387	0.01376	0.03663	0.1276	0.6751	0.8912	0.8999			3.12	0.9979	0.9795	0.9457	0.8134	0.137	0.003681	0.0003748		3.12	0.3327	0.3267	0.3158	0.273	0.05271	0.002761	0.0002811
3.13	0.001396	0.01385	0.03685	0.1283	0.6772	0.8918	0.9005			3.13	0.9979	0.9794	0.9454	0.8126	0.1359	0.003684	0.000375		3.13	0.3327	0.3267	0.3157	0.2728	0.0524	0.002763	0.0002813
3.14	0.001404	0.01393	0.03708	0.1291	0.6793	0.8925	0.9011			3.14	0.9979	0.9793	0.9452	0.8119	0.1348	0.003687	0.0003753		3.14	0.3327	0.3267	0.3156	0.2725	0.05209	0.002766	0.0002815
3.15	0.001413	0.01402	0.0373	0.1298	0.6814	0.8932	0.9017			3.15	0.9979	0.9792	0.945	0.8111	0.1337	0.003691	0.0003755		3.15	0.3327	0.3266	0.3155	0.2723	0.05178	0.002768	0.0002817
3.16	0.001422	0.01411	0.03753	0.1306	0.6834	0.8939	0.9023			3.16	0.9979	0.9791	0.9447	0.8104	0.1327	0.003694	0.0003758		3.16	0.3327	0.3266	0.3155	0.2721	0.05148	0.00277	0.0002819
3.17	0.00143	0.01419	0.03775	0.1313	0.6854	0.8945	0.9029			3.17	0.9979	0.9791	0.9445	0.8096	0.1317	0.003697	0.000376		3.17	0.3327	0.3266	0.3154	0.2718	0.05118	0.002773	0.000282
3.18	0.001439	0.01428	0.03798	0.1321	0.6874	0.8952	0.9035			3.18	0.9979	0.979	0.9442	0.8089	0.1306	0.0037	0.0003763		3.18	0.3326	0.3265	0.3153	0.2716	0.05088	0.002775	0.0002822
3.19	0.001448	0.01436	0.03821	0.1328	0.6894	0.8958	0.9041			3.19	0.9979	0.9789	0.944	0.8081	0.1296	0.003703	0.0003765		3.19	0.3326	0.3265	0.3153	0.2714	0.05059	0.002777	0.0002824
3.2	0.001457	0.01445	0.03843	0.1336	0.6914	0.8965	0.9046			3.2	0.9979	0.9788	0.9438	0.8074	0.1286	0.003706	0.0003768		3.2	0.3326	0.3265	0.3152	0.2711	0.0503	0.00278	0.0002826
3.21	0.001465	0.01454	0.03866	0.1343	0.6933	0.8971	0.9052			3.21	0.9978	0.9787	0.9435	0.8066	0.1276	0.003709	0.000377		3.21	0.3326	0.3265	0.3151	0.2709	0.05002	0.002782	0.0002828
3.22	0.001474	0.01462	0.03888	0.135	0.6953	0.8977	0.9057			3.22	0.9978	0.9786	0.9433	0.8059	0.1266	0.003712	0.0003772		3.22	0.3326	0.3264	0.315	0.2707	0.04974	0.002784	0.0002829
3.23	0.001483	0.01471	0.03911	0.1358	0.6972	0.8983	0.9063			3.23	0.9978	0.9785	0.943	0.8051	0.1257	0.003715	0.0003775		3.23	0.3326	0.3264	0.315	0.2704	0.04946	0.002786	0.0002831
3.24	0.001492	0.01479	0.03933	0.1365	0.6991	0.8989	0.9068			3.24	0.9978	0.9784	0.9428	0.8044	0.1247	0.003718	0.0003777		3.24	0.3326	0.3264	0.3149	0.2702	0.04918	0.002788	0.0002833
3.25	0.0015	0.01488	0.03956	0.1373	0.701	0.8995	0.9074			3.25	0.9978	0.9783	0.9426	0.8036	0.1238	0.003721	0.0003779		3.25	0.3326	0.3263	0.3148	0.27	0.04891	0.002791	0.0002835
3.26	0.001509	0.01497	0.03979	0.138	0.7029	0.9001	0.9079			3.26	0.9978	0.9782	0.9423	0.8029	0.1228	0.003723	0.0003781		3.26	0.3326	0.3263	0.3147	0.2698	0.04864	0.002793	0.0002836
3.27	0.001518	0.01505	0.04001	0.1387	0.7048	0.9007	0.9084			3.27	0.9978	0.9781	0.9421	0.8021	0.1219	0.003726	0.0003784		3.27	0.3326	0.3263	0.3147	0.2695	0.04838	0.002795	0.0002838
3.28	0.001526	0.01514	0.04024	0.1395	0.7066	0.9012	0.9089			3.28	0.9978	0.978	0.9419	0.8014	0.121	0.003729	0.0003786		3.28	0.3326	0.3263	0.3146	0.2693	0.04812	0.002797	0.0002839
3.29	0.001535	0.01522	0.04046	0.1402	0.7085	0.9018	0.9094			3.29	0.9978	0.978	0.9416	0.8006	0.1201	0.003732	0.0003788		3.29	0.3326	0.3262	0.3145	0.2691	0.04786	0.002799	0.0002841
3.3	0.001544	0.01531	0.04069	0.141	0.7103	0.9024	0.9099			3.3	0.9978	0.9779	0.9414	0.7999	0.1192	0.003734	0.000379		3.3	0.3326	0.3262	0.3145	0.2689	0.0476	0.002801	0.0002843
3.31	0.001553	0.0154	0.04091	0.1417	0.7121	0.9029	0.9104			3.31	0.9978	0.9778	0.9411	0.7991	0.1183	0.003737	0.0003792		3.31	0.3326	0.3262	0.3144	0.2686	0.04735	0.002803	0.0002844
3.32	0.001561	0.01548	0.04114	0.1424	0.7139	0.9035	0.9109			3.32	0.9977	0.9777	0.9409	0.7984	0.1174	0.00374	0.0003794		3.32	0.3326	0.3261	0.3143	0.2684	0.0471	0.002805	0.0002846
3.33	0.00157	0.01557	0.04137	0.1432	0.7157	0.904	0.9114			3.33	0.9977	0.9776	0.9407	0.7977	0.1165	0.003742	0.0003796		3.33	0.3326	0.3261	0.3142	0.2682	0.04685	0.002807	0.0002847
3.34	0.001579	0.01565	0.04159	0.1439	0.7175	0.9045	0.9119			3.34	0.9977	0.9775	0.9404	0.7969	0.1157	0.003745	0.0003798		3.34	0.3326	0.3261	0.3142	0.268	0.04661	0.002809	0.0002849
3.35	0.001588	0.01574	0.04182	0.1446	0.7192	0.9051	0.9124			3.35	0.9977	0.9774	0.9402	0.7962	0.1148	0.003747	0.00038		3.35	0.3326	0.3261	0.3141	0.2677	0.04637	0.00281	0.000285
3.36	0.001596	0.01583	0.04204	0.1454	0.721	0.9056	0.9128			3.36	0.9977	0.9773	0.94	0.7955	0.114	0.00375	0.0003802		3.36	0.3326	0.326	0.314	0.2675	0.04613	0.002812	0.0002852
3.37	0.001605	0.01591	0.04227	0.1461	0.7227	0.9061	0.9133			3.37	0.9977	0.9772	0.9397	0.7947	0.1131	0.003752	0.0003804		3.37	0.3326	0.326	0.314	0.2673	0.0459	0.002814	0.0002853
3.38	0.001614	0.016	0.04249	0.1468	0.7244	0.9066	0.9138			3.38	0.9977	0.9771	0.9395	0.794	0.1123	0.003754	0.0003806		3.38	0.3326	0.326	0.3139	0.2671	0.04567	0.002816	0.0002855
3.39	0.001623	0.01609	0.04272	0.1476	0.7261	0.9071	0.9142			3.39	0.9977	0.977	0.9392	0.7933	0.1115	0.003757	0.0003808		3.39	0.3326	0.326	0.3138	0.2669	0.04544	0.002818	0.0002856
3.4	0.001632	0.01617	0.04295	0.1483	0.7278	0.9076	0.9146			3.4	0.9977	0.977	0.939	0.7925	0.1107	0.003759	0.000381		3.4	0.3326	0.3259	0.3137	0.2666	0.04521	0.002819	0.0002858
3.41	0.00164	0.01626	0.04317	0.149	0.7295	0.9081	0.9151			3.41	0.9977	0.9769	0.9388	0.7918	0.1099	0.003761	0.0003812		3.41	0.3326	0.3259	0.3137	0.2664	0.04499	0.002821	0.0002859
3.42	0.001649	0.01634	0.0434	0.1498	0.7311	0.9086	0.9155			3.42	0.9977	0.9768	0.9385	0.7911	0.1091	0.003764	0.0003814		3.42	0.3326	0.3259	0.3136	0.2662	0.04477	0.002823	0.000286
3.43	0.001658	0.01643	0.04362	0.1505	0.7328	0.909	0.916			3.43	0.9976	0.9767	0.9383	0.7903	0.1083	0.003766	0.0003815		3.43	0.3326	0.3258	0.3135	0.266	0.04455	0.002825	0.0002862
3.44	0.001667	0.01652	0.04385	0.1512	0.7344	0.9095	0.9164			3.44	0.9976	0.9766	0.9381	0.7896	0.1075	0.003768	0.0003817		3.44	0.3326	0.3258	0.3135	0.2658	0.04434	0.002826	0.0002863
3.45	0.001675	0.0166	0.04407	0.152	0.7361	0.91	0.9168			3.45	0.9976	0.9765	0.9378	0.7889	0.1068	0.00377	0.0003819		3.45	0.3326	0.3258	0.3134	0.2655	0.04412	0.002828	0.0002864
3.46	0.001684	0.01669	0.0443	0.1527	0.7377	0.9104	0.9172			3.46	0.9976	0.9764	0.9376	0.7882	0.106	0.003773	0.0003821		3.46	0.3326	0.3258	0.3133	0.2653	0.04391	0.00283	0.0002866
3.47	0.001693	0.01678	0.04453	0.1534	0.7393	0.9109	0.9176			3.47	0.9976	0.9763	0.9374	0.7874	0.1053	0.003775	0.0003822		3.47	0.3326	0.3257	0.3132	0.2651	0.04371	0.002831	0.0002867
3.48	0.001702	0.01686	0.04475	0.1541	0.7408	0.9114	0.918			3.48	0.9976	0.9762	0.9371	0.7867	0.1045	0.003777	0.0003824		3.48	0.3326	0.3257	0.3132	0.2649	0.0435	0.002833	0.0002868
3.49	0.00171	0.01695	0.04498	0.1549	0.7424	0.9118	0.9184			3.49	0.9976	0.9761	0.9369	0.786	0.1038	0.003779	0.0003826		3.49	0.3326	0.3257	0.3131	0.2647	0.0433	0.002834	0.000287
3.5	0.001719	0.01703	0.0452	0.1556	0.744	0.9122	0.9188			3.5	0.9976	0.976	0.9367	0.7853	0.1031	0.003781	0.0003828		3.5	0.3326	0.3257	0.313	0.2645	0.0431	0.002836	0.0002871
3.51	0.001728	0.01712	0.04543	0.1563	0.7455	0.9127	0.9192			3.51	0.9976	0.976	0.9364	0.7846	0.1023	0.003783	0.0003829		3.51	0.3326	0.3256	0.313	0.2642	0.0429	0.002837	0.0002872
3.52	0.001737	0.01721	0.04565	0.1571	0.7471	0.9131	0.9196			3.52	0.9976	0.9759	0.9362	0.7838	0.1016	0.003785	0.0003831		3.52	0.3326	0.3256	0.3129	0.264	0.04271	0.002839	0.0002873
3.53	0.001746	0.01729	0.04588	0.1578	0.7486	0.9135	0.92			3.53	0.9975	0.9758	0.936	0.7831	0.1009	0.003787	0.0003832		3.53	0.3325	0.3256	0.3128	0.2638	0.04251	0.00284	0.0002874
3.54	0.001754	0.01738	0.0461	0.1585	0.7501	0.9139	0.9204			3.54	0.9975	0.9757	0.9357	0.7824	0.1002	0.003789	0.0003834		3.54	0.3325	0.3255	0.3127	0.2636	0.04232	0.002842	0.0002876
3.55	0.001763	0.01747	0.04633	0.1592	0.7516	0.9144	0.9208			3.55	0.9975	0.9756	0.9355	0.7817	0.09956	0.003791	0.0003836		3.55	0.3325	0.3255	0.3127	0.2634	0.04214	0.002843	0.0002877
3.56	0.001772	0.01755	0.04655	0.16	0.7531	0.9148	0.9211			3.56	0.9975	0.9755	0.9353	0.781	0.09888	0.003793	0.0003837		3.56	0.3325	0.3255	0.3126	0.2632	0.04195	0.002845	0.0002878
3.57	0.001781	0.01764	0.04678	0.1607	0.7545	0.9152	0.9215			3.57	0.9975	0.9754	0.935	0.7803	0.09821	0.003795	0.0003839		3.57	0.3325	0.3255	0.3125	0.263	0.04177	0.002846	0.0002879
3.58	0.001789	0.01772	0.047	0.1614	0.756	0.9156	0.9219			3.58	0.9975	0.9753	0.9348	0.7795	0.09754	0.003797	0.000384		3.58	0.3325	0.3254	0.3125	0.2627	0.04159	0.002848	0.000288
3.59	0.001798	0.01781	0.04723	0.1621	0.7574	0.916	0.9222			3.59	0.9975	0.9752	0.9346	0.7788	0.09689	0.003799	0.0003842		3.59	0.3325	0.3254	0.3124	0.2625	0.04141	0.002849	0.0002881
3.6	0.001807	0.0179	0.04745	0.1628	0.7589	0.9163	0.9226			3.6	0.9975	0.9751	0.9343	0.7781	0.09624	0.003801	0.0003843		3.6	0.3325	0.3254	0.3123	0.2623	0.04123	0.00285	0.0002883
3.61	0.001816	0.01798	0.04768	0.1636	0.7603	0.9167	0.9229			3.61	0.9975	0.9751	0.9341	0.7774	0.09559	0.003802	0.0003845		3.61	0.3325	0.3254	0.3123	0.2621	0.04106	0.002852	0.0002884
3.62	0.001825	0.01807	0.0479	0.1643	0.7617	0.9171	0.9233			3.62	0.9975	0.975	0.9339	0.7767	0.09496	0.003804	0.0003846		3.62	0.3325	0.3253	0.3122	0.2619	0.04089	0.002853	0.0002885
3.63	0.001833	0.01816	0.04813	0.165	0.7631	0.9175	0.9236			3.63	0.9975	0.9749	0.9336	0.776	0.09433	0.003806	0.0003848		3.63	0.3325	0.3253	0.3121	0.2617	0.04072	0.002855	0.0002886
3.64	0.001842	0.01824	0.04835	0.1657	0.7645	0.9179	0.9239			3.64	0.9974	0.9748	0.9334	0.7753	0.09371	0.003808	0.0003849		3.64	0.3325	0.3253	0.3121	0.2615	0.04055	0.002856	0.0002887
3.65	0.001851	0.01833	0.04858	0.1664	0.7659	0.9182	0.9243			3.65	0.9974	0.9747	0.9332	0.7746	0.09309	0.003809	0.000385		3.65	0.3325	0.3252	0.312	0.2613	0.04039	0.002857	0.0002888
3.66	0.00186	0.01841	0.0488	0.1672	0.7673	0.9186	0.9246			3.66	0.9974	0.9746	0.9329	0.7739	0.09248	0.003811	0.0003852		3.66	0.3325	0.3252	0.3119	0.2611	0.04022	0.002858	0.0002889
3.67	0.001869	0.0185	0.04903	0.1679	0.7686	0.919	0.9249			3.67	0.9974	0.9745	0.9327	0.7732	0.09188	0.003813	0.0003853		3.67	0.3325	0.3252	0.3118	0.2609	0.04006	0.00286	0.000289
3.68	0.001877	0.01859	0.04925	0.1686	0.77	0.9193	0.9253			3.68	0.9974	0.9744	0.9325	0.7725	0.09129	0.003815	0.0003855		3.68	0.3325	0.3252	0.3118	0.2606	0.0399	0.002861	0.0002891
3.69	0.001886	0.01867	0.04948	0.1693	0.7713	0.9197	0.9256			3.69	0.9974	0.9743	0.9322	0.7718	0.0907	0.003816	0.0003856		3.69	0.3325	0.3251	0.3117	0.2604	0.03974	0.002862	0.0002892
3.7	0.001895	0.01876	0.0497	0.17	0.7726	0.92	0.9259			3.7	0.9974	0.9742	0.932	0.7711	0.09012	0.003818	0.0003857		3.7	0.3325	0.3251	0.3116	0.2602	0.03959	0.002863	0.0002893
3.71	0.001904	0.01885	0.04993	0.1707	0.7739	0.9204	0.9262			3.71	0.9974	0.9742	0.9318	0.7704	0.08954	0.003819	0.0003859		3.71	0.3325	0.3251	0.3116	0.26	0.03943	0.002865	0.0002894
3.72	0.001912	0.01893	0.05015	0.1714	0.7752	0.9207	0.9265			3.72	0.9974	0.9741	0.9316	0.7697	0.08897	0.003821	0.000386		3.72	0.3325	0.3251	0.3115	0.2598	0.03928	0.002866	0.0002895
3.73	0.001921	0.01902	0.05038	0.1722	0.7765	0.921	0.9268			3.73	0.9974	0.974	0.9313	0.769	0.08841	0.003823	0.0003861		3.73	0.3325	0.325	0.3114	0.2596	0.03913	0.002867	0.0002896
3.74	0.00193	0.0191	0.0506	0.1729	0.7778	0.9214	0.9271			3.74	0.9974	0.9739	0.9311	0.7683	0.08785	0.003824	0.0003862		3.74	0.3325	0.325	0.3114	0.2594	0.03899	0.002868	0.0002897
3.75	0.001939	0.01919	0.05083	0.1736	0.7791	0.9217	0.9274			3.75	0.9973	0.9738	0.9309	0.7676	0.0873	0.003826	0.0003864		3.75	0.3325	0.325	0.3113	0.2592	0.03884	0.002869	0.0002898
3.76	0.001948	0.01928	0.05105	0.1743	0.7803	0.922	0.9277			3.76	0.9973	0.9737	0.9306	0.7669	0.08675	0.003827	0.0003865		3.76	0.3325	0.325	0.3112	0.259	0.0387	0.002871	0.0002899
3.77	0.001956	0.01936	0.05127	0.175	0.7816	0.9223	0.928			3.77	0.9973	0.9736	0.9304	0.7662	0.08621	0.003829	0.0003866		3.77	0.3325	0.3249	0.3112	0.2588	0.03855	0.002872	0.00029
3.78	0.001965	0.01945	0.0515	0.1757	0.7828	0.9227	0.9283			3.78	0.9973	0.9735	0.9302	0.7655	0.08568	0.00383	0.0003867		3.78	0.3325	0.3249	0.3111	0.2586	0.03841	0.002873	0.0002901
3.79	0.001974	0.01953	0.05172	0.1764	0.784	0.923	0.9286			3.79	0.9973	0.9734	0.9299	0.7648	0.08515	0.003832	0.0003869		3.79	0.3325	0.3249	0.311	0.2584	0.03828	0.002874	0.0002902
3.8	0.001983	0.01962	0.05195	0.1771	0.7853	0.9233	0.9289			3.8	0.9973	0.9734	0.9297	0.7641	0.08463	0.003833	0.000387		3.8	0.3325	0.3249	0.311	0.2582	0.03814	0.002875	0.0002902
3.81	0.001992	0.01971	0.05217	0.1778	0.7865	0.9236	0.9292			3.81	0.9973	0.9733	0.9295	0.7634	0.08411	0.003835	0.0003871		3.81	0.3325	0.3248	0.3109	0.258	0.038	0.002876	0.0002903
3.82	0.002	0.01979	0.05239	0.1785	0.7877	0.9239	0.9294			3.82	0.9973	0.9732	0.9293	0.7627	0.0836	0.003836	0.0003872		3.82	0.3325	0.3248	0.3108	0.2578	0.03787	0.002877	0.0002904
3.83	0.002009	0.01988	0.05262	0.1792	0.7889	0.9242	0.9297			3.83	0.9973	0.9731	0.929	0.7621	0.0831	0.003837	0.0003873		3.83	0.3325	0.3248	0.3108	0.2576	0.03774	0.002878	0.0002905
3.84	0.002018	0.01997	0.05284	0.18	0.79	0.9245	0.93			3.84	0.9973	0.973	0.9288	0.7614	0.0826	0.003839	0.0003874		3.84	0.3325	0.3247	0.3107	0.2574	0.03761	0.002879	0.0002906
3.85	0.002027	0.02005	0.05307	0.1807	0.7912	0.9248	0.9303			3.85	0.9973	0.9729	0.9286	0.7607	0.08211	0.00384	0.0003876		3.85	0.3325	0.3247	0.3106	0.2572	0.03748	0.00288	0.0002907
3.86	0.002035	0.02014	0.05329	0.1814	0.7924	0.9251	0.9305			3.86	0.9972	0.9728	0.9283	0.76	0.08162	0.003842	0.0003877		3.86	0.3325	0.3247	0.3106	0.257	0.03735	0.002881	0.0002908
3.87	0.002044	0.02022	0.05351	0.1821	0.7935	0.9254	0.9308			3.87	0.9972	0.9727	0.9281	0.7593	0.08113	0.003843	0.0003878		3.87	0.3325	0.3247	0.3105	0.2568	0.03723	0.002882	0.0002908
3.88	0.002053	0.02031	0.05374	0.1828	0.7946	0.9256	0.931			3.88	0.9972	0.9726	0.9279	0.7586	0.08066	0.003844	0.0003879		3.88	0.3325	0.3246	0.3104	0.2566	0.03711	0.002883	0.0002909
3.89	0.002062	0.0204	0.05396	0.1835	0.7958	0.9259	0.9313			3.89	0.9972	0.9725	0.9277	0.7579	0.08018	0.003846	0.000388		3.89	0.3325	0.3246	0.3104	0.2564	0.03698	0.002884	0.000291
3.9	0.002071	0.02048	0.05418	0.1842	0.7969	0.9262	0.9316			3.9	0.9972	0.9725	0.9274	0.7573	0.07972	0.003847	0.0003881		3.9	0.3324	0.3246	0.3103	0.2562	0.03686	0.002885	0.0002911
3.91	0.002079	0.02057	0.05441	0.1849	0.798	0.9265	0.9318			3.91	0.9972	0.9724	0.9272	0.7566	0.07925	0.003848	0.0003882		3.91	0.3324	0.3246	0.3102	0.256	0.03674	0.002886	0.0002912
3.92	0.002088	0.02065	0.05463	0.1856	0.7991	0.9267	0.9321			3.92	0.9972	0.9723	0.927	0.7559	0.0788	0.003849	0.0003883		3.92	0.3324	0.3245	0.3102	0.2558	0.03663	0.002887	0.0002912
3.93	0.002097	0.02074	0.05485	0.1863	0.8002	0.927	0.9323			3.93	0.9972	0.9722	0.9267	0.7552	0.07834	0.003851	0.0003884		3.93	0.3324	0.3245	0.3101	0.2556	0.03651	0.002888	0.0002913
3.94	0.002106	0.02083	0.05507	0.187	0.8013	0.9273	0.9325			3.94	0.9972	0.9721	0.9265	0.7546	0.0779	0.003852	0.0003885		3.94	0.3324	0.3245	0.31	0.2554	0.0364	0.002889	0.0002914
3.95	0.002114	0.02091	0.0553	0.1877	0.8023	0.9275	0.9328			3.95	0.9972	0.972	0.9263	0.7539	0.07745	0.003853	0.0003886		3.95	0.3324	0.3245	0.31	0.2552	0.03628	0.00289	0.0002915
3.96	0.002123	0.021	0.05552	0.1884	0.8034	0.9278	0.933			3.96	0.9972	0.9719	0.9261	0.7532	0.07702	0.003854	0.0003887		3.96	0.3324	0.3244	0.3099	0.255	0.03617	0.002891	0.0002915
3.97	0.002132	0.02108	0.05574	0.1891	0.8045	0.9281	0.9333			3.97	0.9971	0.9718	0.9258	0.7525	0.07658	0.003856	0.0003888		3.97	0.3324	0.3244	0.3098	0.2548	0.03606	0.002892	0.0002916
3.98	0.002141	0.02117	0.05597	0.1897	0.8055	0.9283	0.9335			3.98	0.9971	0.9718	0.9256	0.7519	0.07615	0.003857	0.0003889		3.98	0.3324	0.3244	0.3098	0.2546	0.03595	0.002893	0.0002917
3.99	0.00215	0.02125	0.05619	0.1904	0.8066	0.9286	0.9337			3.99	0.9971	0.9717	0.9254	0.7512	0.07573	0.003858	0.000389		3.99	0.3324	0.3244	0.3097	0.2544	0.03585	0.002894	0.0002918
4	0.002158	0.02134	0.05641	0.1911	0.8076	0.9288	0.934			4	0.9971	0.9716	0.9252	0.7505	0.07531	0.003859	0.0003891		4	0.3324	0.3243	0.3096	0.2542	0.03574	0.002894	0.0002918
4.01	0.002167	0.02143	0.05663	0.1918	0.8086	0.9291	0.9342			4.01	0.9971	0.9715	0.9249	0.7498	0.0749	0.00386	0.0003892		4.01	0.3324	0.3243	0.3096	0.254	0.03564	0.002895	0.0002919
4.02	0.002176	0.02151	0.05686	0.1925	0.8096	0.9293	0.9344			4.02	0.9971	0.9714	0.9247	0.7492	0.07449	0.003861	0.0003893		4.02	0.3324	0.3243	0.3095	0.2538	0.03553	0.002896	0.000292
4.03	0.002185	0.0216	0.05708	0.1932	0.8106	0.9295	0.9346			4.03	0.9971	0.9713	0.9245	0.7485	0.07408	0.003863	0.0003894		4.03	0.3324	0.3243	0.3094	0.2536	0.03543	0.002897	0.0002921
4.04	0.002193	0.02168	0.0573	0.1939	0.8116	0.9298	0.9348			4.04	0.9971	0.9712	0.9243	0.7478	0.07368	0.003864	0.0003895		4.04	0.3324	0.3242	0.3094	0.2534	0.03533	0.002898	0.0002921
4.05	0.002202	0.02177	0.05752	0.1946	0.8126	0.93	0.9351			4.05	0.9971	0.9711	0.924	0.7472	0.07329	0.003865	0.0003896		4.05	0.3324	0.3242	0.3093	0.2532	0.03523	0.002899	0.0002922
4.06	0.002211	0.02186	0.05775	0.1953	0.8136	0.9303	0.9353			4.06	0.9971	0.971	0.9238	0.7465	0.07289	0.003866	0.0003897		4.06	0.3324	0.3242	0.3092	0.253	0.03514	0.002899	0.0002923
4.07	0.00222	0.02194	0.05797	0.196	0.8145	0.9305	0.9355			4.07	0.9971	0.971	0.9236	0.7458	0.07251	0.003867	0.0003898		4.07	0.3324	0.3242	0.3092	0.2529	0.03504	0.0029	0.0002923
4.08	0.002228	0.02203	0.05819	0.1967	0.8155	0.9307	0.9357			4.08	0.997	0.9709	0.9234	0.7452	0.07212	0.003868	0.0003898		4.08	0.3324	0.3241	0.3091	0.2527	0.03494	0.002901	0.0002924
4.09	0.002237	0.02211	0.05841	0.1973	0.8164	0.9309	0.9359			4.09	0.997	0.9708	0.9231	0.7445	0.07174	0.003869	0.0003899		4.09	0.3324	0.3241	0.309	0.2525	0.03485	0.002902	0.0002925
4.1	0.002246	0.0222	0.05863	0.198	0.8174	0.9312	0.9361			4.1	0.997	0.9707	0.9229	0.7438	0.07137	0.00387	0.00039		4.1	0.3324	0.3241	0.309	0.2523	0.03476	0.002903	0.0002925
4.11	0.002255	0.02228	0.05885	0.1987	0.8183	0.9314	0.9363			4.11	0.997	0.9706	0.9227	0.7432	0.071	0.003871	0.0003901		4.11	0.3324	0.324	0.3089	0.2521	0.03467	0.002903	0.0002926
4.12	0.002263	0.02237	0.05908	0.1994	0.8193	0.9316	0.9365			4.12	0.997	0.9705	0.9225	0.7425	0.07063	0.003872	0.0003902		4.12	0.3324	0.324	0.3088	0.2519	0.03458	0.002904	0.0002926
4.13	0.002272	0.02245	0.0593	0.2001	0.8202	0.9318	0.9367			4.13	0.997	0.9704	0.9222	0.7419	0.07027	0.003873	0.0003903		4.13	0.3324	0.324	0.3088	0.2517	0.03449	0.002905	0.0002927
4.14	0.002281	0.02254	0.05952	0.2008	0.8211	0.932	0.9369			4.14	0.997	0.9703	0.922	0.7412	0.06991	0.003874	0.0003904		4.14	0.3324	0.324	0.3087	0.2515	0.0344	0.002906	0.0002928
4.15	0.00229	0.02263	0.05974	0.2014	0.822	0.9322	0.9371			4.15	0.997	0.9703	0.9218	0.7406	0.06955	0.003875	0.0003904		4.15	0.3324	0.3239	0.3086	0.2513	0.03431	0.002906	0.0002928
4.16	0.002298	0.02271	0.05996	0.2021	0.8229	0.9325	0.9373			4.16	0.997	0.9702	0.9216	0.7399	0.0692	0.003876	0.0003905		4.16	0.3324	0.3239	0.3086	0.2511	0.03423	0.002907	0.0002929
4.17	0.002307	0.0228	0.06018	0.2028	0.8238	0.9327	0.9375			4.17	0.997	0.9701	0.9213	0.7392	0.06886	0.003877	0.0003906		4.17	0.3324	0.3239	0.3085	0.251	0.03414	0.002908	0.000293
4.18	0.002316	0.02288	0.0604	0.2035	0.8247	0.9329	0.9377			4.18	0.997	0.97	0.9211	0.7386	0.06851	0.003878	0.0003907		4.18	0.3324	0.3239	0.3084	0.2508	0.03406	0.002909	0.000293
4.19	0.002325	0.02297	0.06062	0.2042	0.8255	0.9331	0.9379			4.19	0.9969	0.9699	0.9209	0.7379	0.06817	0.003879	0.0003908		4.19	0.3324	0.3238	0.3084	0.2506	0.03398	0.002909	0.0002931
4.2	0.002333	0.02305	0.06085	0.2048	0.8264	0.9333	0.9381			4.2	0.9969	0.9698	0.9207	0.7373	0.06784	0.00388	0.0003908		4.2	0.3324	0.3238	0.3083	0.2504	0.0339	0.00291	0.0002931
4.21	0.002342	0.02314	0.06107	0.2055	0.8273	0.9335	0.9382			4.21	0.9969	0.9697	0.9204	0.7366	0.0675	0.003881	0.0003909		4.21	0.3324	0.3238	0.3083	0.2502	0.03382	0.002911	0.0002932
4.22	0.002351	0.02322	0.06129	0.2062	0.8281	0.9337	0.9384			4.22	0.9969	0.9696	0.9202	0.736	0.06718	0.003882	0.000391		4.22	0.3324	0.3238	0.3082	0.25	0.03374	0.002911	0.0002933
4.23	0.00236	0.02331	0.06151	0.2069	0.8289	0.9339	0.9386			4.23	0.9969	0.9696	0.92	0.7353	0.06685	0.003883	0.0003911		4.23	0.3324	0.3237	0.3081	0.2498	0.03366	0.002912	0.0002933
4.24	0.002368	0.0234	0.06173	0.2076	0.8298	0.9341	0.9388			4.24	0.9969	0.9695	0.9198	0.7347	0.06653	0.003884	0.0003911		4.24	0.3324	0.3237	0.3081	0.2497	0.03358	0.002913	0.0002934
4.25	0.002377	0.02348	0.06195	0.2082	0.8306	0.9343	0.939			4.25	0.9969	0.9694	0.9195	0.734	0.06621	0.003884	0.0003912		4.25	0.3324	0.3237	0.308	0.2495	0.03351	0.002913	0.0002934
4.26	0.002386	0.02357	0.06217	0.2089	0.8314	0.9344	0.9391			4.26	0.9969	0.9693	0.9193	0.7334	0.0659	0.003885	0.0003913		4.26	0.3324	0.3237	0.3079	0.2493	0.03343	0.002914	0.0002935
4.27	0.002395	0.02365	0.06239	0.2096	0.8322	0.9346	0.9393			4.27	0.9969	0.9692	0.9191	0.7327	0.06559	0.003886	0.0003914		4.27	0.3324	0.3236	0.3079	0.2491	0.03336	0.002915	0.0002935
4.28	0.002403	0.02374	0.06261	0.2103	0.8331	0.9348	0.9395			4.28	0.9969	0.9691	0.9189	0.7321	0.06528	0.003887	0.0003914		4.28	0.3323	0.3236	0.3078	0.2489	0.03328	0.002915	0.0002936
4.29	0.002412	0.02382	0.06283	0.2109	0.8339	0.935	0.9396			4.29	0.9969	0.969	0.9187	0.7315	0.06498	0.003888	0.0003915		4.29	0.3323	0.3236	0.3077	0.2487	0.03321	0.002916	0.0002936
4.3	0.002421	0.02391	0.06305	0.2116	0.8347	0.9352	0.9398			4.3	0.9968	0.9689	0.9184	0.7308	0.06468	0.003889	0.0003916		4.3	0.3323	0.3236	0.3077	0.2486	0.03314	0.002917	0.0002937
4.31	0.00243	0.02399	0.06327	0.2123	0.8354	0.9354	0.94			4.31	0.9968	0.9689	0.9182	0.7302	0.06438	0.00389	0.0003916		4.31	0.3323	0.3235	0.3076	0.2484	0.03307	0.002917	0.0002937
4.32	0.002438	0.02408	0.06349	0.2129	0.8362	0.9355	0.9401			4.32	0.9968	0.9688	0.918	0.7295	0.06408	0.00389	0.0003917		4.32	0.3323	0.3235	0.3076	0.2482	0.033	0.002918	0.0002938
4.33	0.002447	0.02416	0.06371	0.2136	0.837	0.9357	0.9403			4.33	0.9968	0.9687	0.9178	0.7289	0.06379	0.003891	0.0003918		4.33	0.3323	0.3235	0.3075	0.248	0.03293	0.002918	0.0002938
4.34	0.002456	0.02425	0.06393	0.2143	0.8378	0.9359	0.9405			4.34	0.9968	0.9686	0.9176	0.7282	0.06351	0.003892	0.0003918		4.34	0.3323	0.3235	0.3074	0.2478	0.03287	0.002919	0.0002939
4.35	0.002464	0.02433	0.06415	0.2149	0.8385	0.9361	0.9406			4.35	0.9968	0.9685	0.9173	0.7276	0.06322	0.003893	0.0003919		4.35	0.3323	0.3234	0.3074	0.2476	0.0328	0.00292	0.0002939
4.36	0.002473	0.02442	0.06437	0.2156	0.8393	0.9362	0.9408			4.36	0.9968	0.9684	0.9171	0.727	0.06294	0.003894	0.000392		4.36	0.3323	0.3234	0.3073	0.2475	0.03273	0.00292	0.000294
4.37	0.002482	0.0245	0.06458	0.2163	0.84	0.9364	0.9409			4.37	0.9968	0.9683	0.9169	0.7263	0.06266	0.003894	0.000392		4.37	0.3323	0.3234	0.3072	0.2473	0.03267	0.002921	0.000294
4.38	0.002491	0.02459	0.0648	0.2169	0.8408	0.9366	0.9411			4.38	0.9968	0.9683	0.9167	0.7257	0.06239	0.003895	0.0003921		4.38	0.3323	0.3234	0.3072	0.2471	0.03261	0.002921	0.0002941
4.39	0.002499	0.02467	0.06502	0.2176	0.8415	0.9367	0.9413			4.39	0.9968	0.9682	0.9164	0.7251	0.06212	0.003896	0.0003922		4.39	0.3323	0.3233	0.3071	0.2469	0.03254	0.002922	0.0002941
4.4	0.002508	0.02476	0.06524	0.2183	0.8422	0.9369	0.9414			4.4	0.9968	0.9681	0.9162	0.7244	0.06185	0.003897	0.0003922		4.4	0.3323	0.3233	0.3071	0.2468	0.03248	0.002923	0.0002942
4.41	0.002517	0.02484	0.06546	0.2189	0.8429	0.9371	0.9416			4.41	0.9968	0.968	0.916	0.7238	0.06158	0.003897	0.0003923		4.41	0.3323	0.3233	0.307	0.2466	0.03242	0.002923	0.0002942
4.42	0.002525	0.02493	0.06568	0.2196	0.8437	0.9372	0.9417			4.42	0.9967	0.9679	0.9158	0.7232	0.06132	0.003898	0.0003924		4.42	0.3323	0.3233	0.3069	0.2464	0.03236	0.002924	0.0002943
4.43	0.002534	0.02501	0.0659	0.2202	0.8444	0.9374	0.9418			4.43	0.9967	0.9678	0.9156	0.7225	0.06106	0.003899	0.0003924		4.43	0.3323	0.3232	0.3069	0.2462	0.0323	0.002924	0.0002943
4.44	0.002543	0.0251	0.06612	0.2209	0.8451	0.9375	0.942			4.44	0.9967	0.9677	0.9153	0.7219	0.0608	0.0039	0.0003925		4.44	0.3323	0.3232	0.3068	0.246	0.03224	0.002925	0.0002944
4.45	0.002552	0.02518	0.06633	0.2216	0.8458	0.9377	0.9421			4.45	0.9967	0.9676	0.9151	0.7213	0.06055	0.0039	0.0003926		4.45	0.3323	0.3232	0.3067	0.2459	0.03218	0.002925	0.0002944
4.46	0.00256	0.02527	0.06655	0.2222	0.8464	0.9378	0.9423			4.46	0.9967	0.9676	0.9149	0.7206	0.06029	0.003901	0.0003926		4.46	0.3323	0.3232	0.3067	0.2457	0.03213	0.002926	0.0002945
4.47	0.002569	0.02535	0.06677	0.2229	0.8471	0.938	0.9424			4.47	0.9967	0.9675	0.9147	0.72	0.06005	0.003902	0.0003927		4.47	0.3323	0.3232	0.3066	0.2455	0.03207	0.002926	0.0002945
4.48	0.002578	0.02544	0.06699	0.2235	0.8478	0.9381	0.9426			4.48	0.9967	0.9674	0.9145	0.7194	0.0598	0.003903	0.0003927		4.48	0.3323	0.3231	0.3066	0.2453	0.03201	0.002927	0.0002946
4.49	0.002586	0.02552	0.06721	0.2242	0.8485	0.9383	0.9427			4.49	0.9967	0.9673	0.9143	0.7188	0.05956	0.003903	0.0003928		4.49	0.3323	0.3231	0.3065	0.2452	0.03196	0.002927	0.0002946
4.5	0.002595	0.02561	0.06743	0.2249	0.8491	0.9384	0.9428			4.5	0.9967	0.9672	0.914	0.7181	0.05932	0.003904	0.0003928		4.5	0.3323	0.3231	0.3064	0.245	0.03191	0.002928	0.0002946
4.51	0.002604	0.02569	0.06764	0.2255	0.8498	0.9386	0.943			4.51	0.9967	0.9671	0.9138	0.7175	0.05908	0.003905	0.0003929		4.51	0.3323	0.3231	0.3064	0.2448	0.03185	0.002928	0.0002947
4.52	0.002612	0.02578	0.06786	0.2262	0.8505	0.9387	0.9431			4.52	0.9967	0.967	0.9136	0.7169	0.05884	0.003905	0.000393		4.52	0.3323	0.323	0.3063	0.2446	0.0318	0.002929	0.0002947
4.53	0.002621	0.02586	0.06808	0.2268	0.8511	0.9389	0.9432			4.53	0.9966	0.967	0.9134	0.7163	0.05861	0.003906	0.000393		4.53	0.3323	0.323	0.3062	0.2445	0.03175	0.002929	0.0002948
4.54	0.00263	0.02594	0.0683	0.2275	0.8518	0.939	0.9434			4.54	0.9966	0.9669	0.9132	0.7156	0.05838	0.003907	0.0003931		4.54	0.3323	0.323	0.3062	0.2443	0.0317	0.00293	0.0002948
4.55	0.002639	0.02603	0.06851	0.2281	0.8524	0.9392	0.9435			4.55	0.9966	0.9668	0.9129	0.715	0.05815	0.003907	0.0003931		4.55	0.3323	0.323	0.3061	0.2441	0.03165	0.00293	0.0002949
4.56	0.002647	0.02611	0.06873	0.2288	0.853	0.9393	0.9436			4.56	0.9966	0.9667	0.9127	0.7144	0.05793	0.003908	0.0003932		4.56	0.3323	0.3229	0.3061	0.2439	0.0316	0.002931	0.0002949
4.57	0.002656	0.0262	0.06895	0.2294	0.8536	0.9394	0.9438			4.57	0.9966	0.9666	0.9125	0.7138	0.0577	0.003908	0.0003932		4.57	0.3323	0.3229	0.306	0.2438	0.03155	0.002931	0.0002949
4.58	0.002665	0.02628	0.06916	0.2301	0.8543	0.9396	0.9439			4.58	0.9966	0.9665	0.9123	0.7132	0.05748	0.003909	0.0003933		4.58	0.3323	0.3229	0.3059	0.2436	0.0315	0.002932	0.000295
4.59	0.002673	0.02637	0.06938	0.2307	0.8549	0.9397	0.944			4.59	0.9966	0.9664	0.9121	0.7126	0.05727	0.00391	0.0003933		4.59	0.3323	0.3229	0.3059	0.2434	0.03145	0.002932	0.000295
4.6	0.002682	0.02645	0.0696	0.2314	0.8555	0.9398	0.9441			4.6	0.9966	0.9664	0.9119	0.7119	0.05705	0.00391	0.0003934		4.6	0.3323	0.3228	0.3058	0.2433	0.03141	0.002933	0.0002951
4.61	0.002691	0.02654	0.06981	0.232	0.8561	0.94	0.9443			4.61	0.9966	0.9663	0.9116	0.7113	0.05684	0.003911	0.0003934		4.61	0.3323	0.3228	0.3058	0.2431	0.03136	0.002933	0.0002951
4.62	0.002699	0.02662	0.07003	0.2327	0.8567	0.9401	0.9444			4.62	0.9966	0.9662	0.9114	0.7107	0.05663	0.003912	0.0003935		4.62	0.3323	0.3228	0.3057	0.2429	0.03131	0.002934	0.0002951
4.63	0.002708	0.02671	0.07025	0.2333	0.8573	0.9402	0.9445			4.63	0.9966	0.9661	0.9112	0.7101	0.05642	0.003912	0.0003935		4.63	0.3323	0.3228	0.3056	0.2427	0.03127	0.002934	0.0002952
4.64	0.002717	0.02679	0.07046	0.2339	0.8579	0.9404	0.9446			4.64	0.9965	0.966	0.911	0.7095	0.05621	0.003913	0.0003936		4.64	0.3323	0.3227	0.3056	0.2426	0.03122	0.002935	0.0002952
4.65	0.002725	0.02687	0.07068	0.2346	0.8585	0.9405	0.9447			4.65	0.9965	0.9659	0.9108	0.7089	0.05601	0.003913	0.0003936		4.65	0.3323	0.3227	0.3055	0.2424	0.03118	0.002935	0.0002952
4.66	0.002734	0.02696	0.0709	0.2352	0.859	0.9406	0.9449			4.66	0.9965	0.9658	0.9106	0.7083	0.05581	0.003914	0.0003937		4.66	0.3323	0.3227	0.3055	0.2422	0.03114	0.002936	0.0002953
4.67	0.002743	0.02704	0.07111	0.2359	0.8596	0.9407	0.945			4.67	0.9965	0.9658	0.9103	0.7077	0.05561	0.003915	0.0003937		4.67	0.3322	0.3227	0.3054	0.2421	0.03109	0.002936	0.0002953
4.68	0.002751	0.02713	0.07133	0.2365	0.8602	0.9409	0.9451			4.68	0.9965	0.9657	0.9101	0.707	0.05541	0.003915	0.0003938		4.68	0.3322	0.3226	0.3053	0.2419	0.03105	0.002936	0.0002954
4.69	0.00276	0.02721	0.07154	0.2372	0.8607	0.941	0.9452			4.69	0.9965	0.9656	0.9099	0.7064	0.05522	0.003916	0.0003938		4.69	0.3322	0.3226	0.3053	0.2417	0.03101	0.002937	0.0002954
4.7	0.002769	0.02729	0.07176	0.2378	0.8613	0.9411	0.9453			4.7	0.9965	0.9655	0.9097	0.7058	0.05503	0.003916	0.0003939		4.7	0.3322	0.3226	0.3052	0.2416	0.03097	0.002937	0.0002954
4.71	0.002777	0.02738	0.07198	0.2384	0.8619	0.9412	0.9454			4.71	0.9965	0.9654	0.9095	0.7052	0.05484	0.003917	0.0003939		4.71	0.3322	0.3226	0.3052	0.2414	0.03093	0.002938	0.0002955
4.72	0.002786	0.02746	0.07219	0.2391	0.8624	0.9414	0.9455			4.72	0.9965	0.9653	0.9093	0.7046	0.05465	0.003917	0.000394		4.72	0.3322	0.3226	0.3051	0.2412	0.03089	0.002938	0.0002955
4.73	0.002794	0.02755	0.07241	0.2397	0.8629	0.9415	0.9457			4.73	0.9965	0.9653	0.909	0.704	0.05446	0.003918	0.000394		4.73	0.3322	0.3225	0.305	0.2411	0.03085	0.002938	0.0002955
4.74	0.002803	0.02763	0.07262	0.2403	0.8635	0.9416	0.9458			4.74	0.9965	0.9652	0.9088	0.7034	0.05428	0.003918	0.0003941		4.74	0.3322	0.3225	0.305	0.2409	0.03081	0.002939	0.0002956
4.75	0.002812	0.02772	0.07284	0.241	0.864	0.9417	0.9459			4.75	0.9964	0.9651	0.9086	0.7028	0.0541	0.003919	0.0003941		4.75	0.3322	0.3225	0.3049	0.2407	0.03077	0.002939	0.0002956
4.76	0.00282	0.0278	0.07305	0.2416	0.8645	0.9418	0.946			4.76	0.9964	0.965	0.9084	0.7022	0.05392	0.003919	0.0003942		4.76	0.3322	0.3225	0.3049	0.2406	0.03074	0.00294	0.0002956
4.77	0.002829	0.02788	0.07327	0.2422	0.8651	0.9419	0.9461			4.77	0.9964	0.9649	0.9082	0.7016	0.05374	0.00392	0.0003942		4.77	0.3322	0.3224	0.3048	0.2404	0.0307	0.00294	0.0002957
4.78	0.002838	0.02797	0.07348	0.2429	0.8656	0.942	0.9462			4.78	0.9964	0.9648	0.908	0.701	0.05356	0.003921	0.0003943		4.78	0.3322	0.3224	0.3047	0.2402	0.03066	0.00294	0.0002957
4.79	0.002846	0.02805	0.0737	0.2435	0.8661	0.9422	0.9463			4.79	0.9964	0.9647	0.9078	0.7004	0.05339	0.003921	0.0003943		4.79	0.3322	0.3224	0.3047	0.2401	0.03063	0.002941	0.0002957
4.8	0.002855	0.02813	0.07391	0.2441	0.8666	0.9423	0.9464			4.8	0.9964	0.9647	0.9075	0.6998	0.05322	0.003922	0.0003943		4.8	0.3322	0.3224	0.3046	0.2399	0.03059	0.002941	0.0002958
4.81	0.002864	0.02822	0.07413	0.2448	0.8671	0.9424	0.9465			4.81	0.9964	0.9646	0.9073	0.6992	0.05305	0.003922	0.0003944		4.81	0.3322	0.3223	0.3046	0.2397	0.03056	0.002942	0.0002958
4.82	0.002872	0.0283	0.07434	0.2454	0.8676	0.9425	0.9466			4.82	0.9964	0.9645	0.9071	0.6986	0.05288	0.003923	0.0003944		4.82	0.3322	0.3223	0.3045	0.2396	0.03052	0.002942	0.0002958
4.83	0.002881	0.02839	0.07455	0.246	0.8681	0.9426	0.9467			4.83	0.9964	0.9644	0.9069	0.698	0.05271	0.003923	0.0003945		4.83	0.3322	0.3223	0.3044	0.2394	0.03049	0.002942	0.0002959
4.84	0.002889	0.02847	0.07477	0.2467	0.8686	0.9427	0.9468			4.84	0.9964	0.9643	0.9067	0.6974	0.05255	0.003924	0.0003945		4.84	0.3322	0.3223	0.3044	0.2393	0.03046	0.002943	0.0002959
4.85	0.002898	0.02855	0.07498	0.2473	0.8691	0.9428	0.9469			4.85	0.9964	0.9642	0.9065	0.6968	0.05239	0.003924	0.0003945		4.85	0.3322	0.3222	0.3043	0.2391	0.03042	0.002943	0.0002959
4.86	0.002907	0.02864	0.0752	0.2479	0.8696	0.9429	0.947			4.86	0.9964	0.9641	0.9063	0.6962	0.05222	0.003924	0.0003946		4.86	0.3322	0.3222	0.3043	0.2389	0.03039	0.002943	0.0002959
4.87	0.002915	0.02872	0.07541	0.2485	0.8701	0.943	0.9471			4.87	0.9963	0.9641	0.906	0.6956	0.05207	0.003925	0.0003946		4.87	0.3322	0.3222	0.3042	0.2388	0.03036	0.002944	0.000296
4.88	0.002924	0.0288	0.07562	0.2492	0.8705	0.9431	0.9472			4.88	0.9963	0.964	0.9058	0.695	0.05191	0.003925	0.0003947		4.88	0.3322	0.3222	0.3041	0.2386	0.03033	0.002944	0.000296
4.89	0.002932	0.02889	0.07584	0.2498	0.871	0.9432	0.9473			4.89	0.9963	0.9639	0.9056	0.6945	0.05175	0.003926	0.0003947		4.89	0.3322	0.3222	0.3041	0.2385	0.0303	0.002945	0.000296
4.9	0.002941	0.02897	0.07605	0.2504	0.8715	0.9433	0.9474			4.9	0.9963	0.9638	0.9054	0.6939	0.0516	0.003926	0.0003947		4.9	0.3322	0.3221	0.304	0.2383	0.03027	0.002945	0.0002961
4.91	0.00295	0.02906	0.07626	0.251	0.8719	0.9434	0.9475			4.91	0.9963	0.9637	0.9052	0.6933	0.05145	0.003927	0.0003948		4.91	0.3322	0.3221	0.304	0.2381	0.03024	0.002945	0.0002961
4.92	0.002958	0.02914	0.07648	0.2517	0.8724	0.9435	0.9476			4.92	0.9963	0.9636	0.905	0.6927	0.0513	0.003927	0.0003948		4.92	0.3322	0.3221	0.3039	0.238	0.03021	0.002946	0.0002961
4.93	0.002967	0.02922	0.07669	0.2523	0.8728	0.9436	0.9477			4.93	0.9963	0.9636	0.9048	0.6921	0.05115	0.003928	0.0003949		4.93	0.3322	0.3221	0.3039	0.2378	0.03018	0.002946	0.0002962
4.94	0.002975	0.02931	0.0769	0.2529	0.8733	0.9437	0.9477			4.94	0.9963	0.9635	0.9046	0.6915	0.051	0.003928	0.0003949		4.94	0.3322	0.322	0.3038	0.2377	0.03015	0.002946	0.0002962
4.95	0.002984	0.02939	0.07712	0.2535	0.8737	0.9438	0.9478			4.95	0.9963	0.9634	0.9043	0.6909	0.05086	0.003929	0.0003949		4.95	0.3322	0.322	0.3037	0.2375	0.03012	0.002947	0.0002962
4.96	0.002993	0.02947	0.07733	0.2541	0.8742	0.9439	0.9479			4.96	0.9963	0.9633	0.9041	0.6903	0.05071	0.003929	0.000395		4.96	0.3322	0.322	0.3037	0.2373	0.03009	0.002947	0.0002962
4.97	0.003001	0.02956	0.07754	0.2548	0.8746	0.944	0.948			4.97	0.9963	0.9632	0.9039	0.6898	0.05057	0.003929	0.000395		4.97	0.3322	0.322	0.3036	0.2372	0.03007	0.002947	0.0002963
4.98	0.00301	0.02964	0.07775	0.2554	0.875	0.9441	0.9481			4.98	0.9962	0.9631	0.9037	0.6892	0.05043	0.00393	0.000395		4.98	0.3322	0.3219	0.3036	0.237	0.03004	0.002947	0.0002963
4.99	0.003018	0.02972	0.07797	0.256	0.8755	0.9442	0.9482			4.99	0.9962	0.9631	0.9035	0.6886	0.05029	0.00393	0.0003951		4.99	0.3322	0.3219	0.3035	0.2369	0.03001	0.002948	0.0002963
5	0.003027	0.02981	0.07818	0.2566	0.8759	0.9443	0.9483			5	0.9962	0.963	0.9033	0.688	0.05015	0.003931	0.0003951		5	0.3322	0.3219	0.3035	0.2367	0.02999	0.002948	0.0002963
5.01	0.003036	0.02989	0.07839	0.2572	0.8763	0.9444	0.9484			5.01	0.9962	0.9629	0.9031	0.6874	0.05002	0.003931	0.0003952		5.01	0.3322	0.3219	0.3034	0.2366	0.02996	0.002948	0.0002964
5.02	0.003044	0.02997	0.0786	0.2578	0.8767	0.9444	0.9484			5.02	0.9962	0.9628	0.9029	0.6869	0.04988	0.003932	0.0003952		5.02	0.3322	0.3219	0.3033	0.2364	0.02993	0.002949	0.0002964
5.03	0.003053	0.03005	0.07881	0.2585	0.8772	0.9445	0.9485			5.03	0.9962	0.9627	0.9027	0.6863	0.04975	0.003932	0.0003952		5.03	0.3322	0.3218	0.3033	0.2362	0.02991	0.002949	0.0002964
5.04	0.003061	0.03014	0.07903	0.2591	0.8776	0.9446	0.9486			5.04	0.9962	0.9626	0.9024	0.6857	0.04962	0.003932	0.0003953		5.04	0.3322	0.3218	0.3032	0.2361	0.02988	0.002949	0.0002965
5.05	0.00307	0.03022	0.07924	0.2597	0.878	0.9447	0.9487			5.05	0.9962	0.9626	0.9022	0.6851	0.04949	0.003933	0.0003953		5.05	0.3322	0.3218	0.3032	0.2359	0.02986	0.00295	0.0002965
5.06	0.003078	0.0303	0.07945	0.2603	0.8784	0.9448	0.9488			5.06	0.9962	0.9625	0.902	0.6845	0.04936	0.003933	0.0003953		5.06	0.3322	0.3218	0.3031	0.2358	0.02984	0.00295	0.0002965
5.07	0.003087	0.03039	0.07966	0.2609	0.8788	0.9449	0.9488			5.07	0.9962	0.9624	0.9018	0.684	0.04924	0.003934	0.0003954		5.07	0.3322	0.3217	0.3031	0.2356	0.02981	0.00295	0.0002965
5.08	0.003096	0.03047	0.07987	0.2615	0.8792	0.945	0.9489			5.08	0.9962	0.9623	0.9016	0.6834	0.04911	0.003934	0.0003954		5.08	0.3322	0.3217	0.303	0.2355	0.02979	0.002951	0.0002966
5.09	0.003104	0.03055	0.08008	0.2621	0.8796	0.945	0.949			5.09	0.9962	0.9622	0.9014	0.6828	0.04899	0.003934	0.0003954		5.09	0.3321	0.3217	0.3029	0.2353	0.02977	0.002951	0.0002966
5.1	0.003113	0.03064	0.08029	0.2627	0.88	0.9451	0.9491			5.1	0.9961	0.9621	0.9012	0.6822	0.04886	0.003935	0.0003955		5.1	0.3321	0.3217	0.3029	0.2352	0.02974	0.002951	0.0002966
5.11	0.003121	0.03072	0.0805	0.2633	0.8803	0.9452	0.9492			5.11	0.9961	0.9621	0.901	0.6817	0.04874	0.003935	0.0003955		5.11	0.3321	0.3216	0.3028	0.235	0.02972	0.002951	0.0002966
5.12	0.00313	0.0308	0.08071	0.2639	0.8807	0.9453	0.9492			5.12	0.9961	0.962	0.9008	0.6811	0.04862	0.003935	0.0003955		5.12	0.3321	0.3216	0.3028	0.2349	0.0297	0.002952	0.0002967
5.13	0.003138	0.03088	0.08093	0.2645	0.8811	0.9454	0.9493			5.13	0.9961	0.9619	0.9006	0.6805	0.0485	0.003936	0.0003956		5.13	0.3321	0.3216	0.3027	0.2347	0.02968	0.002952	0.0002967
5.14	0.003147	0.03097	0.08114	0.2652	0.8815	0.9455	0.9494			5.14	0.9961	0.9618	0.9003	0.68	0.04839	0.003936	0.0003956		5.14	0.3321	0.3216	0.3027	0.2346	0.02966	0.002952	0.0002967
5.15	0.003155	0.03105	0.08135	0.2658	0.8819	0.9455	0.9495			5.15	0.9961	0.9617	0.9001	0.6794	0.04827	0.003937	0.0003956		5.15	0.3321	0.3216	0.3026	0.2344	0.02964	0.002952	0.0002967
5.16	0.003164	0.03113	0.08156	0.2664	0.8822	0.9456	0.9495			5.16	0.9961	0.9616	0.8999	0.6788	0.04816	0.003937	0.0003957		5.16	0.3321	0.3215	0.3025	0.2343	0.02961	0.002953	0.0002967
5.17	0.003172	0.03122	0.08177	0.267	0.8826	0.9457	0.9496			5.17	0.9961	0.9616	0.8997	0.6783	0.04804	0.003937	0.0003957		5.17	0.3321	0.3215	0.3025	0.2341	0.02959	0.002953	0.0002968
5.18	0.003181	0.0313	0.08198	0.2676	0.8829	0.9458	0.9497			5.18	0.9961	0.9615	0.8995	0.6777	0.04793	0.003938	0.0003957		5.18	0.3321	0.3215	0.3024	0.234	0.02957	0.002953	0.0002968
5.19	0.003189	0.03138	0.08219	0.2682	0.8833	0.9458	0.9497			5.19	0.9961	0.9614	0.8993	0.6771	0.04782	0.003938	0.0003957		5.19	0.3321	0.3215	0.3024	0.2338	0.02956	0.002954	0.0002968
5.2	0.003198	0.03146	0.0824	0.2688	0.8837	0.9459	0.9498			5.2	0.9961	0.9613	0.8991	0.6766	0.04771	0.003938	0.0003958		5.2	0.3321	0.3214	0.3023	0.2337	0.02954	0.002954	0.0002968
5.21	0.003207	0.03155	0.08261	0.2694	0.884	0.946	0.9499			5.21	0.996	0.9612	0.8989	0.676	0.0476	0.003939	0.0003958		5.21	0.3321	0.3214	0.3023	0.2335	0.02952	0.002954	0.0002969
5.22	0.003215	0.03163	0.08282	0.27	0.8844	0.9461	0.95			5.22	0.996	0.9611	0.8987	0.6754	0.0475	0.003939	0.0003958		5.22	0.3321	0.3214	0.3022	0.2334	0.0295	0.002954	0.0002969
5.23	0.003224	0.03171	0.08303	0.2706	0.8847	0.9461	0.95			5.23	0.996	0.9611	0.8985	0.6749	0.04739	0.003939	0.0003959		5.23	0.3321	0.3214	0.3022	0.2332	0.02948	0.002955	0.0002969
5.24	0.003232	0.03179	0.08324	0.2712	0.8851	0.9462	0.9501			5.24	0.996	0.961	0.8983	0.6743	0.04728	0.00394	0.0003959		5.24	0.3321	0.3214	0.3021	0.2331	0.02946	0.002955	0.0002969
5.25	0.003241	0.03188	0.08344	0.2718	0.8854	0.9463	0.9502			5.25	0.996	0.9609	0.898	0.6737	0.04718	0.00394	0.0003959		5.25	0.3321	0.3213	0.302	0.2329	0.02944	0.002955	0.0002969
5.26	0.003249	0.03196	0.08365	0.2724	0.8857	0.9464	0.9502			5.26	0.996	0.9608	0.8978	0.6732	0.04708	0.00394	0.0003959		5.26	0.3321	0.3213	0.302	0.2328	0.02943	0.002955	0.000297
5.27	0.003258	0.03204	0.08386	0.2729	0.8861	0.9464	0.9503			5.27	0.996	0.9607	0.8976	0.6726	0.04698	0.003941	0.000396		5.27	0.3321	0.3213	0.3019	0.2326	0.02941	0.002956	0.000297
5.28	0.003266	0.03212	0.08407	0.2735	0.8864	0.9465	0.9504			5.28	0.996	0.9606	0.8974	0.6721	0.04688	0.003941	0.000396		5.28	0.3321	0.3213	0.3019	0.2325	0.02939	0.002956	0.000297
5.29	0.003275	0.0322	0.08428	0.2741	0.8867	0.9466	0.9504			5.29	0.996	0.9606	0.8972	0.6715	0.04678	0.003941	0.000396		5.29	0.3321	0.3212	0.3018	0.2323	0.02938	0.002956	0.000297
5.3	0.003283	0.03229	0.08449	0.2747	0.887	0.9466	0.9505			5.3	0.996	0.9605	0.897	0.671	0.04668	0.003942	0.0003961		5.3	0.3321	0.3212	0.3018	0.2322	0.02936	0.002956	0.000297
5.31	0.003292	0.03237	0.0847	0.2753	0.8874	0.9467	0.9506			5.31	0.996	0.9604	0.8968	0.6704	0.04659	0.003942	0.0003961		5.31	0.3321	0.3212	0.3017	0.232	0.02934	0.002957	0.0002971
5.32	0.0033	0.03245	0.08491	0.2759	0.8877	0.9468	0.9506			5.32	0.996	0.9603	0.8966	0.6698	0.04649	0.003942	0.0003961		5.32	0.3321	0.3212	0.3017	0.2319	0.02933	0.002957	0.0002971
5.33	0.003309	0.03253	0.08511	0.2765	0.888	0.9468	0.9507			5.33	0.9959	0.9602	0.8964	0.6693	0.0464	0.003943	0.0003961		5.33	0.3321	0.3212	0.3016	0.2317	0.02931	0.002957	0.0002971
5.34	0.003317	0.03262	0.08532	0.2771	0.8883	0.9469	0.9507			5.34	0.9959	0.9601	0.8962	0.6687	0.0463	0.003943	0.0003962		5.34	0.3321	0.3211	0.3015	0.2316	0.0293	0.002957	0.0002971
5.35	0.003326	0.0327	0.08553	0.2777	0.8886	0.947	0.9508			5.35	0.9959	0.9601	0.896	0.6682	0.04621	0.003943	0.0003962		5.35	0.3321	0.3211	0.3015	0.2314	0.02928	0.002957	0.0002971
5.36	0.003334	0.03278	0.08574	0.2783	0.8889	0.947	0.9509			5.36	0.9959	0.96	0.8958	0.6676	0.04612	0.003943	0.0003962		5.36	0.3321	0.3211	0.3014	0.2313	0.02927	0.002958	0.0002972
5.37	0.003343	0.03286	0.08595	0.2788	0.8892	0.9471	0.9509			5.37	0.9959	0.9599	0.8956	0.6671	0.04603	0.003944	0.0003962		5.37	0.3321	0.3211	0.3014	0.2312	0.02925	0.002958	0.0002972
5.38	0.003351	0.03294	0.08615	0.2794	0.8895	0.9472	0.951			5.38	0.9959	0.9598	0.8954	0.6665	0.04594	0.003944	0.0003963		5.38	0.3321	0.3211	0.3013	0.231	0.02924	0.002958	0.0002972
5.39	0.003359	0.03303	0.08636	0.28	0.8898	0.9472	0.951			5.39	0.9959	0.9597	0.8952	0.666	0.04585	0.003944	0.0003963		5.39	0.3321	0.321	0.3013	0.2309	0.02922	0.002958	0.0002972
5.4	0.003368	0.03311	0.08657	0.2806	0.8901	0.9473	0.9511			5.4	0.9959	0.9597	0.8949	0.6654	0.04576	0.003945	0.0003963		5.4	0.3321	0.321	0.3012	0.2307	0.02921	0.002959	0.0002972
5.41	0.003376	0.03319	0.08678	0.2812	0.8904	0.9474	0.9512			5.41	0.9959	0.9596	0.8947	0.6649	0.04568	0.003945	0.0003963		5.41	0.3321	0.321	0.3012	0.2306	0.02919	0.002959	0.0002973
5.42	0.003385	0.03327	0.08698	0.2818	0.8907	0.9474	0.9512			5.42	0.9959	0.9595	0.8945	0.6643	0.04559	0.003945	0.0003964		5.42	0.3321	0.321	0.3011	0.2304	0.02918	0.002959	0.0002973
5.43	0.003393	0.03335	0.08719	0.2824	0.891	0.9475	0.9513			5.43	0.9959	0.9594	0.8943	0.6638	0.04551	0.003945	0.0003964		5.43	0.3321	0.3209	0.3011	0.2303	0.02917	0.002959	0.0002973
5.44	0.003402	0.03343	0.0874	0.2829	0.8913	0.9475	0.9513			5.44	0.9959	0.9593	0.8941	0.6632	0.04542	0.003946	0.0003964		5.44	0.3321	0.3209	0.301	0.2302	0.02915	0.002959	0.0002973
5.45	0.00341	0.03352	0.0876	0.2835	0.8916	0.9476	0.9514			5.45	0.9958	0.9592	0.8939	0.6627	0.04534	0.003946	0.0003964		5.45	0.3321	0.3209	0.3009	0.23	0.02914	0.00296	0.0002973
5.46	0.003419	0.0336	0.08781	0.2841	0.8918	0.9477	0.9514			5.46	0.9958	0.9592	0.8937	0.6622	0.04526	0.003946	0.0003965		5.46	0.3321	0.3209	0.3009	0.2299	0.02913	0.00296	0.0002973
5.47	0.003427	0.03368	0.08802	0.2847	0.8921	0.9477	0.9515			5.47	0.9958	0.9591	0.8935	0.6616	0.04518	0.003947	0.0003965		5.47	0.3321	0.3209	0.3008	0.2297	0.02912	0.00296	0.0002974
5.48	0.003436	0.03376	0.08822	0.2853	0.8924	0.9478	0.9516			5.48	0.9958	0.959	0.8933	0.6611	0.0451	0.003947	0.0003965		5.48	0.3321	0.3208	0.3008	0.2296	0.0291	0.00296	0.0002974
5.49	0.003444	0.03384	0.08843	0.2858	0.8927	0.9478	0.9516			5.49	0.9958	0.9589	0.8931	0.6605	0.04502	0.003947	0.0003965		5.49	0.3321	0.3208	0.3007	0.2295	0.02909	0.00296	0.0002974
5.5	0.003453	0.03392	0.08863	0.2864	0.8929	0.9479	0.9517			5.5	0.9958	0.9588	0.8929	0.66	0.04494	0.003947	0.0003965		5.5	0.3321	0.3208	0.3007	0.2293	0.02908	0.002961	0.0002974
5.51	0.003461	0.03401	0.08884	0.287	0.8932	0.9479	0.9517			5.51	0.9958	0.9587	0.8927	0.6594	0.04487	0.003948	0.0003966		5.51	0.3321	0.3208	0.3006	0.2292	0.02907	0.002961	0.0002974
5.52	0.003469	0.03409	0.08905	0.2876	0.8935	0.948	0.9518			5.52	0.9958	0.9587	0.8925	0.6589	0.04479	0.003948	0.0003966		5.52	0.332	0.3207	0.3006	0.229	0.02906	0.002961	0.0002974
5.53	0.003478	0.03417	0.08925	0.2881	0.8937	0.9481	0.9518			5.53	0.9958	0.9586	0.8923	0.6584	0.04472	0.003948	0.0003966		5.53	0.332	0.3207	0.3005	0.2289	0.02905	0.002961	0.0002975
5.54	0.003486	0.03425	0.08946	0.2887	0.894	0.9481	0.9519			5.54	0.9958	0.9585	0.8921	0.6578	0.04464	0.003948	0.0003966		5.54	0.332	0.3207	0.3005	0.2288	0.02903	0.002961	0.0002975
5.55	0.003495	0.03433	0.08966	0.2893	0.8943	0.9482	0.9519			5.55	0.9958	0.9584	0.8919	0.6573	0.04457	0.003949	0.0003967		5.55	0.332	0.3207	0.3004	0.2286	0.02902	0.002962	0.0002975
5.56	0.003503	0.03441	0.08987	0.2899	0.8945	0.9482	0.952			5.56	0.9957	0.9583	0.8917	0.6568	0.0445	0.003949	0.0003967		5.56	0.332	0.3207	0.3004	0.2285	0.02901	0.002962	0.0002975
5.57	0.003512	0.03449	0.09007	0.2904	0.8948	0.9483	0.952			5.57	0.9957	0.9583	0.8915	0.6562	0.04442	0.003949	0.0003967		5.57	0.332	0.3206	0.3003	0.2283	0.029	0.002962	0.0002975
5.58	0.00352	0.03458	0.09028	0.291	0.895	0.9483	0.9521			5.58	0.9957	0.9582	0.8913	0.6557	0.04435	0.003949	0.0003967		5.58	0.332	0.3206	0.3003	0.2282	0.02899	0.002962	0.0002975
5.59	0.003528	0.03466	0.09048	0.2916	0.8953	0.9484	0.9521			5.59	0.9957	0.9581	0.8911	0.6552	0.04428	0.00395	0.0003967		5.59	0.332	0.3206	0.3002	0.2281	0.02898	0.002962	0.0002976
5.6	0.003537	0.03474	0.09069	0.2921	0.8955	0.9484	0.9522			5.6	0.9957	0.958	0.8909	0.6546	0.04421	0.00395	0.0003968		5.6	0.332	0.3206	0.3001	0.2279	0.02897	0.002962	0.0002976
5.61	0.003545	0.03482	0.09089	0.2927	0.8958	0.9485	0.9522			5.61	0.9957	0.9579	0.8907	0.6541	0.04414	0.00395	0.0003968		5.61	0.332	0.3206	0.3001	0.2278	0.02896	0.002963	0.0002976
5.62	0.003554	0.0349	0.0911	0.2933	0.896	0.9485	0.9523			5.62	0.9957	0.9579	0.8905	0.6536	0.04408	0.00395	0.0003968		5.62	0.332	0.3205	0.3	0.2277	0.02895	0.002963	0.0002976
5.63	0.003562	0.03498	0.0913	0.2938	0.8962	0.9486	0.9523			5.63	0.9957	0.9578	0.8903	0.653	0.04401	0.003951	0.0003968		5.63	0.332	0.3205	0.3	0.2275	0.02894	0.002963	0.0002976
5.64	0.00357	0.03506	0.09151	0.2944	0.8965	0.9486	0.9524			5.64	0.9957	0.9577	0.8901	0.6525	0.04394	0.003951	0.0003968		5.64	0.332	0.3205	0.2999	0.2274	0.02893	0.002963	0.0002976
5.65	0.003579	0.03514	0.09171	0.295	0.8967	0.9487	0.9524			5.65	0.9957	0.9576	0.8899	0.652	0.04388	0.003951	0.0003969		5.65	0.332	0.3205	0.2999	0.2272	0.02893	0.002963	0.0002977
5.66	0.003587	0.03522	0.09192	0.2955	0.8969	0.9487	0.9525			5.66	0.9957	0.9575	0.8897	0.6514	0.04381	0.003951	0.0003969		5.66	0.332	0.3205	0.2998	0.2271	0.02892	0.002963	0.0002977
5.67	0.003596	0.0353	0.09212	0.2961	0.8972	0.9488	0.9525			5.67	0.9957	0.9574	0.8895	0.6509	0.04375	0.003951	0.0003969		5.67	0.332	0.3204	0.2998	0.227	0.02891	0.002964	0.0002977
5.68	0.003604	0.03539	0.09232	0.2967	0.8974	0.9488	0.9526			5.68	0.9956	0.9574	0.8892	0.6504	0.04369	0.003952	0.0003969		5.68	0.332	0.3204	0.2997	0.2268	0.0289	0.002964	0.0002977
5.69	0.003612	0.03547	0.09253	0.2972	0.8976	0.9489	0.9526			5.69	0.9956	0.9573	0.889	0.6499	0.04362	0.003952	0.0003969		5.69	0.332	0.3204	0.2997	0.2267	0.02889	0.002964	0.0002977
5.7	0.003621	0.03555	0.09273	0.2978	0.8978	0.9489	0.9526			5.7	0.9956	0.9572	0.8888	0.6493	0.04356	0.003952	0.000397		5.7	0.332	0.3204	0.2996	0.2266	0.02888	0.002964	0.0002977
5.71	0.003629	0.03563	0.09293	0.2983	0.8981	0.949	0.9527			5.71	0.9956	0.9571	0.8886	0.6488	0.0435	0.003952	0.000397		5.71	0.332	0.3203	0.2996	0.2264	0.02887	0.002964	0.0002977
5.72	0.003637	0.03571	0.09314	0.2989	0.8983	0.949	0.9527			5.72	0.9956	0.957	0.8884	0.6483	0.04344	0.003953	0.000397		5.72	0.332	0.3203	0.2995	0.2263	0.02887	0.002964	0.0002978
5.73	0.003646	0.03579	0.09334	0.2995	0.8985	0.9491	0.9528			5.73	0.9956	0.957	0.8882	0.6478	0.04338	0.003953	0.000397		5.73	0.332	0.3203	0.2995	0.2262	0.02886	0.002965	0.0002978
5.74	0.003654	0.03587	0.09354	0.3	0.8987	0.9491	0.9528			5.74	0.9956	0.9569	0.888	0.6472	0.04332	0.003953	0.000397		5.74	0.332	0.3203	0.2994	0.226	0.02885	0.002965	0.0002978
5.75	0.003663	0.03595	0.09375	0.3006	0.8989	0.9492	0.9529			5.75	0.9956	0.9568	0.8878	0.6467	0.04326	0.003953	0.0003971		5.75	0.332	0.3203	0.2994	0.2259	0.02884	0.002965	0.0002978
5.76	0.003671	0.03603	0.09395	0.3011	0.8992	0.9492	0.9529			5.76	0.9956	0.9567	0.8876	0.6462	0.04321	0.003953	0.0003971		5.76	0.332	0.3202	0.2993	0.2258	0.02884	0.002965	0.0002978
5.77	0.003679	0.03611	0.09415	0.3017	0.8994	0.9493	0.9529			5.77	0.9956	0.9566	0.8874	0.6457	0.04315	0.003954	0.0003971		5.77	0.332	0.3202	0.2993	0.2257	0.02883	0.002965	0.0002978
5.78	0.003688	0.03619	0.09436	0.3022	0.8996	0.9493	0.953			5.78	0.9956	0.9566	0.8872	0.6452	0.04309	0.003954	0.0003971		5.78	0.332	0.3202	0.2992	0.2255	0.02882	0.002965	0.0002978
5.79	0.003696	0.03627	0.09456	0.3028	0.8998	0.9493	0.953			5.79	0.9956	0.9565	0.887	0.6446	0.04304	0.003954	0.0003971		5.79	0.332	0.3202	0.2992	0.2254	0.02881	0.002966	0.0002978
5.8	0.003704	0.03635	0.09476	0.3034	0.9	0.9494	0.9531			5.8	0.9955	0.9564	0.8868	0.6441	0.04298	0.003954	0.0003971		5.8	0.332	0.3202	0.2991	0.2253	0.02881	0.002966	0.0002979
5.81	0.003713	0.03643	0.09496	0.3039	0.9002	0.9494	0.9531			5.81	0.9955	0.9563	0.8866	0.6436	0.04293	0.003954	0.0003972		5.81	0.332	0.3201	0.2991	0.2251	0.0288	0.002966	0.0002979
5.82	0.003721	0.03651	0.09516	0.3045	0.9004	0.9495	0.9532			5.82	0.9955	0.9562	0.8864	0.6431	0.04287	0.003955	0.0003972		5.82	0.332	0.3201	0.299	0.225	0.02879	0.002966	0.0002979
5.83	0.003729	0.03659	0.09537	0.305	0.9006	0.9495	0.9532			5.83	0.9955	0.9562	0.8862	0.6426	0.04282	0.003955	0.0003972		5.83	0.332	0.3201	0.299	0.2249	0.02879	0.002966	0.0002979
5.84	0.003738	0.03667	0.09557	0.3056	0.9008	0.9496	0.9532			5.84	0.9955	0.9561	0.886	0.6421	0.04277	0.003955	0.0003972		5.84	0.332	0.3201	0.2989	0.2247	0.02878	0.002966	0.0002979
5.85	0.003746	0.03676	0.09577	0.3061	0.901	0.9496	0.9533			5.85	0.9955	0.956	0.8858	0.6415	0.04272	0.003955	0.0003972		5.85	0.332	0.3201	0.2989	0.2246	0.02878	0.002966	0.0002979
5.86	0.003754	0.03684	0.09597	0.3067	0.9012	0.9496	0.9533			5.86	0.9955	0.9559	0.8856	0.641	0.04266	0.003955	0.0003972		5.86	0.332	0.32	0.2988	0.2245	0.02877	0.002967	0.0002979
5.87	0.003763	0.03692	0.09617	0.3072	0.9014	0.9497	0.9534			5.87	0.9955	0.9558	0.8854	0.6405	0.04261	0.003956	0.0003973		5.87	0.332	0.32	0.2988	0.2244	0.02876	0.002967	0.0002979
5.88	0.003771	0.037	0.09637	0.3078	0.9016	0.9497	0.9534			5.88	0.9955	0.9558	0.8852	0.64	0.04256	0.003956	0.0003973		5.88	0.332	0.32	0.2987	0.2242	0.02876	0.002967	0.000298
5.89	0.003779	0.03708	0.09658	0.3083	0.9017	0.9498	0.9534			5.89	0.9955	0.9557	0.885	0.6395	0.04251	0.003956	0.0003973		5.89	0.332	0.32	0.2987	0.2241	0.02875	0.002967	0.000298
5.9	0.003788	0.03716	0.09678	0.3088	0.9019	0.9498	0.9535			5.9	0.9955	0.9556	0.8848	0.639	0.04246	0.003956	0.0003973		5.9	0.332	0.32	0.2986	0.224	0.02875	0.002967	0.000298
5.91	0.003796	0.03724	0.09698	0.3094	0.9021	0.9498	0.9535			5.91	0.9955	0.9555	0.8846	0.6385	0.04242	0.003956	0.0003973		5.91	0.332	0.3199	0.2986	0.2238	0.02874	0.002967	0.000298
5.92	0.003804	0.03732	0.09718	0.3099	0.9023	0.9499	0.9535			5.92	0.9954	0.9554	0.8845	0.638	0.04237	0.003956	0.0003973		5.92	0.332	0.3199	0.2985	0.2237	0.02874	0.002967	0.000298
5.93	0.003813	0.0374	0.09738	0.3105	0.9025	0.9499	0.9536			5.93	0.9954	0.9554	0.8843	0.6374	0.04232	0.003957	0.0003973		5.93	0.332	0.3199	0.2985	0.2236	0.02873	0.002968	0.000298
5.94	0.003821	0.03748	0.09758	0.311	0.9027	0.95	0.9536			5.94	0.9954	0.9553	0.8841	0.6369	0.04227	0.003957	0.0003974		5.94	0.332	0.3199	0.2984	0.2235	0.02872	0.002968	0.000298
5.95	0.003829	0.03756	0.09778	0.3116	0.9028	0.95	0.9536			5.95	0.9954	0.9552	0.8839	0.6364	0.04223	0.003957	0.0003974		5.95	0.332	0.3199	0.2984	0.2233	0.02872	0.002968	0.000298
5.96	0.003838	0.03764	0.09798	0.3121	0.903	0.95	0.9537			5.96	0.9954	0.9551	0.8837	0.6359	0.04218	0.003957	0.0003974		5.96	0.332	0.3198	0.2983	0.2232	0.02871	0.002968	0.0002981
5.97	0.003846	0.03772	0.09818	0.3127	0.9032	0.9501	0.9537			5.97	0.9954	0.955	0.8835	0.6354	0.04214	0.003957	0.0003974		5.97	0.332	0.3198	0.2983	0.2231	0.02871	0.002968	0.0002981
5.98	0.003854	0.0378	0.09838	0.3132	0.9034	0.9501	0.9538			5.98	0.9954	0.955	0.8833	0.6349	0.04209	0.003958	0.0003974		5.98	0.3319	0.3198	0.2982	0.223	0.02871	0.002968	0.0002981
5.99	0.003863	0.03787	0.09858	0.3137	0.9035	0.9501	0.9538			5.99	0.9954	0.9549	0.8831	0.6344	0.04205	0.003958	0.0003974		5.99	0.3319	0.3198	0.2982	0.2228	0.0287	0.002968	0.0002981
6	0.003871	0.03795	0.09878	0.3143	0.9037	0.9502	0.9538			6	0.9954	0.9548	0.8829	0.6339	0.042	0.003958	0.0003975		6	0.3319	0.3198	0.2981	0.2227	0.0287	0.002968	0.0002981
6.01	0.003879	0.03803	0.09898	0.3148	0.9039	0.9502	0.9539			6.01	0.9954	0.9547	0.8827	0.6334	0.04196	0.003958	0.0003975		6.01	0.3319	0.3197	0.2981	0.2226	0.02869	0.002969	0.0002981
6.02	0.003887	0.03811	0.09918	0.3153	0.904	0.9503	0.9539			6.02	0.9954	0.9546	0.8825	0.6329	0.04192	0.003958	0.0003975		6.02	0.3319	0.3197	0.298	0.2225	0.02869	0.002969	0.0002981
6.03	0.003896	0.03819	0.09938	0.3159	0.9042	0.9503	0.9539			6.03	0.9954	0.9546	0.8823	0.6324	0.04188	0.003958	0.0003975		6.03	0.3319	0.3197	0.298	0.2223	0.02868	0.002969	0.0002981
6.04	0.003904	0.03827	0.09958	0.3164	0.9044	0.9503	0.954			6.04	0.9953	0.9545	0.8821	0.6319	0.04183	0.003958	0.0003975		6.04	0.3319	0.3197	0.2979	0.2222	0.02868	0.002969	0.0002981
6.05	0.003912	0.03835	0.09978	0.317	0.9045	0.9504	0.954			6.05	0.9953	0.9544	0.8819	0.6314	0.04179	0.003959	0.0003975		6.05	0.3319	0.3197	0.2979	0.2221	0.02867	0.002969	0.0002981
6.06	0.003921	0.03843	0.09998	0.3175	0.9047	0.9504	0.954			6.06	0.9953	0.9543	0.8817	0.6309	0.04175	0.003959	0.0003975		6.06	0.3319	0.3196	0.2978	0.222	0.02867	0.002969	0.0002982
6.07	0.003929	0.03851	0.1002	0.318	0.9048	0.9504	0.9541			6.07	0.9953	0.9542	0.8815	0.6304	0.04171	0.003959	0.0003976		6.07	0.3319	0.3196	0.2978	0.2218	0.02867	0.002969	0.0002982
6.08	0.003937	0.03859	0.1004	0.3186	0.905	0.9505	0.9541			6.08	0.9953	0.9542	0.8813	0.6299	0.04167	0.003959	0.0003976		6.08	0.3319	0.3196	0.2977	0.2217	0.02866	0.002969	0.0002982
6.09	0.003945	0.03867	0.1006	0.3191	0.9052	0.9505	0.9541			6.09	0.9953	0.9541	0.8811	0.6294	0.04163	0.003959	0.0003976		6.09	0.3319	0.3196	0.2977	0.2216	0.02866	0.00297	0.0002982
6.1	0.003954	0.03875	0.1008	0.3196	0.9053	0.9505	0.9542			6.1	0.9953	0.954	0.8809	0.6289	0.04159	0.003959	0.0003976		6.1	0.3319	0.3196	0.2976	0.2215	0.02866	0.00297	0.0002982
6.11	0.003962	0.03883	0.101	0.3201	0.9055	0.9506	0.9542			6.11	0.9953	0.9539	0.8807	0.6284	0.04155	0.00396	0.0003976		6.11	0.3319	0.3195	0.2976	0.2214	0.02865	0.00297	0.0002982
6.12	0.00397	0.03891	0.1012	0.3207	0.9056	0.9506	0.9542			6.12	0.9953	0.9538	0.8805	0.6279	0.04152	0.00396	0.0003976		6.12	0.3319	0.3195	0.2975	0.2212	0.02865	0.00297	0.0002982
6.13	0.003978	0.03899	0.1014	0.3212	0.9058	0.9506	0.9542			6.13	0.9953	0.9538	0.8803	0.6274	0.04148	0.00396	0.0003976		6.13	0.3319	0.3195	0.2975	0.2211	0.02865	0.00297	0.0002982
6.14	0.003987	0.03907	0.1016	0.3217	0.9059	0.9507	0.9543			6.14	0.9953	0.9537	0.8801	0.6269	0.04144	0.00396	0.0003976		6.14	0.3319	0.3195	0.2974	0.221	0.02864	0.00297	0.0002982
6.15	0.003995	0.03915	0.1018	0.3223	0.9061	0.9507	0.9543			6.15	0.9953	0.9536	0.8799	0.6264	0.04141	0.00396	0.0003977		6.15	0.3319	0.3195	0.2974	0.2209	0.02864	0.00297	0.0002982
6.16	0.004003	0.03923	0.102	0.3228	0.9062	0.9507	0.9543			6.16	0.9952	0.9535	0.8797	0.626	0.04137	0.00396	0.0003977		6.16	0.3319	0.3194	0.2973	0.2208	0.02864	0.00297	0.0002983
6.17	0.004011	0.0393	0.1022	0.3233	0.9064	0.9508	0.9544			6.17	0.9952	0.9534	0.8795	0.6255	0.04133	0.00396	0.0003977		6.17	0.3319	0.3194	0.2973	0.2206	0.02863	0.00297	0.0002983
6.18	0.00402	0.03938	0.1024	0.3238	0.9065	0.9508	0.9544			6.18	0.9952	0.9534	0.8793	0.625	0.0413	0.003961	0.0003977		6.18	0.3319	0.3194	0.2972	0.2205	0.02863	0.002971	0.0002983
6.19	0.004028	0.03946	0.1026	0.3244	0.9066	0.9508	0.9544			6.19	0.9952	0.9533	0.8791	0.6245	0.04126	0.003961	0.0003977		6.19	0.3319	0.3194	0.2972	0.2204	0.02863	0.002971	0.0002983
6.2	0.004036	0.03954	0.1028	0.3249	0.9068	0.9508	0.9545			6.2	0.9952	0.9532	0.879	0.624	0.04123	0.003961	0.0003977		6.2	0.3319	0.3194	0.2971	0.2203	0.02862	0.002971	0.0002983
6.21	0.004044	0.03962	0.1029	0.3254	0.9069	0.9509	0.9545			6.21	0.9952	0.9531	0.8788	0.6235	0.04119	0.003961	0.0003977		6.21	0.3319	0.3193	0.2971	0.2202	0.02862	0.002971	0.0002983
6.22	0.004052	0.0397	0.1031	0.3259	0.9071	0.9509	0.9545			6.22	0.9952	0.9531	0.8786	0.623	0.04116	0.003961	0.0003977		6.22	0.3319	0.3193	0.297	0.22	0.02862	0.002971	0.0002983
6.23	0.004061	0.03978	0.1033	0.3265	0.9072	0.9509	0.9545			6.23	0.9952	0.953	0.8784	0.6225	0.04113	0.003961	0.0003978		6.23	0.3319	0.3193	0.297	0.2199	0.02862	0.002971	0.0002983
6.24	0.004069	0.03986	0.1035	0.327	0.9073	0.951	0.9546			6.24	0.9952	0.9529	0.8782	0.622	0.04109	0.003961	0.0003978		6.24	0.3319	0.3193	0.2969	0.2198	0.02861	0.002971	0.0002983
6.25	0.004077	0.03994	0.1037	0.3275	0.9075	0.951	0.9546			6.25	0.9952	0.9528	0.878	0.6216	0.04106	0.003962	0.0003978		6.25	0.3319	0.3193	0.2969	0.2197	0.02861	0.002971	0.0002983
6.26	0.004085	0.04001	0.1039	0.328	0.9076	0.951	0.9546			6.26	0.9952	0.9527	0.8778	0.6211	0.04103	0.003962	0.0003978		6.26	0.3319	0.3192	0.2968	0.2196	0.02861	0.002971	0.0002983
6.27	0.004094	0.04009	0.1041	0.3285	0.9077	0.9511	0.9547			6.27	0.9952	0.9527	0.8776	0.6206	0.041	0.003962	0.0003978		6.27	0.3319	0.3192	0.2968	0.2195	0.02861	0.002971	0.0002984
6.28	0.004102	0.04017	0.1043	0.3291	0.9079	0.9511	0.9547			6.28	0.9951	0.9526	0.8774	0.6201	0.04097	0.003962	0.0003978		6.28	0.3319	0.3192	0.2967	0.2193	0.0286	0.002972	0.0002984
6.29	0.00411	0.04025	0.1045	0.3296	0.908	0.9511	0.9547			6.29	0.9951	0.9525	0.8772	0.6196	0.04093	0.003962	0.0003978		6.29	0.3319	0.3192	0.2967	0.2192	0.0286	0.002972	0.0002984
6.3	0.004118	0.04033	0.1047	0.3301	0.9081	0.9511	0.9547			6.3	0.9951	0.9524	0.877	0.6191	0.0409	0.003962	0.0003978		6.3	0.3319	0.3192	0.2966	0.2191	0.0286	0.002972	0.0002984
6.31	0.004126	0.04041	0.1049	0.3306	0.9083	0.9512	0.9548			6.31	0.9951	0.9523	0.8768	0.6187	0.04087	0.003962	0.0003978		6.31	0.3319	0.3191	0.2966	0.219	0.0286	0.002972	0.0002984
6.32	0.004135	0.04049	0.1051	0.3311	0.9084	0.9512	0.9548			6.32	0.9951	0.9523	0.8766	0.6182	0.04084	0.003962	0.0003979		6.32	0.3319	0.3191	0.2966	0.2189	0.02859	0.002972	0.0002984
6.33	0.004143	0.04056	0.1053	0.3316	0.9085	0.9512	0.9548			6.33	0.9951	0.9522	0.8764	0.6177	0.04081	0.003963	0.0003979		6.33	0.3319	0.3191	0.2965	0.2188	0.02859	0.002972	0.0002984
6.34	0.004151	0.04064	0.1055	0.3322	0.9086	0.9513	0.9548			6.34	0.9951	0.9521	0.8762	0.6172	0.04078	0.003963	0.0003979		6.34	0.3319	0.3191	0.2965	0.2186	0.02859	0.002972	0.0002984
6.35	0.004159	0.04072	0.1057	0.3327	0.9087	0.9513	0.9549			6.35	0.9951	0.952	0.876	0.6167	0.04075	0.003963	0.0003979		6.35	0.3319	0.3191	0.2964	0.2185	0.02859	0.002972	0.0002984
6.36	0.004167	0.0408	0.1059	0.3332	0.9089	0.9513	0.9549			6.36	0.9951	0.952	0.8759	0.6163	0.04073	0.003963	0.0003979		6.36	0.3319	0.319	0.2964	0.2184	0.02859	0.002972	0.0002984
6.37	0.004175	0.04088	0.1061	0.3337	0.909	0.9513	0.9549			6.37	0.9951	0.9519	0.8757	0.6158	0.0407	0.003963	0.0003979		6.37	0.3319	0.319	0.2963	0.2183	0.02858	0.002972	0.0002984
6.38	0.004184	0.04096	0.1063	0.3342	0.9091	0.9514	0.9549			6.38	0.9951	0.9518	0.8755	0.6153	0.04067	0.003963	0.0003979		6.38	0.3319	0.319	0.2963	0.2182	0.02858	0.002972	0.0002984
6.39	0.004192	0.04103	0.1065	0.3347	0.9092	0.9514	0.955			6.39	0.9951	0.9517	0.8753	0.6148	0.04064	0.003963	0.0003979		6.39	0.3319	0.319	0.2962	0.2181	0.02858	0.002973	0.0002985
6.4	0.0042	0.04111	0.1067	0.3352	0.9093	0.9514	0.955			6.4	0.995	0.9516	0.8751	0.6144	0.04061	0.003963	0.0003979		6.4	0.3319	0.319	0.2962	0.218	0.02858	0.002973	0.0002985
6.41	0.004208	0.04119	0.1069	0.3357	0.9095	0.9514	0.955			6.41	0.995	0.9516	0.8749	0.6139	0.04059	0.003964	0.000398		6.41	0.3319	0.3189	0.2961	0.2178	0.02858	0.002973	0.0002985
6.42	0.004216	0.04127	0.1071	0.3362	0.9096	0.9515	0.955			6.42	0.995	0.9515	0.8747	0.6134	0.04056	0.003964	0.000398		6.42	0.3319	0.3189	0.2961	0.2177	0.02858	0.002973	0.0002985
6.43	0.004224	0.04135	0.1073	0.3367	0.9097	0.9515	0.9551			6.43	0.995	0.9514	0.8745	0.6129	0.04053	0.003964	0.000398		6.43	0.3319	0.3189	0.296	0.2176	0.02858	0.002973	0.0002985
6.44	0.004233	0.04143	0.1074	0.3373	0.9098	0.9515	0.9551			6.44	0.995	0.9513	0.8743	0.6125	0.04051	0.003964	0.000398		6.44	0.3319	0.3189	0.296	0.2175	0.02857	0.002973	0.0002985
6.45	0.004241	0.0415	0.1076	0.3378	0.9099	0.9515	0.9551			6.45	0.995	0.9513	0.8741	0.612	0.04048	0.003964	0.000398		6.45	0.3319	0.3189	0.2959	0.2174	0.02857	0.002973	0.0002985
6.46	0.004249	0.04158	0.1078	0.3383	0.91	0.9516	0.9551			6.46	0.995	0.9512	0.8739	0.6115	0.04046	0.003964	0.000398		6.46	0.3319	0.3189	0.2959	0.2173	0.02857	0.002973	0.0002985
6.47	0.004257	0.04166	0.108	0.3388	0.9101	0.9516	0.9551			6.47	0.995	0.9511	0.8737	0.6111	0.04043	0.003964	0.000398		6.47	0.3318	0.3188	0.2959	0.2172	0.02857	0.002973	0.0002985
6.48	0.004265	0.04174	0.1082	0.3393	0.9102	0.9516	0.9552			6.48	0.995	0.951	0.8736	0.6106	0.04041	0.003964	0.000398		6.48	0.3318	0.3188	0.2958	0.2171	0.02857	0.002973	0.0002985
6.49	0.004273	0.04182	0.1084	0.3398	0.9103	0.9516	0.9552			6.49	0.995	0.9509	0.8734	0.6101	0.04038	0.003964	0.000398		6.49	0.3318	0.3188	0.2958	0.217	0.02857	0.002973	0.0002985
6.5	0.004281	0.04189	0.1086	0.3403	0.9105	0.9517	0.9552			6.5	0.995	0.9509	0.8732	0.6097	0.04036	0.003965	0.000398		6.5	0.3318	0.3188	0.2957	0.2168	0.02857	0.002973	0.0002985
6.51	0.00429	0.04197	0.1088	0.3408	0.9106	0.9517	0.9552			6.51	0.995	0.9508	0.873	0.6092	0.04033	0.003965	0.000398		6.51	0.3318	0.3188	0.2957	0.2167	0.02857	0.002974	0.0002985
6.52	0.004298	0.04205	0.109	0.3413	0.9107	0.9517	0.9553			6.52	0.9949	0.9507	0.8728	0.6087	0.04031	0.003965	0.0003981		6.52	0.3318	0.3187	0.2956	0.2166	0.02856	0.002974	0.0002985
6.53	0.004306	0.04213	0.1092	0.3418	0.9108	0.9517	0.9553			6.53	0.9949	0.9506	0.8726	0.6083	0.04029	0.003965	0.0003981		6.53	0.3318	0.3187	0.2956	0.2165	0.02856	0.002974	0.0002986
6.54	0.004314	0.0422	0.1094	0.3423	0.9109	0.9517	0.9553			6.54	0.9949	0.9506	0.8724	0.6078	0.04026	0.003965	0.0003981		6.54	0.3318	0.3187	0.2955	0.2164	0.02856	0.002974	0.0002986
6.55	0.004322	0.04228	0.1096	0.3428	0.911	0.9518	0.9553			6.55	0.9949	0.9505	0.8722	0.6073	0.04024	0.003965	0.0003981		6.55	0.3318	0.3187	0.2955	0.2163	0.02856	0.002974	0.0002986
6.56	0.00433	0.04236	0.1098	0.3433	0.9111	0.9518	0.9553			6.56	0.9949	0.9504	0.872	0.6069	0.04022	0.003965	0.0003981		6.56	0.3318	0.3187	0.2954	0.2162	0.02856	0.002974	0.0002986
6.57	0.004338	0.04244	0.11	0.3438	0.9112	0.9518	0.9554			6.57	0.9949	0.9503	0.8718	0.6064	0.0402	0.003965	0.0003981		6.57	0.3318	0.3186	0.2954	0.2161	0.02856	0.002974	0.0002986
6.58	0.004346	0.04251	0.1102	0.3443	0.9113	0.9518	0.9554			6.58	0.9949	0.9502	0.8717	0.6059	0.04017	0.003965	0.0003981		6.58	0.3318	0.3186	0.2954	0.216	0.02856	0.002974	0.0002986
6.59	0.004355	0.04259	0.1103	0.3448	0.9114	0.9519	0.9554			6.59	0.9949	0.9502	0.8715	0.6055	0.04015	0.003965	0.0003981		6.59	0.3318	0.3186	0.2953	0.2159	0.02856	0.002974	0.0002986
6.6	0.004363	0.04267	0.1105	0.3453	0.9115	0.9519	0.9554			6.6	0.9949	0.9501	0.8713	0.605	0.04013	0.003966	0.0003981		6.6	0.3318	0.3186	0.2953	0.2157	0.02856	0.002974	0.0002986
6.61	0.004371	0.04275	0.1107	0.3458	0.9116	0.9519	0.9554			6.61	0.9949	0.95	0.8711	0.6045	0.04011	0.003966	0.0003981		6.61	0.3318	0.3186	0.2952	0.2156	0.02856	0.002974	0.0002986
6.62	0.004379	0.04282	0.1109	0.3463	0.9117	0.9519	0.9555			6.62	0.9949	0.9499	0.8709	0.6041	0.04009	0.003966	0.0003981		6.62	0.3318	0.3186	0.2952	0.2155	0.02856	0.002974	0.0002986
6.63	0.004387	0.0429	0.1111	0.3467	0.9117	0.9519	0.9555			6.63	0.9949	0.9499	0.8707	0.6036	0.04007	0.003966	0.0003982		6.63	0.3318	0.3185	0.2951	0.2154	0.02856	0.002974	0.0002986
6.64	0.004395	0.04298	0.1113	0.3472	0.9118	0.952	0.9555			6.64	0.9949	0.9498	0.8705	0.6032	0.04005	0.003966	0.0003982		6.64	0.3318	0.3185	0.2951	0.2153	0.02855	0.002975	0.0002986
6.65	0.004403	0.04306	0.1115	0.3477	0.9119	0.952	0.9555			6.65	0.9948	0.9497	0.8703	0.6027	0.04003	0.003966	0.0003982		6.65	0.3318	0.3185	0.295	0.2152	0.02855	0.002975	0.0002986
6.66	0.004411	0.04313	0.1117	0.3482	0.912	0.952	0.9555			6.66	0.9948	0.9496	0.8701	0.6023	0.04001	0.003966	0.0003982		6.66	0.3318	0.3185	0.295	0.2151	0.02855	0.002975	0.0002986
6.67	0.004419	0.04321	0.1119	0.3487	0.9121	0.952	0.9556			6.67	0.9948	0.9496	0.87	0.6018	0.03999	0.003966	0.0003982		6.67	0.3318	0.3185	0.2949	0.215	0.02855	0.002975	0.0002986
6.68	0.004427	0.04329	0.1121	0.3492	0.9122	0.952	0.9556			6.68	0.9948	0.9495	0.8698	0.6013	0.03997	0.003966	0.0003982		6.68	0.3318	0.3184	0.2949	0.2149	0.02855	0.002975	0.0002986
6.69	0.004435	0.04337	0.1123	0.3497	0.9123	0.9521	0.9556			6.69	0.9948	0.9494	0.8696	0.6009	0.03995	0.003966	0.0003982		6.69	0.3318	0.3184	0.2949	0.2148	0.02855	0.002975	0.0002987
6.7	0.004444	0.04344	0.1125	0.3502	0.9124	0.9521	0.9556			6.7	0.9948	0.9493	0.8694	0.6004	0.03993	0.003967	0.0003982		6.7	0.3318	0.3184	0.2948	0.2147	0.02855	0.002975	0.0002987
6.71	0.004452	0.04352	0.1126	0.3507	0.9125	0.9521	0.9556			6.71	0.9948	0.9492	0.8692	0.6	0.03991	0.003967	0.0003982		6.71	0.3318	0.3184	0.2948	0.2146	0.02855	0.002975	0.0002987
6.72	0.00446	0.0436	0.1128	0.3512	0.9126	0.9521	0.9557			6.72	0.9948	0.9492	0.869	0.5995	0.03989	0.003967	0.0003982		6.72	0.3318	0.3184	0.2947	0.2145	0.02855	0.002975	0.0002987
6.73	0.004468	0.04367	0.113	0.3516	0.9126	0.9521	0.9557			6.73	0.9948	0.9491	0.8688	0.5991	0.03987	0.003967	0.0003982		6.73	0.3318	0.3184	0.2947	0.2144	0.02855	0.002975	0.0002987
6.74	0.004476	0.04375	0.1132	0.3521	0.9127	0.9522	0.9557			6.74	0.9948	0.949	0.8686	0.5986	0.03985	0.003967	0.0003982		6.74	0.3318	0.3183	0.2946	0.2143	0.02855	0.002975	0.0002987
6.75	0.004484	0.04383	0.1134	0.3526	0.9128	0.9522	0.9557			6.75	0.9948	0.9489	0.8685	0.5982	0.03983	0.003967	0.0003982		6.75	0.3318	0.3183	0.2946	0.2142	0.02855	0.002975	0.0002987
6.76	0.004492	0.0439	0.1136	0.3531	0.9129	0.9522	0.9557			6.76	0.9948	0.9489	0.8683	0.5977	0.03982	0.003967	0.0003983		6.76	0.3318	0.3183	0.2945	0.2141	0.02855	0.002975	0.0002987
6.77	0.0045	0.04398	0.1138	0.3536	0.913	0.9522	0.9557			6.77	0.9947	0.9488	0.8681	0.5973	0.0398	0.003967	0.0003983		6.77	0.3318	0.3183	0.2945	0.214	0.02855	0.002975	0.0002987
6.78	0.004508	0.04406	0.114	0.3541	0.9131	0.9522	0.9558			6.78	0.9947	0.9487	0.8679	0.5968	0.03978	0.003967	0.0003983		6.78	0.3318	0.3183	0.2945	0.2139	0.02855	0.002975	0.0002987
6.79	0.004516	0.04413	0.1142	0.3545	0.9131	0.9523	0.9558			6.79	0.9947	0.9486	0.8677	0.5964	0.03976	0.003967	0.0003983		6.79	0.3318	0.3182	0.2944	0.2137	0.02855	0.002976	0.0002987
6.8	0.004524	0.04421	0.1144	0.355	0.9132	0.9523	0.9558			6.8	0.9947	0.9486	0.8675	0.5959	0.03975	0.003967	0.0003983		6.8	0.3318	0.3182	0.2944	0.2136	0.02855	0.002976	0.0002987
6.81	0.004532	0.04429	0.1145	0.3555	0.9133	0.9523	0.9558			6.81	0.9947	0.9485	0.8673	0.5955	0.03973	0.003967	0.0003983		6.81	0.3318	0.3182	0.2943	0.2135	0.02855	0.002976	0.0002987
6.82	0.00454	0.04436	0.1147	0.356	0.9134	0.9523	0.9558			6.82	0.9947	0.9484	0.8671	0.595	0.03971	0.003968	0.0003983		6.82	0.3318	0.3182	0.2943	0.2134	0.02855	0.002976	0.0002987
6.83	0.004548	0.04444	0.1149	0.3565	0.9134	0.9523	0.9559			6.83	0.9947	0.9483	0.867	0.5946	0.0397	0.003968	0.0003983		6.83	0.3318	0.3182	0.2942	0.2133	0.02855	0.002976	0.0002987
6.84	0.004556	0.04452	0.1151	0.3569	0.9135	0.9523	0.9559			6.84	0.9947	0.9482	0.8668	0.5941	0.03968	0.003968	0.0003983		6.84	0.3318	0.3182	0.2942	0.2132	0.02855	0.002976	0.0002987
6.85	0.004564	0.04459	0.1153	0.3574	0.9136	0.9524	0.9559			6.85	0.9947	0.9482	0.8666	0.5937	0.03967	0.003968	0.0003983		6.85	0.3318	0.3181	0.2942	0.2131	0.02855	0.002976	0.0002987
6.86	0.004572	0.04467	0.1155	0.3579	0.9137	0.9524	0.9559			6.86	0.9947	0.9481	0.8664	0.5932	0.03965	0.003968	0.0003983		6.86	0.3318	0.3181	0.2941	0.213	0.02855	0.002976	0.0002987
6.87	0.00458	0.04475	0.1157	0.3584	0.9138	0.9524	0.9559			6.87	0.9947	0.948	0.8662	0.5928	0.03963	0.003968	0.0003983		6.87	0.3318	0.3181	0.2941	0.2129	0.02855	0.002976	0.0002988
6.88	0.004588	0.04482	0.1159	0.3589	0.9138	0.9524	0.9559			6.88	0.9947	0.9479	0.866	0.5924	0.03962	0.003968	0.0003983		6.88	0.3318	0.3181	0.294	0.2128	0.02855	0.002976	0.0002988
6.89	0.004596	0.0449	0.1161	0.3593	0.9139	0.9524	0.9559			6.89	0.9947	0.9479	0.8658	0.5919	0.0396	0.003968	0.0003983		6.89	0.3318	0.3181	0.294	0.2127	0.02855	0.002976	0.0002988
6.9	0.004604	0.04498	0.1162	0.3598	0.914	0.9524	0.956			6.9	0.9946	0.9478	0.8657	0.5915	0.03959	0.003968	0.0003984		6.9	0.3318	0.318	0.2939	0.2126	0.02855	0.002976	0.0002988
6.91	0.004612	0.04505	0.1164	0.3603	0.914	0.9525	0.956			6.91	0.9946	0.9477	0.8655	0.591	0.03957	0.003968	0.0003984		6.91	0.3318	0.318	0.2939	0.2125	0.02855	0.002976	0.0002988
6.92	0.00462	0.04513	0.1166	0.3608	0.9141	0.9525	0.956			6.92	0.9946	0.9476	0.8653	0.5906	0.03956	0.003968	0.0003984		6.92	0.3318	0.318	0.2939	0.2124	0.02855	0.002976	0.0002988
6.93	0.004628	0.04521	0.1168	0.3612	0.9142	0.9525	0.956			6.93	0.9946	0.9476	0.8651	0.5901	0.03954	0.003968	0.0003984		6.93	0.3318	0.318	0.2938	0.2123	0.02855	0.002976	0.0002988
6.94	0.004636	0.04528	0.117	0.3617	0.9143	0.9525	0.956			6.94	0.9946	0.9475	0.8649	0.5897	0.03953	0.003968	0.0003984		6.94	0.3318	0.318	0.2938	0.2122	0.02855	0.002976	0.0002988
6.95	0.004644	0.04536	0.1172	0.3622	0.9143	0.9525	0.956			6.95	0.9946	0.9474	0.8647	0.5893	0.03952	0.003969	0.0003984		6.95	0.3318	0.318	0.2937	0.2121	0.02855	0.002976	0.0002988
6.96	0.004652	0.04543	0.1174	0.3626	0.9144	0.9525	0.9561			6.96	0.9946	0.9473	0.8646	0.5888	0.0395	0.003969	0.0003984		6.96	0.3318	0.3179	0.2937	0.212	0.02855	0.002977	0.0002988
6.97	0.00466	0.04551	0.1176	0.3631	0.9145	0.9526	0.9561			6.97	0.9946	0.9473	0.8644	0.5884	0.03949	0.003969	0.0003984		6.97	0.3318	0.3179	0.2936	0.2119	0.02855	0.002977	0.0002988
6.98	0.004668	0.04559	0.1177	0.3636	0.9145	0.9526	0.9561			6.98	0.9946	0.9472	0.8642	0.588	0.03947	0.003969	0.0003984		6.98	0.3318	0.3179	0.2936	0.2118	0.02855	0.002977	0.0002988
6.99	0.004676	0.04566	0.1179	0.3641	0.9146	0.9526	0.9561			6.99	0.9946	0.9471	0.864	0.5875	0.03946	0.003969	0.0003984		6.99	0.3317	0.3179	0.2936	0.2117	0.02855	0.002977	0.0002988
7	0.004684	0.04574	0.1181	0.3645	0.9147	0.9526	0.9561			7	0.9946	0.947	0.8638	0.5871	0.03945	0.003969	0.0003984		7	0.3317	0.3179	0.2935	0.2116	0.02855	0.002977	0.0002988
7.01	0.004692	0.04581	0.1183	0.365	0.9147	0.9526	0.9561			7.01	0.9946	0.947	0.8636	0.5867	0.03943	0.003969	0.0003984		7.01	0.3317	0.3179	0.2935	0.2115	0.02855	0.002977	0.0002988
7.02	0.0047	0.04589	0.1185	0.3655	0.9148	0.9526	0.9561			7.02	0.9945	0.9469	0.8634	0.5862	0.03942	0.003969	0.0003984		7.02	0.3317	0.3178	0.2934	0.2114	0.02855	0.002977	0.0002988
7.03	0.004708	0.04597	0.1187	0.3659	0.9149	0.9526	0.9562			7.03	0.9945	0.9468	0.8633	0.5858	0.03941	0.003969	0.0003984		7.03	0.3317	0.3178	0.2934	0.2113	0.02855	0.002977	0.0002988
7.04	0.004716	0.04604	0.1189	0.3664	0.9149	0.9527	0.9562			7.04	0.9945	0.9467	0.8631	0.5854	0.03939	0.003969	0.0003984		7.04	0.3317	0.3178	0.2933	0.2113	0.02855	0.002977	0.0002988
7.05	0.004724	0.04612	0.1191	0.3669	0.915	0.9527	0.9562			7.05	0.9945	0.9467	0.8629	0.5849	0.03938	0.003969	0.0003984		7.05	0.3317	0.3178	0.2933	0.2112	0.02855	0.002977	0.0002988
7.06	0.004732	0.04619	0.1192	0.3673	0.915	0.9527	0.9562			7.06	0.9945	0.9466	0.8627	0.5845	0.03937	0.003969	0.0003985		7.06	0.3317	0.3178	0.2933	0.2111	0.02856	0.002977	0.0002988
7.07	0.00474	0.04627	0.1194	0.3678	0.9151	0.9527	0.9562			7.07	0.9945	0.9465	0.8625	0.5841	0.03936	0.003969	0.0003985		7.07	0.3317	0.3178	0.2932	0.211	0.02856	0.002977	0.0002988
7.08	0.004748	0.04634	0.1196	0.3682	0.9152	0.9527	0.9562			7.08	0.9945	0.9464	0.8623	0.5836	0.03935	0.003969	0.0003985		7.08	0.3317	0.3177	0.2932	0.2109	0.02856	0.002977	0.0002989
7.09	0.004756	0.04642	0.1198	0.3687	0.9152	0.9527	0.9562			7.09	0.9945	0.9464	0.8622	0.5832	0.03933	0.003969	0.0003985		7.09	0.3317	0.3177	0.2931	0.2108	0.02856	0.002977	0.0002989
7.1	0.004764	0.0465	0.12	0.3692	0.9153	0.9527	0.9563			7.1	0.9945	0.9463	0.862	0.5828	0.03932	0.00397	0.0003985		7.1	0.3317	0.3177	0.2931	0.2107	0.02856	0.002977	0.0002989
7.11	0.004772	0.04657	0.1202	0.3696	0.9153	0.9528	0.9563			7.11	0.9945	0.9462	0.8618	0.5823	0.03931	0.00397	0.0003985		7.11	0.3317	0.3177	0.293	0.2106	0.02856	0.002977	0.0002989
7.12	0.00478	0.04665	0.1204	0.3701	0.9154	0.9528	0.9563			7.12	0.9945	0.9461	0.8616	0.5819	0.0393	0.00397	0.0003985		7.12	0.3317	0.3177	0.293	0.2105	0.02856	0.002977	0.0002989
7.13	0.004788	0.04672	0.1205	0.3705	0.9155	0.9528	0.9563			7.13	0.9945	0.9461	0.8614	0.5815	0.03929	0.00397	0.0003985		7.13	0.3317	0.3176	0.293	0.2104	0.02856	0.002977	0.0002989
7.14	0.004796	0.0468	0.1207	0.371	0.9155	0.9528	0.9563			7.14	0.9945	0.946	0.8613	0.5811	0.03928	0.00397	0.0003985		7.14	0.3317	0.3176	0.2929	0.2103	0.02856	0.002977	0.0002989
7.15	0.004803	0.04687	0.1209	0.3715	0.9156	0.9528	0.9563			7.15	0.9944	0.9459	0.8611	0.5806	0.03926	0.00397	0.0003985		7.15	0.3317	0.3176	0.2929	0.2102	0.02856	0.002977	0.0002989
7.16	0.004811	0.04695	0.1211	0.3719	0.9156	0.9528	0.9563			7.16	0.9944	0.9458	0.8609	0.5802	0.03925	0.00397	0.0003985		7.16	0.3317	0.3176	0.2928	0.2101	0.02856	0.002977	0.0002989
7.17	0.004819	0.04702	0.1213	0.3724	0.9157	0.9528	0.9563			7.17	0.9944	0.9458	0.8607	0.5798	0.03924	0.00397	0.0003985		7.17	0.3317	0.3176	0.2928	0.21	0.02856	0.002978	0.0002989
7.18	0.004827	0.0471	0.1215	0.3728	0.9157	0.9529	0.9564			7.18	0.9944	0.9457	0.8605	0.5794	0.03923	0.00397	0.0003985		7.18	0.3317	0.3176	0.2928	0.2099	0.02856	0.002978	0.0002989
7.19	0.004835	0.04717	0.1217	0.3733	0.9158	0.9529	0.9564			7.19	0.9944	0.9456	0.8603	0.5789	0.03922	0.00397	0.0003985		7.19	0.3317	0.3175	0.2927	0.2098	0.02856	0.002978	0.0002989
7.2	0.004843	0.04725	0.1218	0.3737	0.9159	0.9529	0.9564			7.2	0.9944	0.9455	0.8602	0.5785	0.03921	0.00397	0.0003985		7.2	0.3317	0.3175	0.2927	0.2097	0.02856	0.002978	0.0002989
7.21	0.004851	0.04732	0.122	0.3742	0.9159	0.9529	0.9564			7.21	0.9944	0.9455	0.86	0.5781	0.0392	0.00397	0.0003985		7.21	0.3317	0.3175	0.2926	0.2096	0.02856	0.002978	0.0002989
7.22	0.004859	0.0474	0.1222	0.3747	0.916	0.9529	0.9564			7.22	0.9944	0.9454	0.8598	0.5777	0.03919	0.00397	0.0003985		7.22	0.3317	0.3175	0.2926	0.2096	0.02856	0.002978	0.0002989
7.23	0.004867	0.04748	0.1224	0.3751	0.916	0.9529	0.9564			7.23	0.9944	0.9453	0.8596	0.5772	0.03918	0.00397	0.0003985		7.23	0.3317	0.3175	0.2926	0.2095	0.02856	0.002978	0.0002989
7.24	0.004875	0.04755	0.1226	0.3756	0.9161	0.9529	0.9564			7.24	0.9944	0.9452	0.8594	0.5768	0.03917	0.00397	0.0003985		7.24	0.3317	0.3175	0.2925	0.2094	0.02857	0.002978	0.0002989
7.25	0.004883	0.04763	0.1228	0.376	0.9161	0.9529	0.9564			7.25	0.9944	0.9452	0.8593	0.5764	0.03916	0.00397	0.0003986		7.25	0.3317	0.3174	0.2925	0.2093	0.02857	0.002978	0.0002989
7.26	0.00489	0.0477	0.1229	0.3765	0.9162	0.953	0.9565			7.26	0.9944	0.9451	0.8591	0.576	0.03915	0.00397	0.0003986		7.26	0.3317	0.3174	0.2924	0.2092	0.02857	0.002978	0.0002989
7.27	0.004898	0.04778	0.1231	0.3769	0.9162	0.953	0.9565			7.27	0.9943	0.945	0.8589	0.5756	0.03914	0.003971	0.0003986		7.27	0.3317	0.3174	0.2924	0.2091	0.02857	0.002978	0.0002989
7.28	0.004906	0.04785	0.1233	0.3774	0.9163	0.953	0.9565			7.28	0.9943	0.9449	0.8587	0.5751	0.03913	0.003971	0.0003986		7.28	0.3317	0.3174	0.2924	0.209	0.02857	0.002978	0.0002989
7.29	0.004914	0.04793	0.1235	0.3778	0.9163	0.953	0.9565			7.29	0.9943	0.9449	0.8585	0.5747	0.03912	0.003971	0.0003986		7.29	0.3317	0.3174	0.2923	0.2089	0.02857	0.002978	0.0002989
7.3	0.004922	0.048	0.1237	0.3783	0.9164	0.953	0.9565			7.3	0.9943	0.9448	0.8584	0.5743	0.03911	0.003971	0.0003986		7.3	0.3317	0.3174	0.2923	0.2088	0.02857	0.002978	0.0002989
7.31	0.00493	0.04807	0.1239	0.3787	0.9164	0.953	0.9565			7.31	0.9943	0.9447	0.8582	0.5739	0.0391	0.003971	0.0003986		7.31	0.3317	0.3173	0.2922	0.2087	0.02857	0.002978	0.0002989
7.32	0.004938	0.04815	0.124	0.3792	0.9165	0.953	0.9565			7.32	0.9943	0.9446	0.858	0.5735	0.03909	0.003971	0.0003986		7.32	0.3317	0.3173	0.2922	0.2086	0.02857	0.002978	0.0002989
7.33	0.004946	0.04822	0.1242	0.3796	0.9165	0.953	0.9565			7.33	0.9943	0.9446	0.8578	0.5731	0.03908	0.003971	0.0003986		7.33	0.3317	0.3173	0.2922	0.2085	0.02857	0.002978	0.0002989
7.34	0.004953	0.0483	0.1244	0.38	0.9166	0.953	0.9565			7.34	0.9943	0.9445	0.8576	0.5726	0.03908	0.003971	0.0003986		7.34	0.3317	0.3173	0.2921	0.2085	0.02857	0.002978	0.0002989
7.35	0.004961	0.04837	0.1246	0.3805	0.9166	0.9531	0.9566			7.35	0.9943	0.9444	0.8575	0.5722	0.03907	0.003971	0.0003986		7.35	0.3317	0.3173	0.2921	0.2084	0.02857	0.002978	0.000299
7.36	0.004969	0.04845	0.1248	0.3809	0.9167	0.9531	0.9566			7.36	0.9943	0.9443	0.8573	0.5718	0.03906	0.003971	0.0003986		7.36	0.3317	0.3173	0.292	0.2083	0.02857	0.002978	0.000299
7.37	0.004977	0.04852	0.125	0.3814	0.9167	0.9531	0.9566			7.37	0.9943	0.9443	0.8571	0.5714	0.03905	0.003971	0.0003986		7.37	0.3317	0.3172	0.292	0.2082	0.02857	0.002978	0.000299
7.38	0.004985	0.0486	0.1251	0.3818	0.9168	0.9531	0.9566			7.38	0.9943	0.9442	0.8569	0.571	0.03904	0.003971	0.0003986		7.38	0.3317	0.3172	0.292	0.2081	0.02858	0.002978	0.000299
7.39	0.004993	0.04867	0.1253	0.3823	0.9168	0.9531	0.9566			7.39	0.9943	0.9441	0.8567	0.5706	0.03903	0.003971	0.0003986		7.39	0.3317	0.3172	0.2919	0.208	0.02858	0.002978	0.000299
7.4	0.005001	0.04875	0.1255	0.3827	0.9168	0.9531	0.9566			7.4	0.9942	0.944	0.8566	0.5702	0.03902	0.003971	0.0003986		7.4	0.3317	0.3172	0.2919	0.2079	0.02858	0.002978	0.000299
7.41	0.005008	0.04882	0.1257	0.3832	0.9169	0.9531	0.9566			7.41	0.9942	0.944	0.8564	0.5698	0.03902	0.003971	0.0003986		7.41	0.3317	0.3172	0.2918	0.2078	0.02858	0.002978	0.000299
7.42	0.005016	0.0489	0.1259	0.3836	0.9169	0.9531	0.9566			7.42	0.9942	0.9439	0.8562	0.5694	0.03901	0.003971	0.0003986		7.42	0.3317	0.3172	0.2918	0.2077	0.02858	0.002979	0.000299
7.43	0.005024	0.04897	0.1261	0.384	0.917	0.9531	0.9566			7.43	0.9942	0.9438	0.856	0.5689	0.039	0.003971	0.0003986		7.43	0.3317	0.3171	0.2918	0.2077	0.02858	0.002979	0.000299
7.44	0.005032	0.04904	0.1262	0.3845	0.917	0.9532	0.9566			7.44	0.9942	0.9437	0.8558	0.5685	0.03899	0.003971	0.0003986		7.44	0.3317	0.3171	0.2917	0.2076	0.02858	0.002979	0.000299
7.45	0.00504	0.04912	0.1264	0.3849	0.9171	0.9532	0.9567			7.45	0.9942	0.9437	0.8557	0.5681	0.03898	0.003971	0.0003986		7.45	0.3317	0.3171	0.2917	0.2075	0.02858	0.002979	0.000299
7.46	0.005048	0.04919	0.1266	0.3854	0.9171	0.9532	0.9567			7.46	0.9942	0.9436	0.8555	0.5677	0.03898	0.003972	0.0003986		7.46	0.3317	0.3171	0.2916	0.2074	0.02858	0.002979	0.000299
7.47	0.005055	0.04927	0.1268	0.3858	0.9171	0.9532	0.9567			7.47	0.9942	0.9435	0.8553	0.5673	0.03897	0.003972	0.0003986		7.47	0.3317	0.3171	0.2916	0.2073	0.02858	0.002979	0.000299
7.48	0.005063	0.04934	0.127	0.3862	0.9172	0.9532	0.9567			7.48	0.9942	0.9434	0.8551	0.5669	0.03896	0.003972	0.0003987		7.48	0.3317	0.3171	0.2916	0.2072	0.02858	0.002979	0.000299
7.49	0.005071	0.04941	0.1271	0.3867	0.9172	0.9532	0.9567			7.49	0.9942	0.9434	0.855	0.5665	0.03895	0.003972	0.0003987		7.49	0.3317	0.317	0.2915	0.2071	0.02858	0.002979	0.000299
7.5	0.005079	0.04949	0.1273	0.3871	0.9173	0.9532	0.9567			7.5	0.9942	0.9433	0.8548	0.5661	0.03895	0.003972	0.0003987		7.5	0.3317	0.317	0.2915	0.2071	0.02858	0.002979	0.000299
7.51	0.005087	0.04956	0.1275	0.3875	0.9173	0.9532	0.9567			7.51	0.9942	0.9432	0.8546	0.5657	0.03894	0.003972	0.0003987		7.51	0.3317	0.317	0.2914	0.207	0.02859	0.002979	0.000299
7.52	0.005095	0.04964	0.1277	0.388	0.9174	0.9532	0.9567			7.52	0.9942	0.9432	0.8544	0.5653	0.03893	0.003972	0.0003987		7.52	0.3317	0.317	0.2914	0.2069	0.02859	0.002979	0.000299
7.53	0.005102	0.04971	0.1279	0.3884	0.9174	0.9532	0.9567			7.53	0.9941	0.9431	0.8542	0.5649	0.03893	0.003972	0.0003987		7.53	0.3317	0.317	0.2914	0.2068	0.02859	0.002979	0.000299
7.54	0.00511	0.04979	0.128	0.3888	0.9174	0.9533	0.9567			7.54	0.9941	0.943	0.8541	0.5645	0.03892	0.003972	0.0003987		7.54	0.3317	0.317	0.2913	0.2067	0.02859	0.002979	0.000299
7.55	0.005118	0.04986	0.1282	0.3893	0.9175	0.9533	0.9567			7.55	0.9941	0.9429	0.8539	0.5641	0.03891	0.003972	0.0003987		7.55	0.3316	0.3169	0.2913	0.2066	0.02859	0.002979	0.000299
7.56	0.005126	0.04993	0.1284	0.3897	0.9175	0.9533	0.9568			7.56	0.9941	0.9429	0.8537	0.5637	0.03891	0.003972	0.0003987		7.56	0.3316	0.3169	0.2912	0.2065	0.02859	0.002979	0.000299
7.57	0.005134	0.05001	0.1286	0.3901	0.9175	0.9533	0.9568			7.57	0.9941	0.9428	0.8535	0.5633	0.0389	0.003972	0.0003987		7.57	0.3316	0.3169	0.2912	0.2065	0.02859	0.002979	0.000299
7.58	0.005141	0.05008	0.1288	0.3906	0.9176	0.9533	0.9568			7.58	0.9941	0.9427	0.8534	0.5629	0.03889	0.003972	0.0003987		7.58	0.3316	0.3169	0.2912	0.2064	0.02859	0.002979	0.000299
7.59	0.005149	0.05015	0.1289	0.391	0.9176	0.9533	0.9568			7.59	0.9941	0.9426	0.8532	0.5625	0.03889	0.003972	0.0003987		7.59	0.3316	0.3169	0.2911	0.2063	0.02859	0.002979	0.000299
7.6	0.005157	0.05023	0.1291	0.3914	0.9177	0.9533	0.9568			7.6	0.9941	0.9426	0.853	0.5621	0.03888	0.003972	0.0003987		7.6	0.3316	0.3169	0.2911	0.2062	0.02859	0.002979	0.000299
7.61	0.005165	0.0503	0.1293	0.3919	0.9177	0.9533	0.9568			7.61	0.9941	0.9425	0.8528	0.5617	0.03887	0.003972	0.0003987		7.61	0.3316	0.3169	0.2911	0.2061	0.02859	0.002979	0.000299
7.62	0.005172	0.05038	0.1295	0.3923	0.9177	0.9533	0.9568			7.62	0.9941	0.9424	0.8527	0.5613	0.03887	0.003972	0.0003987		7.62	0.3316	0.3168	0.291	0.206	0.0286	0.002979	0.000299
7.63	0.00518	0.05045	0.1297	0.3927	0.9178	0.9533	0.9568			7.63	0.9941	0.9423	0.8525	0.5609	0.03886	0.003972	0.0003987		7.63	0.3316	0.3168	0.291	0.206	0.0286	0.002979	0.000299
7.64	0.005188	0.05052	0.1298	0.3931	0.9178	0.9533	0.9568			7.64	0.9941	0.9423	0.8523	0.5605	0.03885	0.003972	0.0003987		7.64	0.3316	0.3168	0.2909	0.2059	0.0286	0.002979	0.000299
7.65	0.005196	0.0506	0.13	0.3936	0.9178	0.9534	0.9568			7.65	0.994	0.9422	0.8521	0.5601	0.03885	0.003972	0.0003987		7.65	0.3316	0.3168	0.2909	0.2058	0.0286	0.002979	0.000299
7.66	0.005204	0.05067	0.1302	0.394	0.9179	0.9534	0.9568			7.66	0.994	0.9421	0.8519	0.5597	0.03884	0.003972	0.0003987		7.66	0.3316	0.3168	0.2909	0.2057	0.0286	0.002979	0.000299
7.67	0.005211	0.05074	0.1304	0.3944	0.9179	0.9534	0.9568			7.67	0.994	0.9421	0.8518	0.5593	0.03884	0.003972	0.0003987		7.67	0.3316	0.3168	0.2908	0.2056	0.0286	0.002979	0.000299
7.68	0.005219	0.05082	0.1306	0.3948	0.9179	0.9534	0.9569			7.68	0.994	0.942	0.8516	0.5589	0.03883	0.003972	0.0003987		7.68	0.3316	0.3167	0.2908	0.2055	0.0286	0.002979	0.000299
7.69	0.005227	0.05089	0.1307	0.3953	0.918	0.9534	0.9569			7.69	0.994	0.9419	0.8514	0.5585	0.03882	0.003972	0.0003987		7.69	0.3316	0.3167	0.2908	0.2055	0.0286	0.002979	0.0002991
7.7	0.005235	0.05096	0.1309	0.3957	0.918	0.9534	0.9569			7.7	0.994	0.9418	0.8512	0.5581	0.03882	0.003973	0.0003987		7.7	0.3316	0.3167	0.2907	0.2054	0.0286	0.002979	0.0002991
7.71	0.005242	0.05104	0.1311	0.3961	0.918	0.9534	0.9569			7.71	0.994	0.9418	0.8511	0.5577	0.03881	0.003973	0.0003987		7.71	0.3316	0.3167	0.2907	0.2053	0.0286	0.002979	0.0002991
7.72	0.00525	0.05111	0.1313	0.3965	0.9181	0.9534	0.9569			7.72	0.994	0.9417	0.8509	0.5573	0.03881	0.003973	0.0003987		7.72	0.3316	0.3167	0.2906	0.2052	0.0286	0.002979	0.0002991
7.73	0.005258	0.05118	0.1314	0.397	0.9181	0.9534	0.9569			7.73	0.994	0.9416	0.8507	0.5569	0.0388	0.003973	0.0003987		7.73	0.3316	0.3167	0.2906	0.2051	0.0286	0.00298	0.0002991
7.74	0.005266	0.05126	0.1316	0.3974	0.9181	0.9534	0.9569			7.74	0.994	0.9415	0.8505	0.5566	0.0388	0.003973	0.0003987		7.74	0.3316	0.3166	0.2906	0.205	0.02861	0.00298	0.0002991
7.75	0.005273	0.05133	0.1318	0.3978	0.9182	0.9534	0.9569			7.75	0.994	0.9415	0.8504	0.5562	0.03879	0.003973	0.0003987		7.75	0.3316	0.3166	0.2905	0.205	0.02861	0.00298	0.0002991
7.76	0.005281	0.0514	0.132	0.3982	0.9182	0.9534	0.9569			7.76	0.994	0.9414	0.8502	0.5558	0.03879	0.003973	0.0003988		7.76	0.3316	0.3166	0.2905	0.2049	0.02861	0.00298	0.0002991
7.77	0.005289	0.05148	0.1322	0.3986	0.9182	0.9535	0.9569			7.77	0.994	0.9413	0.85	0.5554	0.03878	0.003973	0.0003988		7.77	0.3316	0.3166	0.2905	0.2048	0.02861	0.00298	0.0002991
7.78	0.005296	0.05155	0.1323	0.3991	0.9183	0.9535	0.9569			7.78	0.9939	0.9413	0.8498	0.555	0.03878	0.003973	0.0003988		7.78	0.3316	0.3166	0.2904	0.2047	0.02861	0.00298	0.0002991
7.79	0.005304	0.05162	0.1325	0.3995	0.9183	0.9535	0.9569			7.79	0.9939	0.9412	0.8497	0.5546	0.03877	0.003973	0.0003988		7.79	0.3316	0.3166	0.2904	0.2046	0.02861	0.00298	0.0002991
7.8	0.005312	0.05169	0.1327	0.3999	0.9183	0.9535	0.9569			7.8	0.9939	0.9411	0.8495	0.5542	0.03877	0.003973	0.0003988		7.8	0.3316	0.3166	0.2903	0.2046	0.02861	0.00298	0.0002991
7.81	0.00532	0.05177	0.1329	0.4003	0.9184	0.9535	0.957			7.81	0.9939	0.941	0.8493	0.5538	0.03876	0.003973	0.0003988		7.81	0.3316	0.3165	0.2903	0.2045	0.02861	0.00298	0.0002991
7.82	0.005327	0.05184	0.133	0.4007	0.9184	0.9535	0.957			7.82	0.9939	0.941	0.8491	0.5534	0.03876	0.003973	0.0003988		7.82	0.3316	0.3165	0.2903	0.2044	0.02861	0.00298	0.0002991
7.83	0.005335	0.05191	0.1332	0.4011	0.9184	0.9535	0.957			7.83	0.9939	0.9409	0.849	0.5531	0.03875	0.003973	0.0003988		7.83	0.3316	0.3165	0.2902	0.2043	0.02861	0.00298	0.0002991
7.84	0.005343	0.05199	0.1334	0.4016	0.9184	0.9535	0.957			7.84	0.9939	0.9408	0.8488	0.5527	0.03875	0.003973	0.0003988		7.84	0.3316	0.3165	0.2902	0.2043	0.02861	0.00298	0.0002991
7.85	0.00535	0.05206	0.1336	0.402	0.9185	0.9535	0.957			7.85	0.9939	0.9407	0.8486	0.5523	0.03874	0.003973	0.0003988		7.85	0.3316	0.3165	0.2902	0.2042	0.02862	0.00298	0.0002991
7.86	0.005358	0.05213	0.1338	0.4024	0.9185	0.9535	0.957			7.86	0.9939	0.9407	0.8485	0.5519	0.03874	0.003973	0.0003988		7.86	0.3316	0.3165	0.2901	0.2041	0.02862	0.00298	0.0002991
7.87	0.005366	0.0522	0.1339	0.4028	0.9185	0.9535	0.957			7.87	0.9939	0.9406	0.8483	0.5515	0.03873	0.003973	0.0003988		7.87	0.3316	0.3164	0.2901	0.204	0.02862	0.00298	0.0002991
7.88	0.005374	0.05228	0.1341	0.4032	0.9186	0.9535	0.957			7.88	0.9939	0.9405	0.8481	0.5511	0.03873	0.003973	0.0003988		7.88	0.3316	0.3164	0.2901	0.2039	0.02862	0.00298	0.0002991
7.89	0.005381	0.05235	0.1343	0.4036	0.9186	0.9535	0.957			7.89	0.9939	0.9405	0.8479	0.5507	0.03872	0.003973	0.0003988		7.89	0.3316	0.3164	0.29	0.2039	0.02862	0.00298	0.0002991
7.9	0.005389	0.05242	0.1345	0.404	0.9186	0.9536	0.957			7.9	0.9939	0.9404	0.8478	0.5504	0.03872	0.003973	0.0003988		7.9	0.3316	0.3164	0.29	0.2038	0.02862	0.00298	0.0002991
7.91	0.005397	0.0525	0.1346	0.4044	0.9186	0.9536	0.957			7.91	0.9938	0.9403	0.8476	0.55	0.03871	0.003973	0.0003988		7.91	0.3316	0.3164	0.2899	0.2037	0.02862	0.00298	0.0002991
7.92	0.005404	0.05257	0.1348	0.4049	0.9187	0.9536	0.957			7.92	0.9938	0.9402	0.8474	0.5496	0.03871	0.003973	0.0003988		7.92	0.3316	0.3164	0.2899	0.2036	0.02862	0.00298	0.0002991
7.93	0.005412	0.05264	0.135	0.4053	0.9187	0.9536	0.957			7.93	0.9938	0.9402	0.8472	0.5492	0.03871	0.003973	0.0003988		7.93	0.3316	0.3164	0.2899	0.2036	0.02862	0.00298	0.0002991
7.94	0.00542	0.05271	0.1352	0.4057	0.9187	0.9536	0.957			7.94	0.9938	0.9401	0.8471	0.5488	0.0387	0.003973	0.0003988		7.94	0.3316	0.3163	0.2898	0.2035	0.02862	0.00298	0.0002991
7.95	0.005427	0.05279	0.1353	0.4061	0.9188	0.9536	0.957			7.95	0.9938	0.94	0.8469	0.5485	0.0387	0.003973	0.0003988		7.95	0.3316	0.3163	0.2898	0.2034	0.02862	0.00298	0.0002991
7.96	0.005435	0.05286	0.1355	0.4065	0.9188	0.9536	0.9571			7.96	0.9938	0.9399	0.8467	0.5481	0.03869	0.003973	0.0003988		7.96	0.3316	0.3163	0.2898	0.2033	0.02863	0.00298	0.0002991
7.97	0.005443	0.05293	0.1357	0.4069	0.9188	0.9536	0.9571			7.97	0.9938	0.9399	0.8466	0.5477	0.03869	0.003973	0.0003988		7.97	0.3316	0.3163	0.2897	0.2032	0.02863	0.00298	0.0002991
7.98	0.00545	0.053	0.1359	0.4073	0.9188	0.9536	0.9571			7.98	0.9938	0.9398	0.8464	0.5473	0.03869	0.003973	0.0003988		7.98	0.3316	0.3163	0.2897	0.2032	0.02863	0.00298	0.0002991
7.99	0.005458	0.05307	0.136	0.4077	0.9189	0.9536	0.9571			7.99	0.9938	0.9397	0.8462	0.547	0.03868	0.003973	0.0003988		7.99	0.3316	0.3163	0.2897	0.2031	0.02863	0.00298	0.0002991
8	0.005466	0.05315	0.1362	0.4081	0.9189	0.9536	0.9571			8	0.9938	0.9397	0.846	0.5466	0.03868	0.003974	0.0003988		8	0.3316	0.3162	0.2896	0.203	0.02863	0.00298	0.0002991
8.01	0.005473	0.05322	0.1364	0.4085	0.9189	0.9536	0.9571			8.01	0.9938	0.9396	0.8459	0.5462	0.03867	0.003974	0.0003988		8.01	0.3316	0.3162	0.2896	0.2029	0.02863	0.00298	0.0002991
8.02	0.005481	0.05329	0.1366	0.4089	0.9189	0.9536	0.9571			8.02	0.9938	0.9395	0.8457	0.5458	0.03867	0.003974	0.0003988		8.02	0.3316	0.3162	0.2895	0.2029	0.02863	0.00298	0.0002991
8.03	0.005489	0.05336	0.1367	0.4093	0.919	0.9536	0.9571			8.03	0.9938	0.9394	0.8455	0.5454	0.03867	0.003974	0.0003988		8.03	0.3316	0.3162	0.2895	0.2028	0.02863	0.00298	0.0002991
8.04	0.005496	0.05344	0.1369	0.4097	0.919	0.9536	0.9571			8.04	0.9937	0.9394	0.8454	0.5451	0.03866	0.003974	0.0003988		8.04	0.3316	0.3162	0.2895	0.2027	0.02863	0.00298	0.0002991
8.05	0.005504	0.05351	0.1371	0.4101	0.919	0.9537	0.9571			8.05	0.9937	0.9393	0.8452	0.5447	0.03866	0.003974	0.0003988		8.05	0.3316	0.3162	0.2894	0.2026	0.02863	0.00298	0.0002991
8.06	0.005512	0.05358	0.1373	0.4105	0.919	0.9537	0.9571			8.06	0.9937	0.9392	0.845	0.5443	0.03866	0.003974	0.0003988		8.06	0.3316	0.3162	0.2894	0.2026	0.02863	0.00298	0.0002991
8.07	0.005519	0.05365	0.1374	0.4109	0.9191	0.9537	0.9571			8.07	0.9937	0.9392	0.8448	0.544	0.03865	0.003974	0.0003988		8.07	0.3316	0.3161	0.2894	0.2025	0.02864	0.00298	0.0002991
8.08	0.005527	0.05372	0.1376	0.4113	0.9191	0.9537	0.9571			8.08	0.9937	0.9391	0.8447	0.5436	0.03865	0.003974	0.0003988		8.08	0.3316	0.3161	0.2893	0.2024	0.02864	0.00298	0.0002991
8.09	0.005534	0.0538	0.1378	0.4117	0.9191	0.9537	0.9571			8.09	0.9937	0.939	0.8445	0.5432	0.03865	0.003974	0.0003988		8.09	0.3316	0.3161	0.2893	0.2023	0.02864	0.00298	0.0002991
8.1	0.005542	0.05387	0.138	0.4121	0.9191	0.9537	0.9571			8.1	0.9937	0.9389	0.8443	0.5428	0.03864	0.003974	0.0003988		8.1	0.3316	0.3161	0.2893	0.2023	0.02864	0.00298	0.0002991
8.11	0.00555	0.05394	0.1381	0.4125	0.9191	0.9537	0.9571			8.11	0.9937	0.9389	0.8442	0.5425	0.03864	0.003974	0.0003988		8.11	0.3316	0.3161	0.2892	0.2022	0.02864	0.00298	0.0002991
8.12	0.005557	0.05401	0.1383	0.4129	0.9192	0.9537	0.9572			8.12	0.9937	0.9388	0.844	0.5421	0.03863	0.003974	0.0003988		8.12	0.3316	0.3161	0.2892	0.2021	0.02864	0.00298	0.0002991
8.13	0.005565	0.05408	0.1385	0.4133	0.9192	0.9537	0.9572			8.13	0.9937	0.9387	0.8438	0.5417	0.03863	0.003974	0.0003989		8.13	0.3316	0.3161	0.2892	0.2021	0.02864	0.00298	0.0002991
8.14	0.005572	0.05415	0.1386	0.4137	0.9192	0.9537	0.9572			8.14	0.9937	0.9387	0.8436	0.5414	0.03863	0.003974	0.0003989		8.14	0.3316	0.316	0.2891	0.202	0.02864	0.00298	0.0002991
8.15	0.00558	0.05423	0.1388	0.4141	0.9192	0.9537	0.9572			8.15	0.9937	0.9386	0.8435	0.541	0.03863	0.003974	0.0003989		8.15	0.3316	0.316	0.2891	0.2019	0.02864	0.00298	0.0002991
8.16	0.005588	0.0543	0.139	0.4145	0.9193	0.9537	0.9572			8.16	0.9937	0.9385	0.8433	0.5406	0.03862	0.003974	0.0003989		8.16	0.3315	0.316	0.2891	0.2018	0.02864	0.002981	0.0002991
8.17	0.005595	0.05437	0.1392	0.4149	0.9193	0.9537	0.9572			8.17	0.9937	0.9384	0.8431	0.5403	0.03862	0.003974	0.0003989		8.17	0.3315	0.316	0.289	0.2018	0.02864	0.002981	0.0002992
8.18	0.005603	0.05444	0.1393	0.4153	0.9193	0.9537	0.9572			8.18	0.9936	0.9384	0.843	0.5399	0.03862	0.003974	0.0003989		8.18	0.3315	0.316	0.289	0.2017	0.02864	0.002981	0.0002992
8.19	0.00561	0.05451	0.1395	0.4157	0.9193	0.9537	0.9572			8.19	0.9936	0.9383	0.8428	0.5395	0.03861	0.003974	0.0003989		8.19	0.3315	0.316	0.289	0.2016	0.02865	0.002981	0.0002992
8.2	0.005618	0.05458	0.1397	0.4161	0.9193	0.9537	0.9572			8.2	0.9936	0.9382	0.8426	0.5392	0.03861	0.003974	0.0003989		8.2	0.3315	0.316	0.2889	0.2015	0.02865	0.002981	0.0002992
8.21	0.005626	0.05466	0.1399	0.4165	0.9194	0.9537	0.9572			8.21	0.9936	0.9382	0.8425	0.5388	0.03861	0.003974	0.0003989		8.21	0.3315	0.3159	0.2889	0.2015	0.02865	0.002981	0.0002992
8.22	0.005633	0.05473	0.14	0.4169	0.9194	0.9537	0.9572			8.22	0.9936	0.9381	0.8423	0.5384	0.0386	0.003974	0.0003989		8.22	0.3315	0.3159	0.2888	0.2014	0.02865	0.002981	0.0002992
8.23	0.005641	0.0548	0.1402	0.4173	0.9194	0.9538	0.9572			8.23	0.9936	0.938	0.8421	0.5381	0.0386	0.003974	0.0003989		8.23	0.3315	0.3159	0.2888	0.2013	0.02865	0.002981	0.0002992
8.24	0.005648	0.05487	0.1404	0.4177	0.9194	0.9538	0.9572			8.24	0.9936	0.9379	0.842	0.5377	0.0386	0.003974	0.0003989		8.24	0.3315	0.3159	0.2888	0.2013	0.02865	0.002981	0.0002992
8.25	0.005656	0.05494	0.1405	0.4181	0.9194	0.9538	0.9572			8.25	0.9936	0.9379	0.8418	0.5373	0.0386	0.003974	0.0003989		8.25	0.3315	0.3159	0.2887	0.2012	0.02865	0.002981	0.0002992
8.26	0.005664	0.05501	0.1407	0.4185	0.9195	0.9538	0.9572			8.26	0.9936	0.9378	0.8416	0.537	0.03859	0.003974	0.0003989		8.26	0.3315	0.3159	0.2887	0.2011	0.02865	0.002981	0.0002992
8.27	0.005671	0.05508	0.1409	0.4188	0.9195	0.9538	0.9572			8.27	0.9936	0.9377	0.8414	0.5366	0.03859	0.003974	0.0003989		8.27	0.3315	0.3159	0.2887	0.2011	0.02865	0.002981	0.0002992
8.28	0.005679	0.05516	0.1411	0.4192	0.9195	0.9538	0.9572			8.28	0.9936	0.9377	0.8413	0.5362	0.03859	0.003974	0.0003989		8.28	0.3315	0.3158	0.2886	0.201	0.02865	0.002981	0.0002992
8.29	0.005686	0.05523	0.1412	0.4196	0.9195	0.9538	0.9572			8.29	0.9936	0.9376	0.8411	0.5359	0.03858	0.003974	0.0003989		8.29	0.3315	0.3158	0.2886	0.2009	0.02865	0.002981	0.0002992
8.3	0.005694	0.0553	0.1414	0.42	0.9195	0.9538	0.9572			8.3	0.9936	0.9375	0.8409	0.5355	0.03858	0.003974	0.0003989		8.3	0.3315	0.3158	0.2886	0.2008	0.02866	0.002981	0.0002992
8.31	0.005701	0.05537	0.1416	0.4204	0.9196	0.9538	0.9572			8.31	0.9935	0.9375	0.8408	0.5352	0.03858	0.003974	0.0003989		8.31	0.3315	0.3158	0.2885	0.2008	0.02866	0.002981	0.0002992
8.32	0.005709	0.05544	0.1417	0.4208	0.9196	0.9538	0.9573			8.32	0.9935	0.9374	0.8406	0.5348	0.03858	0.003974	0.0003989		8.32	0.3315	0.3158	0.2885	0.2007	0.02866	0.002981	0.0002992
8.33	0.005717	0.05551	0.1419	0.4212	0.9196	0.9538	0.9573			8.33	0.9935	0.9373	0.8404	0.5344	0.03857	0.003974	0.0003989		8.33	0.3315	0.3158	0.2885	0.2006	0.02866	0.002981	0.0002992
8.34	0.005724	0.05558	0.1421	0.4216	0.9196	0.9538	0.9573			8.34	0.9935	0.9372	0.8403	0.5341	0.03857	0.003974	0.0003989		8.34	0.3315	0.3158	0.2884	0.2006	0.02866	0.002981	0.0002992
8.35	0.005732	0.05565	0.1423	0.4219	0.9196	0.9538	0.9573			8.35	0.9935	0.9372	0.8401	0.5337	0.03857	0.003974	0.0003989		8.35	0.3315	0.3157	0.2884	0.2005	0.02866	0.002981	0.0002992
8.36	0.005739	0.05572	0.1424	0.4223	0.9196	0.9538	0.9573			8.36	0.9935	0.9371	0.8399	0.5334	0.03857	0.003974	0.0003989		8.36	0.3315	0.3157	0.2884	0.2004	0.02866	0.002981	0.0002992
8.37	0.005747	0.05579	0.1426	0.4227	0.9197	0.9538	0.9573			8.37	0.9935	0.937	0.8398	0.533	0.03856	0.003974	0.0003989		8.37	0.3315	0.3157	0.2883	0.2004	0.02866	0.002981	0.0002992
8.38	0.005754	0.05587	0.1428	0.4231	0.9197	0.9538	0.9573			8.38	0.9935	0.937	0.8396	0.5327	0.03856	0.003974	0.0003989		8.38	0.3315	0.3157	0.2883	0.2003	0.02866	0.002981	0.0002992
8.39	0.005762	0.05594	0.1429	0.4235	0.9197	0.9538	0.9573			8.39	0.9935	0.9369	0.8394	0.5323	0.03856	0.003974	0.0003989		8.39	0.3315	0.3157	0.2883	0.2002	0.02866	0.002981	0.0002992
8.4	0.005769	0.05601	0.1431	0.4239	0.9197	0.9538	0.9573			8.4	0.9935	0.9368	0.8393	0.5319	0.03856	0.003974	0.0003989		8.4	0.3315	0.3157	0.2882	0.2002	0.02866	0.002981	0.0002992
8.41	0.005777	0.05608	0.1433	0.4242	0.9197	0.9538	0.9573			8.41	0.9935	0.9367	0.8391	0.5316	0.03855	0.003975	0.0003989		8.41	0.3315	0.3157	0.2882	0.2001	0.02866	0.002981	0.0002992
8.42	0.005784	0.05615	0.1434	0.4246	0.9197	0.9538	0.9573			8.42	0.9935	0.9367	0.8389	0.5312	0.03855	0.003975	0.0003989		8.42	0.3315	0.3156	0.2882	0.2	0.02866	0.002981	0.0002992
8.43	0.005792	0.05622	0.1436	0.425	0.9198	0.9538	0.9573			8.43	0.9935	0.9366	0.8388	0.5309	0.03855	0.003975	0.0003989		8.43	0.3315	0.3156	0.2881	0.2	0.02867	0.002981	0.0002992
8.44	0.005799	0.05629	0.1438	0.4254	0.9198	0.9539	0.9573			8.44	0.9934	0.9365	0.8386	0.5305	0.03855	0.003975	0.0003989		8.44	0.3315	0.3156	0.2881	0.1999	0.02867	0.002981	0.0002992
8.45	0.005807	0.05636	0.144	0.4258	0.9198	0.9539	0.9573			8.45	0.9934	0.9365	0.8384	0.5302	0.03855	0.003975	0.0003989		8.45	0.3315	0.3156	0.2881	0.1998	0.02867	0.002981	0.0002992
8.46	0.005814	0.05643	0.1441	0.4261	0.9198	0.9539	0.9573			8.46	0.9934	0.9364	0.8383	0.5298	0.03854	0.003975	0.0003989		8.46	0.3315	0.3156	0.288	0.1998	0.02867	0.002981	0.0002992
8.47	0.005822	0.0565	0.1443	0.4265	0.9198	0.9539	0.9573			8.47	0.9934	0.9363	0.8381	0.5295	0.03854	0.003975	0.0003989		8.47	0.3315	0.3156	0.288	0.1997	0.02867	0.002981	0.0002992
8.48	0.005829	0.05657	0.1445	0.4269	0.9198	0.9539	0.9573			8.48	0.9934	0.9363	0.8379	0.5291	0.03854	0.003975	0.0003989		8.48	0.3315	0.3156	0.288	0.1996	0.02867	0.002981	0.0002992
8.49	0.005837	0.05664	0.1446	0.4273	0.9199	0.9539	0.9573			8.49	0.9934	0.9362	0.8378	0.5288	0.03854	0.003975	0.0003989		8.49	0.3315	0.3155	0.2879	0.1996	0.02867	0.002981	0.0002992
8.5	0.005844	0.05671	0.1448	0.4277	0.9199	0.9539	0.9573			8.5	0.9934	0.9361	0.8376	0.5284	0.03853	0.003975	0.0003989		8.5	0.3315	0.3155	0.2879	0.1995	0.02867	0.002981	0.0002992
8.51	0.005852	0.05678	0.145	0.428	0.9199	0.9539	0.9573			8.51	0.9934	0.936	0.8374	0.5281	0.03853	0.003975	0.0003989		8.51	0.3315	0.3155	0.2879	0.1994	0.02867	0.002981	0.0002992
8.52	0.005859	0.05685	0.1451	0.4284	0.9199	0.9539	0.9573			8.52	0.9934	0.936	0.8373	0.5277	0.03853	0.003975	0.0003989		8.52	0.3315	0.3155	0.2879	0.1994	0.02867	0.002981	0.0002992
8.53	0.005867	0.05692	0.1453	0.4288	0.9199	0.9539	0.9573			8.53	0.9934	0.9359	0.8371	0.5274	0.03853	0.003975	0.0003989		8.53	0.3315	0.3155	0.2878	0.1993	0.02867	0.002981	0.0002992
8.54	0.005874	0.05699	0.1455	0.4292	0.9199	0.9539	0.9573			8.54	0.9934	0.9358	0.8369	0.527	0.03853	0.003975	0.0003989		8.54	0.3315	0.3155	0.2878	0.1992	0.02867	0.002981	0.0002992
8.55	0.005882	0.05706	0.1456	0.4295	0.9199	0.9539	0.9573			8.55	0.9934	0.9358	0.8368	0.5267	0.03853	0.003975	0.0003989		8.55	0.3315	0.3155	0.2878	0.1992	0.02868	0.002981	0.0002992
8.56	0.005889	0.05713	0.1458	0.4299	0.92	0.9539	0.9574			8.56	0.9934	0.9357	0.8366	0.5263	0.03852	0.003975	0.0003989		8.56	0.3315	0.3154	0.2877	0.1991	0.02868	0.002981	0.0002992
8.57	0.005897	0.0572	0.146	0.4303	0.92	0.9539	0.9574			8.57	0.9933	0.9356	0.8364	0.526	0.03852	0.003975	0.0003989		8.57	0.3315	0.3154	0.2877	0.199	0.02868	0.002981	0.0002992
8.58	0.005904	0.05727	0.1462	0.4307	0.92	0.9539	0.9574			8.58	0.9933	0.9356	0.8363	0.5256	0.03852	0.003975	0.0003989		8.58	0.3315	0.3154	0.2877	0.199	0.02868	0.002981	0.0002992
8.59	0.005912	0.05735	0.1463	0.431	0.92	0.9539	0.9574			8.59	0.9933	0.9355	0.8361	0.5253	0.03852	0.003975	0.0003989		8.59	0.3315	0.3154	0.2876	0.1989	0.02868	0.002981	0.0002992
8.6	0.005919	0.05742	0.1465	0.4314	0.92	0.9539	0.9574			8.6	0.9933	0.9354	0.836	0.5249	0.03852	0.003975	0.0003989		8.6	0.3315	0.3154	0.2876	0.1988	0.02868	0.002981	0.0002992
8.61	0.005927	0.05749	0.1467	0.4318	0.92	0.9539	0.9574			8.61	0.9933	0.9353	0.8358	0.5246	0.03851	0.003975	0.0003989		8.61	0.3315	0.3154	0.2876	0.1988	0.02868	0.002981	0.0002992
8.62	0.005934	0.05756	0.1468	0.4321	0.92	0.9539	0.9574			8.62	0.9933	0.9353	0.8356	0.5242	0.03851	0.003975	0.0003989		8.62	0.3315	0.3154	0.2875	0.1987	0.02868	0.002981	0.0002992
8.63	0.005942	0.05763	0.147	0.4325	0.9201	0.9539	0.9574			8.63	0.9933	0.9352	0.8355	0.5239	0.03851	0.003975	0.0003989		8.63	0.3315	0.3153	0.2875	0.1986	0.02868	0.002981	0.0002992
8.64	0.005949	0.05769	0.1472	0.4329	0.9201	0.9539	0.9574			8.64	0.9933	0.9351	0.8353	0.5236	0.03851	0.003975	0.0003989		8.64	0.3315	0.3153	0.2875	0.1986	0.02868	0.002981	0.0002992
8.65	0.005956	0.05776	0.1473	0.4333	0.9201	0.9539	0.9574			8.65	0.9933	0.9351	0.8351	0.5232	0.03851	0.003975	0.0003989		8.65	0.3315	0.3153	0.2874	0.1985	0.02868	0.002981	0.0002992
8.66	0.005964	0.05783	0.1475	0.4336	0.9201	0.9539	0.9574			8.66	0.9933	0.935	0.835	0.5229	0.03851	0.003975	0.0003989		8.66	0.3315	0.3153	0.2874	0.1985	0.02868	0.002981	0.0002992
8.67	0.005971	0.0579	0.1477	0.434	0.9201	0.9539	0.9574			8.67	0.9933	0.9349	0.8348	0.5225	0.0385	0.003975	0.000399		8.67	0.3315	0.3153	0.2874	0.1984	0.02868	0.002981	0.0002992
8.68	0.005979	0.05797	0.1478	0.4344	0.9201	0.9539	0.9574			8.68	0.9933	0.9349	0.8346	0.5222	0.0385	0.003975	0.000399		8.68	0.3315	0.3153	0.2873	0.1983	0.02868	0.002981	0.0002992
8.69	0.005986	0.05804	0.148	0.4347	0.9201	0.954	0.9574			8.69	0.9933	0.9348	0.8345	0.5219	0.0385	0.003975	0.000399		8.69	0.3315	0.3153	0.2873	0.1983	0.02869	0.002981	0.0002992
8.7	0.005994	0.05811	0.1482	0.4351	0.9202	0.954	0.9574			8.7	0.9933	0.9347	0.8343	0.5215	0.0385	0.003975	0.000399		8.7	0.3315	0.3153	0.2873	0.1982	0.02869	0.002981	0.0002992
8.71	0.006001	0.05818	0.1483	0.4355	0.9202	0.954	0.9574			8.71	0.9932	0.9347	0.8341	0.5212	0.0385	0.003975	0.000399		8.71	0.3315	0.3152	0.2872	0.1981	0.02869	0.002981	0.0002992
8.72	0.006009	0.05825	0.1485	0.4358	0.9202	0.954	0.9574			8.72	0.9932	0.9346	0.834	0.5208	0.0385	0.003975	0.000399		8.72	0.3315	0.3152	0.2872	0.1981	0.02869	0.002981	0.0002992
8.73	0.006016	0.05832	0.1487	0.4362	0.9202	0.954	0.9574			8.73	0.9932	0.9345	0.8338	0.5205	0.03849	0.003975	0.000399		8.73	0.3315	0.3152	0.2872	0.198	0.02869	0.002981	0.0002992
8.74	0.006023	0.05839	0.1488	0.4365	0.9202	0.954	0.9574			8.74	0.9932	0.9344	0.8337	0.5202	0.03849	0.003975	0.000399		8.74	0.3315	0.3152	0.2872	0.198	0.02869	0.002981	0.0002992
8.75	0.006031	0.05846	0.149	0.4369	0.9202	0.954	0.9574			8.75	0.9932	0.9344	0.8335	0.5198	0.03849	0.003975	0.000399		8.75	0.3315	0.3152	0.2871	0.1979	0.02869	0.002981	0.0002992
8.76	0.006038	0.05853	0.1492	0.4373	0.9202	0.954	0.9574			8.76	0.9932	0.9343	0.8333	0.5195	0.03849	0.003975	0.000399		8.76	0.3315	0.3152	0.2871	0.1978	0.02869	0.002981	0.0002992
8.77	0.006046	0.0586	0.1493	0.4376	0.9202	0.954	0.9574			8.77	0.9932	0.9342	0.8332	0.5191	0.03849	0.003975	0.000399		8.77	0.3315	0.3152	0.2871	0.1978	0.02869	0.002981	0.0002992
8.78	0.006053	0.05867	0.1495	0.438	0.9202	0.954	0.9574			8.78	0.9932	0.9342	0.833	0.5188	0.03849	0.003975	0.000399		8.78	0.3315	0.3151	0.287	0.1977	0.02869	0.002981	0.0002992
8.79	0.00606	0.05874	0.1497	0.4384	0.9203	0.954	0.9574			8.79	0.9932	0.9341	0.8328	0.5185	0.03849	0.003975	0.000399		8.79	0.3315	0.3151	0.287	0.1977	0.02869	0.002981	0.0002992
8.8	0.006068	0.05881	0.1498	0.4387	0.9203	0.954	0.9574			8.8	0.9932	0.934	0.8327	0.5181	0.03848	0.003975	0.000399		8.8	0.3315	0.3151	0.287	0.1976	0.02869	0.002981	0.0002992
8.81	0.006075	0.05888	0.15	0.4391	0.9203	0.954	0.9574			8.81	0.9932	0.934	0.8325	0.5178	0.03848	0.003975	0.000399		8.81	0.3315	0.3151	0.2869	0.1975	0.02869	0.002981	0.0002992
8.82	0.006083	0.05895	0.1501	0.4394	0.9203	0.954	0.9574			8.82	0.9932	0.9339	0.8324	0.5175	0.03848	0.003975	0.000399		8.82	0.3315	0.3151	0.2869	0.1975	0.02869	0.002981	0.0002992
8.83	0.00609	0.05902	0.1503	0.4398	0.9203	0.954	0.9574			8.83	0.9932	0.9338	0.8322	0.5171	0.03848	0.003975	0.000399		8.83	0.3314	0.3151	0.2869	0.1974	0.0287	0.002981	0.0002992
8.84	0.006097	0.05909	0.1505	0.4402	0.9203	0.954	0.9574			8.84	0.9931	0.9338	0.832	0.5168	0.03848	0.003975	0.000399		8.84	0.3314	0.3151	0.2868	0.1974	0.0287	0.002981	0.0002992
8.85	0.006105	0.05916	0.1506	0.4405	0.9203	0.954	0.9574			8.85	0.9931	0.9337	0.8319	0.5165	0.03848	0.003975	0.000399		8.85	0.3314	0.3151	0.2868	0.1973	0.0287	0.002981	0.0002992
8.86	0.006112	0.05922	0.1508	0.4409	0.9203	0.954	0.9575			8.86	0.9931	0.9336	0.8317	0.5161	0.03848	0.003975	0.000399		8.86	0.3314	0.315	0.2868	0.1972	0.0287	0.002982	0.0002992
8.87	0.00612	0.05929	0.151	0.4412	0.9203	0.954	0.9575			8.87	0.9931	0.9336	0.8315	0.5158	0.03848	0.003975	0.000399		8.87	0.3314	0.315	0.2868	0.1972	0.0287	0.002982	0.0002992
8.88	0.006127	0.05936	0.1511	0.4416	0.9204	0.954	0.9575			8.88	0.9931	0.9335	0.8314	0.5155	0.03847	0.003975	0.000399		8.88	0.3314	0.315	0.2867	0.1971	0.0287	0.002982	0.0002992
8.89	0.006134	0.05943	0.1513	0.442	0.9204	0.954	0.9575			8.89	0.9931	0.9334	0.8312	0.5151	0.03847	0.003975	0.000399		8.89	0.3314	0.315	0.2867	0.1971	0.0287	0.002982	0.0002992
8.9	0.006142	0.0595	0.1515	0.4423	0.9204	0.954	0.9575			8.9	0.9931	0.9333	0.8311	0.5148	0.03847	0.003975	0.000399		8.9	0.3314	0.315	0.2867	0.197	0.0287	0.002982	0.0002992
8.91	0.006149	0.05957	0.1516	0.4427	0.9204	0.954	0.9575			8.91	0.9931	0.9333	0.8309	0.5145	0.03847	0.003975	0.000399		8.91	0.3314	0.315	0.2866	0.1969	0.0287	0.002982	0.0002992
8.92	0.006156	0.05964	0.1518	0.443	0.9204	0.954	0.9575			8.92	0.9931	0.9332	0.8307	0.5141	0.03847	0.003975	0.000399		8.92	0.3314	0.315	0.2866	0.1969	0.0287	0.002982	0.0002992
8.93	0.006164	0.05971	0.152	0.4434	0.9204	0.954	0.9575			8.93	0.9931	0.9331	0.8306	0.5138	0.03847	0.003975	0.000399		8.93	0.3314	0.315	0.2866	0.1968	0.0287	0.002982	0.0002992
8.94	0.006171	0.05978	0.1521	0.4437	0.9204	0.954	0.9575			8.94	0.9931	0.9331	0.8304	0.5135	0.03847	0.003975	0.000399		8.94	0.3314	0.3149	0.2865	0.1968	0.0287	0.002982	0.0002992
8.95	0.006179	0.05984	0.1523	0.4441	0.9204	0.954	0.9575			8.95	0.9931	0.933	0.8303	0.5132	0.03847	0.003975	0.000399		8.95	0.3314	0.3149	0.2865	0.1967	0.0287	0.002982	0.0002992
8.96	0.006186	0.05991	0.1525	0.4444	0.9204	0.954	0.9575			8.96	0.9931	0.9329	0.8301	0.5128	0.03847	0.003975	0.000399		8.96	0.3314	0.3149	0.2865	0.1967	0.0287	0.002982	0.0002992
8.97	0.006193	0.05998	0.1526	0.4448	0.9204	0.954	0.9575			8.97	0.9931	0.9329	0.8299	0.5125	0.03846	0.003975	0.000399		8.97	0.3314	0.3149	0.2865	0.1966	0.0287	0.002982	0.0002992
8.98	0.006201	0.06005	0.1528	0.4451	0.9205	0.954	0.9575			8.98	0.993	0.9328	0.8298	0.5122	0.03846	0.003975	0.000399		8.98	0.3314	0.3149	0.2864	0.1965	0.02871	0.002982	0.0002992
8.99	0.006208	0.06012	0.1529	0.4455	0.9205	0.954	0.9575			8.99	0.993	0.9327	0.8296	0.5119	0.03846	0.003975	0.000399		8.99	0.3314	0.3149	0.2864	0.1965	0.02871	0.002982	0.0002992
9	0.006215	0.06019	0.1531	0.4458	0.9205	0.954	0.9575			9	0.993	0.9327	0.8295	0.5115	0.03846	0.003975	0.000399		9	0.3314	0.3149	0.2864	0.1964	0.02871	0.002982	0.0002992
9.01	0.006223	0.06026	0.1533	0.4462	0.9205	0.9541	0.9575			9.01	0.993	0.9326	0.8293	0.5112	0.03846	0.003975	0.000399		9.01	0.3314	0.3149	0.2863	0.1964	0.02871	0.002982	0.0002992
9.02	0.00623	0.06033	0.1534	0.4465	0.9205	0.9541	0.9575			9.02	0.993	0.9325	0.8291	0.5109	0.03846	0.003975	0.000399		9.02	0.3314	0.3148	0.2863	0.1963	0.02871	0.002982	0.0002993
9.03	0.006237	0.06039	0.1536	0.4469	0.9205	0.9541	0.9575			9.03	0.993	0.9325	0.829	0.5106	0.03846	0.003976	0.000399		9.03	0.3314	0.3148	0.2863	0.1963	0.02871	0.002982	0.0002993
9.04	0.006245	0.06046	0.1538	0.4472	0.9205	0.9541	0.9575			9.04	0.993	0.9324	0.8288	0.5102	0.03846	0.003976	0.000399		9.04	0.3314	0.3148	0.2863	0.1962	0.02871	0.002982	0.0002993
9.05	0.006252	0.06053	0.1539	0.4476	0.9205	0.9541	0.9575			9.05	0.993	0.9323	0.8287	0.5099	0.03846	0.003976	0.000399		9.05	0.3314	0.3148	0.2862	0.1961	0.02871	0.002982	0.0002993
9.06	0.006259	0.0606	0.1541	0.4479	0.9205	0.9541	0.9575			9.06	0.993	0.9323	0.8285	0.5096	0.03845	0.003976	0.000399		9.06	0.3314	0.3148	0.2862	0.1961	0.02871	0.002982	0.0002993
9.07	0.006267	0.06067	0.1542	0.4483	0.9205	0.9541	0.9575			9.07	0.993	0.9322	0.8283	0.5093	0.03845	0.003976	0.000399		9.07	0.3314	0.3148	0.2862	0.196	0.02871	0.002982	0.0002993
9.08	0.006274	0.06074	0.1544	0.4486	0.9205	0.9541	0.9575			9.08	0.993	0.9321	0.8282	0.5089	0.03845	0.003976	0.000399		9.08	0.3314	0.3148	0.2861	0.196	0.02871	0.002982	0.0002993
9.09	0.006281	0.0608	0.1546	0.449	0.9206	0.9541	0.9575			9.09	0.993	0.9321	0.828	0.5086	0.03845	0.003976	0.000399		9.09	0.3314	0.3148	0.2861	0.1959	0.02871	0.002982	0.0002993
9.1	0.006289	0.06087	0.1547	0.4493	0.9206	0.9541	0.9575			9.1	0.993	0.932	0.8279	0.5083	0.03845	0.003976	0.000399		9.1	0.3314	0.3147	0.2861	0.1959	0.02871	0.002982	0.0002993
9.11	0.006296	0.06094	0.1549	0.4497	0.9206	0.9541	0.9575			9.11	0.9929	0.9319	0.8277	0.508	0.03845	0.003976	0.000399		9.11	0.3314	0.3147	0.286	0.1958	0.02871	0.002982	0.0002993
9.12	0.006303	0.06101	0.1551	0.45	0.9206	0.9541	0.9575			9.12	0.9929	0.9318	0.8275	0.5077	0.03845	0.003976	0.000399		9.12	0.3314	0.3147	0.286	0.1957	0.02871	0.002982	0.0002993
9.13	0.00631	0.06108	0.1552	0.4504	0.9206	0.9541	0.9575			9.13	0.9929	0.9318	0.8274	0.5073	0.03845	0.003976	0.000399		9.13	0.3314	0.3147	0.286	0.1957	0.02871	0.002982	0.0002993
9.14	0.006318	0.06115	0.1554	0.4507	0.9206	0.9541	0.9575			9.14	0.9929	0.9317	0.8272	0.507	0.03845	0.003976	0.000399		9.14	0.3314	0.3147	0.286	0.1956	0.02871	0.002982	0.0002993
9.15	0.006325	0.06121	0.1555	0.451	0.9206	0.9541	0.9575			9.15	0.9929	0.9316	0.8271	0.5067	0.03845	0.003976	0.000399		9.15	0.3314	0.3147	0.2859	0.1956	0.02872	0.002982	0.0002993
9.16	0.006332	0.06128	0.1557	0.4514	0.9206	0.9541	0.9575			9.16	0.9929	0.9316	0.8269	0.5064	0.03845	0.003976	0.000399		9.16	0.3314	0.3147	0.2859	0.1955	0.02872	0.002982	0.0002993
9.17	0.00634	0.06135	0.1559	0.4517	0.9206	0.9541	0.9575			9.17	0.9929	0.9315	0.8268	0.5061	0.03845	0.003976	0.000399		9.17	0.3314	0.3147	0.2859	0.1955	0.02872	0.002982	0.0002993
9.18	0.006347	0.06142	0.156	0.4521	0.9206	0.9541	0.9575			9.18	0.9929	0.9314	0.8266	0.5057	0.03844	0.003976	0.000399		9.18	0.3314	0.3146	0.2858	0.1954	0.02872	0.002982	0.0002993
9.19	0.006354	0.06149	0.1562	0.4524	0.9206	0.9541	0.9575			9.19	0.9929	0.9314	0.8264	0.5054	0.03844	0.003976	0.000399		9.19	0.3314	0.3146	0.2858	0.1954	0.02872	0.002982	0.0002993
9.2	0.006361	0.06155	0.1563	0.4527	0.9206	0.9541	0.9575			9.2	0.9929	0.9313	0.8263	0.5051	0.03844	0.003976	0.000399		9.2	0.3314	0.3146	0.2858	0.1953	0.02872	0.002982	0.0002993
9.21	0.006369	0.06162	0.1565	0.4531	0.9207	0.9541	0.9575			9.21	0.9929	0.9312	0.8261	0.5048	0.03844	0.003976	0.000399		9.21	0.3314	0.3146	0.2858	0.1953	0.02872	0.002982	0.0002993
9.22	0.006376	0.06169	0.1567	0.4534	0.9207	0.9541	0.9575			9.22	0.9929	0.9312	0.826	0.5045	0.03844	0.003976	0.000399		9.22	0.3314	0.3146	0.2857	0.1952	0.02872	0.002982	0.0002993
9.23	0.006383	0.06176	0.1568	0.4538	0.9207	0.9541	0.9575			9.23	0.9929	0.9311	0.8258	0.5042	0.03844	0.003976	0.000399		9.23	0.3314	0.3146	0.2857	0.1952	0.02872	0.002982	0.0002993
9.24	0.006391	0.06183	0.157	0.4541	0.9207	0.9541	0.9575			9.24	0.9929	0.931	0.8256	0.5038	0.03844	0.003976	0.000399		9.24	0.3314	0.3146	0.2857	0.1951	0.02872	0.002982	0.0002993
9.25	0.006398	0.06189	0.1571	0.4544	0.9207	0.9541	0.9576			9.25	0.9928	0.931	0.8255	0.5035	0.03844	0.003976	0.000399		9.25	0.3314	0.3146	0.2856	0.195	0.02872	0.002982	0.0002993
9.26	0.006405	0.06196	0.1573	0.4548	0.9207	0.9541	0.9576			9.26	0.9928	0.9309	0.8253	0.5032	0.03844	0.003976	0.000399		9.26	0.3314	0.3145	0.2856	0.195	0.02872	0.002982	0.0002993
9.27	0.006412	0.06203	0.1575	0.4551	0.9207	0.9541	0.9576			9.27	0.9928	0.9308	0.8252	0.5029	0.03844	0.003976	0.000399		9.27	0.3314	0.3145	0.2856	0.1949	0.02872	0.002982	0.0002993
9.28	0.00642	0.0621	0.1576	0.4555	0.9207	0.9541	0.9576			9.28	0.9928	0.9308	0.825	0.5026	0.03844	0.003976	0.000399		9.28	0.3314	0.3145	0.2856	0.1949	0.02872	0.002982	0.0002993
9.29	0.006427	0.06216	0.1578	0.4558	0.9207	0.9541	0.9576			9.29	0.9928	0.9307	0.8249	0.5023	0.03844	0.003976	0.000399		9.29	0.3314	0.3145	0.2855	0.1948	0.02872	0.002982	0.0002993
9.3	0.006434	0.06223	0.1579	0.4561	0.9207	0.9541	0.9576			9.3	0.9928	0.9306	0.8247	0.502	0.03844	0.003976	0.000399		9.3	0.3314	0.3145	0.2855	0.1948	0.02872	0.002982	0.0002993
9.31	0.006441	0.0623	0.1581	0.4565	0.9207	0.9541	0.9576			9.31	0.9928	0.9306	0.8245	0.5017	0.03843	0.003976	0.000399		9.31	0.3314	0.3145	0.2855	0.1947	0.02872	0.002982	0.0002993
9.32	0.006449	0.06237	0.1583	0.4568	0.9207	0.9541	0.9576			9.32	0.9928	0.9305	0.8244	0.5013	0.03843	0.003976	0.000399		9.32	0.3314	0.3145	0.2855	0.1947	0.02872	0.002982	0.0002993
9.33	0.006456	0.06243	0.1584	0.4571	0.9207	0.9541	0.9576			9.33	0.9928	0.9304	0.8242	0.501	0.03843	0.003976	0.000399		9.33	0.3314	0.3145	0.2854	0.1946	0.02872	0.002982	0.0002993
9.34	0.006463	0.0625	0.1586	0.4575	0.9207	0.9541	0.9576			9.34	0.9928	0.9304	0.8241	0.5007	0.03843	0.003976	0.000399		9.34	0.3314	0.3144	0.2854	0.1946	0.02873	0.002982	0.0002993
9.35	0.00647	0.06257	0.1587	0.4578	0.9208	0.9541	0.9576			9.35	0.9928	0.9303	0.8239	0.5004	0.03843	0.003976	0.000399		9.35	0.3314	0.3144	0.2854	0.1945	0.02873	0.002982	0.0002993
9.36	0.006478	0.06264	0.1589	0.4581	0.9208	0.9541	0.9576			9.36	0.9928	0.9302	0.8238	0.5001	0.03843	0.003976	0.000399		9.36	0.3314	0.3144	0.2853	0.1945	0.02873	0.002982	0.0002993
9.37	0.006485	0.0627	0.1591	0.4585	0.9208	0.9541	0.9576			9.37	0.9928	0.9302	0.8236	0.4998	0.03843	0.003976	0.000399		9.37	0.3314	0.3144	0.2853	0.1944	0.02873	0.002982	0.0002993
9.38	0.006492	0.06277	0.1592	0.4588	0.9208	0.9541	0.9576			9.38	0.9928	0.9301	0.8235	0.4995	0.03843	0.003976	0.000399		9.38	0.3314	0.3144	0.2853	0.1944	0.02873	0.002982	0.0002993
9.39	0.006499	0.06284	0.1594	0.4591	0.9208	0.9541	0.9576			9.39	0.9927	0.93	0.8233	0.4992	0.03843	0.003976	0.000399		9.39	0.3314	0.3144	0.2853	0.1943	0.02873	0.002982	0.0002993
9.4	0.006506	0.06291	0.1595	0.4595	0.9208	0.9541	0.9576			9.4	0.9927	0.93	0.8231	0.4989	0.03843	0.003976	0.000399		9.4	0.3314	0.3144	0.2852	0.1943	0.02873	0.002982	0.0002993
9.41	0.006514	0.06297	0.1597	0.4598	0.9208	0.9541	0.9576			9.41	0.9927	0.9299	0.823	0.4986	0.03843	0.003976	0.000399		9.41	0.3314	0.3144	0.2852	0.1942	0.02873	0.002982	0.0002993
9.42	0.006521	0.06304	0.1599	0.4601	0.9208	0.9541	0.9576			9.42	0.9927	0.9298	0.8228	0.4983	0.03843	0.003976	0.000399		9.42	0.3314	0.3144	0.2852	0.1942	0.02873	0.002982	0.0002993
9.43	0.006528	0.06311	0.16	0.4604	0.9208	0.9541	0.9576			9.43	0.9927	0.9298	0.8227	0.4979	0.03843	0.003976	0.000399		9.43	0.3314	0.3143	0.2852	0.1941	0.02873	0.002982	0.0002993
9.44	0.006535	0.06317	0.1602	0.4608	0.9208	0.9541	0.9576			9.44	0.9927	0.9297	0.8225	0.4976	0.03843	0.003976	0.000399		9.44	0.3314	0.3143	0.2851	0.1941	0.02873	0.002982	0.0002993
9.45	0.006543	0.06324	0.1603	0.4611	0.9208	0.9542	0.9576			9.45	0.9927	0.9296	0.8224	0.4973	0.03843	0.003976	0.000399		9.45	0.3314	0.3143	0.2851	0.194	0.02873	0.002982	0.0002993
9.46	0.00655	0.06331	0.1605	0.4614	0.9208	0.9542	0.9576			9.46	0.9927	0.9296	0.8222	0.497	0.03843	0.003976	0.000399		9.46	0.3314	0.3143	0.2851	0.194	0.02873	0.002982	0.0002993
9.47	0.006557	0.06337	0.1606	0.4618	0.9208	0.9542	0.9576			9.47	0.9927	0.9295	0.8221	0.4967	0.03843	0.003976	0.000399		9.47	0.3314	0.3143	0.285	0.1939	0.02873	0.002982	0.0002993
9.48	0.006564	0.06344	0.1608	0.4621	0.9208	0.9542	0.9576			9.48	0.9927	0.9294	0.8219	0.4964	0.03842	0.003976	0.000399		9.48	0.3314	0.3143	0.285	0.1939	0.02873	0.002982	0.0002993
9.49	0.006571	0.06351	0.161	0.4624	0.9208	0.9542	0.9576			9.49	0.9927	0.9294	0.8217	0.4961	0.03842	0.003976	0.000399		9.49	0.3314	0.3143	0.285	0.1938	0.02873	0.002982	0.0002993
9.5	0.006578	0.06358	0.1611	0.4627	0.9208	0.9542	0.9576			9.5	0.9927	0.9293	0.8216	0.4958	0.03842	0.003976	0.000399		9.5	0.3314	0.3143	0.285	0.1938	0.02873	0.002982	0.0002993
9.51	0.006586	0.06364	0.1613	0.4631	0.9208	0.9542	0.9576			9.51	0.9927	0.9292	0.8214	0.4955	0.03842	0.003976	0.000399		9.51	0.3314	0.3142	0.2849	0.1937	0.02873	0.002982	0.0002993
9.52	0.006593	0.06371	0.1614	0.4634	0.9209	0.9542	0.9576			9.52	0.9927	0.9292	0.8213	0.4952	0.03842	0.003976	0.000399		9.52	0.3314	0.3142	0.2849	0.1937	0.02873	0.002982	0.0002993
9.53	0.0066	0.06378	0.1616	0.4637	0.9209	0.9542	0.9576			9.53	0.9926	0.9291	0.8211	0.4949	0.03842	0.003976	0.000399		9.53	0.3314	0.3142	0.2849	0.1936	0.02873	0.002982	0.0002993
9.54	0.006607	0.06384	0.1618	0.464	0.9209	0.9542	0.9576			9.54	0.9926	0.929	0.821	0.4946	0.03842	0.003976	0.000399		9.54	0.3314	0.3142	0.2849	0.1936	0.02874	0.002982	0.0002993
9.55	0.006614	0.06391	0.1619	0.4644	0.9209	0.9542	0.9576			9.55	0.9926	0.929	0.8208	0.4943	0.03842	0.003976	0.000399		9.55	0.3314	0.3142	0.2848	0.1935	0.02874	0.002982	0.0002993
9.56	0.006622	0.06398	0.1621	0.4647	0.9209	0.9542	0.9576			9.56	0.9926	0.9289	0.8207	0.494	0.03842	0.003976	0.000399		9.56	0.3314	0.3142	0.2848	0.1935	0.02874	0.002982	0.0002993
9.57	0.006629	0.06404	0.1622	0.465	0.9209	0.9542	0.9576			9.57	0.9926	0.9288	0.8205	0.4937	0.03842	0.003976	0.000399		9.57	0.3314	0.3142	0.2848	0.1934	0.02874	0.002982	0.0002993
9.58	0.006636	0.06411	0.1624	0.4653	0.9209	0.9542	0.9576			9.58	0.9926	0.9288	0.8204	0.4934	0.03842	0.003976	0.000399		9.58	0.3314	0.3142	0.2848	0.1934	0.02874	0.002982	0.0002993
9.59	0.006643	0.06418	0.1625	0.4657	0.9209	0.9542	0.9576			9.59	0.9926	0.9287	0.8202	0.4931	0.03842	0.003976	0.000399		9.59	0.3313	0.3142	0.2847	0.1933	0.02874	0.002982	0.0002993
9.6	0.00665	0.06424	0.1627	0.466	0.9209	0.9542	0.9576			9.6	0.9926	0.9286	0.82	0.4928	0.03842	0.003976	0.000399		9.6	0.3313	0.3141	0.2847	0.1933	0.02874	0.002982	0.0002993
9.61	0.006657	0.06431	0.1628	0.4663	0.9209	0.9542	0.9576			9.61	0.9926	0.9286	0.8199	0.4925	0.03842	0.003976	0.000399		9.61	0.3313	0.3141	0.2847	0.1932	0.02874	0.002982	0.0002993
9.62	0.006665	0.06438	0.163	0.4666	0.9209	0.9542	0.9576			9.62	0.9926	0.9285	0.8197	0.4922	0.03842	0.003976	0.000399		9.62	0.3313	0.3141	0.2847	0.1932	0.02874	0.002982	0.0002993
9.63	0.006672	0.06444	0.1632	0.4669	0.9209	0.9542	0.9576			9.63	0.9926	0.9284	0.8196	0.4919	0.03842	0.003976	0.000399		9.63	0.3313	0.3141	0.2846	0.1931	0.02874	0.002982	0.0002993
9.64	0.006679	0.06451	0.1633	0.4673	0.9209	0.9542	0.9576			9.64	0.9926	0.9284	0.8194	0.4916	0.03842	0.003976	0.000399		9.64	0.3313	0.3141	0.2846	0.1931	0.02874	0.002982	0.0002993
9.65	0.006686	0.06457	0.1635	0.4676	0.9209	0.9542	0.9576			9.65	0.9926	0.9283	0.8193	0.4913	0.03842	0.003976	0.000399		9.65	0.3313	0.3141	0.2846	0.193	0.02874	0.002982	0.0002993
9.66	0.006693	0.06464	0.1636	0.4679	0.9209	0.9542	0.9576			9.66	0.9926	0.9282	0.8191	0.491	0.03842	0.003976	0.000399		9.66	0.3313	0.3141	0.2845	0.193	0.02874	0.002982	0.0002993
9.67	0.0067	0.06471	0.1638	0.4682	0.9209	0.9542	0.9576			9.67	0.9925	0.9282	0.819	0.4907	0.03842	0.003976	0.000399		9.67	0.3313	0.3141	0.2845	0.193	0.02874	0.002982	0.0002993
9.68	0.006707	0.06477	0.1639	0.4685	0.9209	0.9542	0.9576			9.68	0.9925	0.9281	0.8188	0.4904	0.03842	0.003976	0.000399		9.68	0.3313	0.3141	0.2845	0.1929	0.02874	0.002982	0.0002993
9.69	0.006714	0.06484	0.1641	0.4688	0.9209	0.9542	0.9576			9.69	0.9925	0.928	0.8187	0.4901	0.03841	0.003976	0.000399		9.69	0.3313	0.314	0.2845	0.1929	0.02874	0.002982	0.0002993
9.7	0.006722	0.06491	0.1643	0.4692	0.9209	0.9542	0.9576			9.7	0.9925	0.928	0.8185	0.4898	0.03841	0.003976	0.000399		9.7	0.3313	0.314	0.2844	0.1928	0.02874	0.002982	0.0002993
9.71	0.006729	0.06497	0.1644	0.4695	0.921	0.9542	0.9576			9.71	0.9925	0.9279	0.8184	0.4895	0.03841	0.003976	0.0003991		9.71	0.3313	0.314	0.2844	0.1928	0.02874	0.002982	0.0002993
9.72	0.006736	0.06504	0.1646	0.4698	0.921	0.9542	0.9576			9.72	0.9925	0.9278	0.8182	0.4893	0.03841	0.003976	0.0003991		9.72	0.3313	0.314	0.2844	0.1927	0.02874	0.002982	0.0002993
9.73	0.006743	0.0651	0.1647	0.4701	0.921	0.9542	0.9576			9.73	0.9925	0.9278	0.8181	0.489	0.03841	0.003976	0.0003991		9.73	0.3313	0.314	0.2844	0.1927	0.02874	0.002982	0.0002993
9.74	0.00675	0.06517	0.1649	0.4704	0.921	0.9542	0.9576			9.74	0.9925	0.9277	0.8179	0.4887	0.03841	0.003976	0.0003991		9.74	0.3313	0.314	0.2843	0.1926	0.02874	0.002982	0.0002993
9.75	0.006757	0.06524	0.165	0.4707	0.921	0.9542	0.9576			9.75	0.9925	0.9276	0.8178	0.4884	0.03841	0.003976	0.0003991		9.75	0.3313	0.314	0.2843	0.1926	0.02874	0.002982	0.0002993
9.76	0.006764	0.0653	0.1652	0.4711	0.921	0.9542	0.9576			9.76	0.9925	0.9276	0.8176	0.4881	0.03841	0.003976	0.0003991		9.76	0.3313	0.314	0.2843	0.1925	0.02874	0.002982	0.0002993
9.77	0.006771	0.06537	0.1653	0.4714	0.921	0.9542	0.9576			9.77	0.9925	0.9275	0.8174	0.4878	0.03841	0.003976	0.0003991		9.77	0.3313	0.314	0.2843	0.1925	0.02874	0.002982	0.0002993
9.78	0.006779	0.06543	0.1655	0.4717	0.921	0.9542	0.9576			9.78	0.9925	0.9275	0.8173	0.4875	0.03841	0.003976	0.0003991		9.78	0.3313	0.3139	0.2842	0.1925	0.02875	0.002982	0.0002993
9.79	0.006786	0.0655	0.1656	0.472	0.921	0.9542	0.9576			9.79	0.9925	0.9274	0.8171	0.4872	0.03841	0.003976	0.0003991		9.79	0.3313	0.3139	0.2842	0.1924	0.02875	0.002982	0.0002993
9.8	0.006793	0.06557	0.1658	0.4723	0.921	0.9542	0.9576			9.8	0.9925	0.9273	0.817	0.4869	0.03841	0.003976	0.0003991		9.8	0.3313	0.3139	0.2842	0.1924	0.02875	0.002982	0.0002993
9.81	0.0068	0.06563	0.166	0.4726	0.921	0.9542	0.9576			9.81	0.9924	0.9273	0.8168	0.4866	0.03841	0.003976	0.0003991		9.81	0.3313	0.3139	0.2842	0.1923	0.02875	0.002982	0.0002993
9.82	0.006807	0.0657	0.1661	0.4729	0.921	0.9542	0.9576			9.82	0.9924	0.9272	0.8167	0.4863	0.03841	0.003976	0.0003991		9.82	0.3313	0.3139	0.2841	0.1923	0.02875	0.002982	0.0002993
9.83	0.006814	0.06576	0.1663	0.4732	0.921	0.9542	0.9576			9.83	0.9924	0.9271	0.8165	0.4861	0.03841	0.003976	0.0003991		9.83	0.3313	0.3139	0.2841	0.1922	0.02875	0.002982	0.0002993
9.84	0.006821	0.06583	0.1664	0.4735	0.921	0.9542	0.9576			9.84	0.9924	0.9271	0.8164	0.4858	0.03841	0.003976	0.0003991		9.84	0.3313	0.3139	0.2841	0.1922	0.02875	0.002982	0.0002993
9.85	0.006828	0.0659	0.1666	0.4739	0.921	0.9542	0.9576			9.85	0.9924	0.927	0.8162	0.4855	0.03841	0.003976	0.0003991		9.85	0.3313	0.3139	0.2841	0.1921	0.02875	0.002982	0.0002993
9.86	0.006835	0.06596	0.1667	0.4742	0.921	0.9542	0.9577			9.86	0.9924	0.9269	0.8161	0.4852	0.03841	0.003976	0.0003991		9.86	0.3313	0.3139	0.284	0.1921	0.02875	0.002982	0.0002993
9.87	0.006842	0.06603	0.1669	0.4745	0.921	0.9542	0.9577			9.87	0.9924	0.9269	0.8159	0.4849	0.03841	0.003976	0.0003991		9.87	0.3313	0.3138	0.284	0.1921	0.02875	0.002982	0.0002993
9.88	0.006849	0.06609	0.167	0.4748	0.921	0.9542	0.9577			9.88	0.9924	0.9268	0.8158	0.4846	0.03841	0.003976	0.0003991		9.88	0.3313	0.3138	0.284	0.192	0.02875	0.002982	0.0002993
9.89	0.006856	0.06616	0.1672	0.4751	0.921	0.9542	0.9577			9.89	0.9924	0.9267	0.8156	0.4843	0.03841	0.003976	0.0003991		9.89	0.3313	0.3138	0.284	0.192	0.02875	0.002982	0.0002993
9.9	0.006864	0.06622	0.1673	0.4754	0.921	0.9542	0.9577			9.9	0.9924	0.9267	0.8155	0.484	0.03841	0.003976	0.0003991		9.9	0.3313	0.3138	0.2839	0.1919	0.02875	0.002982	0.0002993
9.91	0.006871	0.06629	0.1675	0.4757	0.921	0.9542	0.9577			9.91	0.9924	0.9266	0.8153	0.4838	0.03841	0.003976	0.0003991		9.91	0.3313	0.3138	0.2839	0.1919	0.02875	0.002982	0.0002993
9.92	0.006878	0.06635	0.1676	0.476	0.921	0.9542	0.9577			9.92	0.9924	0.9265	0.8152	0.4835	0.03841	0.003976	0.0003991		9.92	0.3313	0.3138	0.2839	0.1918	0.02875	0.002982	0.0002993
9.93	0.006885	0.06642	0.1678	0.4763	0.921	0.9542	0.9577			9.93	0.9924	0.9265	0.815	0.4832	0.03841	0.003976	0.0003991		9.93	0.3313	0.3138	0.2839	0.1918	0.02875	0.002982	0.0002993
9.94	0.006892	0.06648	0.168	0.4766	0.921	0.9542	0.9577			9.94	0.9924	0.9264	0.8149	0.4829	0.03841	0.003976	0.0003991		9.94	0.3313	0.3138	0.2839	0.1917	0.02875	0.002982	0.0002993
9.95	0.006899	0.06655	0.1681	0.4769	0.921	0.9542	0.9577			9.95	0.9923	0.9263	0.8147	0.4826	0.03841	0.003976	0.0003991		9.95	0.3313	0.3138	0.2838	0.1917	0.02875	0.002982	0.0002993
9.96	0.006906	0.06662	0.1683	0.4772	0.9211	0.9542	0.9577			9.96	0.9923	0.9263	0.8146	0.4823	0.03841	0.003976	0.0003991		9.96	0.3313	0.3138	0.2838	0.1917	0.02875	0.002982	0.0002993
9.97	0.006913	0.06668	0.1684	0.4775	0.9211	0.9542	0.9577			9.97	0.9923	0.9262	0.8144	0.482	0.03841	0.003976	0.0003991		9.97	0.3313	0.3137	0.2838	0.1916	0.02875	0.002982	0.0002993
9.98	0.00692	0.06675	0.1686	0.4778	0.9211	0.9542	0.9577			9.98	0.9923	0.9261	0.8143	0.4818	0.03841	0.003976	0.0003991		9.98	0.3313	0.3137	0.2838	0.1916	0.02875	0.002982	0.0002993
9.99	0.006927	0.06681	0.1687	0.4781	0.9211	0.9542	0.9577			9.99	0.9923	0.9261	0.8141	0.4815	0.03841	0.003976	0.0003991		9.99	0.3313	0.3137	0.2837	0.1915	0.02875	0.002982	0.0002993
10	0.006934	0.06688	0.1689	0.4784	0.9211	0.9542	0.9577			10	0.9923	0.926	0.814	0.4812	0.03841	0.003976	0.0003991		10	0.3313	0.3137	0.2837	0.1915	0.02875	0.002982	0.0002993
10.01	0.006941	0.06694	0.169	0.4788	0.9211	0.9542	0.9577			10.01	0.9923	0.926	0.8138	0.4809	0.03841	0.003976	0.0003991		10.01	0.3313	0.3137	0.2837	0.1915	0.02875	0.002982	0.0002993
10.02	0.006948	0.06701	0.1692	0.4791	0.9211	0.9542	0.9577			10.02	0.9923	0.9259	0.8137	0.4806	0.0384	0.003976	0.0003991		10.02	0.3313	0.3137	0.2837	0.1914	0.02875	0.002982	0.0002993
10.03	0.006955	0.06707	0.1693	0.4794	0.9211	0.9542	0.9577			10.03	0.9923	0.9258	0.8135	0.4804	0.0384	0.003976	0.0003991		10.03	0.3313	0.3137	0.2836	0.1914	0.02875	0.002982	0.0002993
10.04	0.006962	0.06714	0.1695	0.4797	0.9211	0.9542	0.9577			10.04	0.9923	0.9258	0.8134	0.4801	0.0384	0.003976	0.0003991		10.04	0.3313	0.3137	0.2836	0.1913	0.02875	0.002982	0.0002993
10.05	0.006969	0.0672	0.1696	0.48	0.9211	0.9542	0.9577			10.05	0.9923	0.9257	0.8132	0.4798	0.0384	0.003976	0.0003991		10.05	0.3313	0.3137	0.2836	0.1913	0.02875	0.002982	0.0002993
10.06	0.006976	0.06727	0.1698	0.4803	0.9211	0.9542	0.9577			10.06	0.9923	0.9256	0.8131	0.4795	0.0384	0.003976	0.0003991		10.06	0.3313	0.3136	0.2836	0.1912	0.02876	0.002982	0.0002993
10.07	0.006983	0.06733	0.1699	0.4806	0.9211	0.9542	0.9577			10.07	0.9923	0.9256	0.8129	0.4792	0.0384	0.003976	0.0003991		10.07	0.3313	0.3136	0.2835	0.1912	0.02876	0.002982	0.0002993
10.08	0.00699	0.0674	0.1701	0.4809	0.9211	0.9542	0.9577			10.08	0.9923	0.9255	0.8128	0.479	0.0384	0.003976	0.0003991		10.08	0.3313	0.3136	0.2835	0.1912	0.02876	0.002982	0.0002993
10.09	0.006997	0.06746	0.1702	0.4812	0.9211	0.9542	0.9577			10.09	0.9922	0.9254	0.8126	0.4787	0.0384	0.003976	0.0003991		10.09	0.3313	0.3136	0.2835	0.1911	0.02876	0.002982	0.0002993
10.1	0.007004	0.06753	0.1704	0.4815	0.9211	0.9542	0.9577			10.1	0.9922	0.9254	0.8125	0.4784	0.0384	0.003976	0.0003991		10.1	0.3313	0.3136	0.2835	0.1911	0.02876	0.002982	0.0002993
10.11	0.007011	0.06759	0.1705	0.4818	0.9211	0.9542	0.9577			10.11	0.9922	0.9253	0.8123	0.4781	0.0384	0.003976	0.0003991		10.11	0.3313	0.3136	0.2834	0.191	0.02876	0.002982	0.0002993
10.12	0.007018	0.06766	0.1707	0.4821	0.9211	0.9542	0.9577			10.12	0.9922	0.9252	0.8122	0.4778	0.0384	0.003976	0.0003991		10.12	0.3313	0.3136	0.2834	0.191	0.02876	0.002982	0.0002993
10.13	0.007025	0.06772	0.1708	0.4823	0.9211	0.9542	0.9577			10.13	0.9922	0.9252	0.8121	0.4776	0.0384	0.003976	0.0003991		10.13	0.3313	0.3136	0.2834	0.191	0.02876	0.002982	0.0002993
10.14	0.007032	0.06779	0.171	0.4826	0.9211	0.9542	0.9577			10.14	0.9922	0.9251	0.8119	0.4773	0.0384	0.003976	0.0003991		10.14	0.3313	0.3136	0.2834	0.1909	0.02876	0.002982	0.0002993
10.15	0.007039	0.06785	0.1711	0.4829	0.9211	0.9542	0.9577			10.15	0.9922	0.9251	0.8118	0.477	0.0384	0.003976	0.0003991		10.15	0.3313	0.3136	0.2834	0.1909	0.02876	0.002982	0.0002993
10.16	0.007046	0.06791	0.1713	0.4832	0.9211	0.9543	0.9577			10.16	0.9922	0.925	0.8116	0.4767	0.0384	0.003976	0.0003991		10.16	0.3313	0.3135	0.2833	0.1908	0.02876	0.002982	0.0002993
10.17	0.007053	0.06798	0.1714	0.4835	0.9211	0.9543	0.9577			10.17	0.9922	0.9249	0.8115	0.4765	0.0384	0.003976	0.0003991		10.17	0.3313	0.3135	0.2833	0.1908	0.02876	0.002982	0.0002993
10.18	0.00706	0.06804	0.1716	0.4838	0.9211	0.9543	0.9577			10.18	0.9922	0.9249	0.8113	0.4762	0.0384	0.003976	0.0003991		10.18	0.3313	0.3135	0.2833	0.1908	0.02876	0.002982	0.0002993
10.19	0.007067	0.06811	0.1717	0.4841	0.9211	0.9543	0.9577			10.19	0.9922	0.9248	0.8112	0.4759	0.0384	0.003976	0.0003991		10.19	0.3313	0.3135	0.2833	0.1907	0.02876	0.002982	0.0002993
10.2	0.007074	0.06817	0.1719	0.4844	0.9211	0.9543	0.9577			10.2	0.9922	0.9247	0.811	0.4756	0.0384	0.003976	0.0003991		10.2	0.3313	0.3135	0.2832	0.1907	0.02876	0.002982	0.0002993
10.21	0.007081	0.06824	0.172	0.4847	0.9211	0.9543	0.9577			10.21	0.9922	0.9247	0.8109	0.4754	0.0384	0.003976	0.0003991		10.21	0.3313	0.3135	0.2832	0.1906	0.02876	0.002982	0.0002993
10.22	0.007088	0.0683	0.1722	0.485	0.9211	0.9543	0.9577			10.22	0.9922	0.9246	0.8107	0.4751	0.0384	0.003976	0.0003991		10.22	0.3313	0.3135	0.2832	0.1906	0.02876	0.002982	0.0002993
10.23	0.007095	0.06837	0.1723	0.4853	0.9211	0.9543	0.9577			10.23	0.9922	0.9245	0.8106	0.4748	0.0384	0.003976	0.0003991		10.23	0.3313	0.3135	0.2832	0.1906	0.02876	0.002982	0.0002993
10.24	0.007102	0.06843	0.1725	0.4856	0.9211	0.9543	0.9577			10.24	0.9921	0.9245	0.8104	0.4746	0.0384	0.003976	0.0003991		10.24	0.3313	0.3135	0.2832	0.1905	0.02876	0.002982	0.0002993
10.25	0.007109	0.06849	0.1726	0.4859	0.9211	0.9543	0.9577			10.25	0.9921	0.9244	0.8103	0.4743	0.0384	0.003976	0.0003991		10.25	0.3313	0.3135	0.2831	0.1905	0.02876	0.002982	0.0002993
10.26	0.007116	0.06856	0.1728	0.4862	0.9211	0.9543	0.9577			10.26	0.9921	0.9243	0.8101	0.474	0.0384	0.003976	0.0003991		10.26	0.3313	0.3134	0.2831	0.1904	0.02876	0.002982	0.0002993
10.27	0.007123	0.06862	0.1729	0.4865	0.9211	0.9543	0.9577			10.27	0.9921	0.9243	0.81	0.4737	0.0384	0.003976	0.0003991		10.27	0.3313	0.3134	0.2831	0.1904	0.02876	0.002982	0.0002993
10.28	0.00713	0.06869	0.1731	0.4868	0.9211	0.9543	0.9577			10.28	0.9921	0.9242	0.8098	0.4735	0.0384	0.003976	0.0003991		10.28	0.3313	0.3134	0.2831	0.1904	0.02876	0.002982	0.0002993
10.29	0.007137	0.06875	0.1732	0.487	0.9212	0.9543	0.9577			10.29	0.9921	0.9242	0.8097	0.4732	0.0384	0.003976	0.0003991		10.29	0.3313	0.3134	0.283	0.1903	0.02876	0.002982	0.0002993
10.3	0.007144	0.06882	0.1734	0.4873	0.9212	0.9543	0.9577			10.3	0.9921	0.9241	0.8096	0.4729	0.0384	0.003976	0.0003991		10.3	0.3313	0.3134	0.283	0.1903	0.02876	0.002982	0.0002993
10.31	0.007151	0.06888	0.1735	0.4876	0.9212	0.9543	0.9577			10.31	0.9921	0.924	0.8094	0.4727	0.0384	0.003976	0.0003991		10.31	0.3313	0.3134	0.283	0.1903	0.02876	0.002982	0.0002993
10.32	0.007158	0.06894	0.1737	0.4879	0.9212	0.9543	0.9577			10.32	0.9921	0.924	0.8093	0.4724	0.0384	0.003976	0.0003991		10.32	0.3313	0.3134	0.283	0.1902	0.02876	0.002982	0.0002993
10.33	0.007165	0.06901	0.1738	0.4882	0.9212	0.9543	0.9577			10.33	0.9921	0.9239	0.8091	0.4721	0.0384	0.003976	0.0003991		10.33	0.3313	0.3134	0.283	0.1902	0.02876	0.002982	0.0002993
10.34	0.007172	0.06907	0.174	0.4885	0.9212	0.9543	0.9577			10.34	0.9921	0.9238	0.809	0.4719	0.0384	0.003976	0.0003991		10.34	0.3313	0.3134	0.2829	0.1901	0.02876	0.002982	0.0002993
10.35	0.007178	0.06914	0.1741	0.4888	0.9212	0.9543	0.9577			10.35	0.9921	0.9238	0.8088	0.4716	0.0384	0.003976	0.0003991		10.35	0.3313	0.3134	0.2829	0.1901	0.02876	0.002982	0.0002993
10.36	0.007185	0.0692	0.1743	0.4891	0.9212	0.9543	0.9577			10.36	0.9921	0.9237	0.8087	0.4713	0.0384	0.003976	0.0003991		10.36	0.3313	0.3133	0.2829	0.1901	0.02876	0.002982	0.0002993
10.37	0.007192	0.06926	0.1744	0.4894	0.9212	0.9543	0.9577			10.37	0.9921	0.9236	0.8085	0.471	0.0384	0.003976	0.0003991		10.37	0.3313	0.3133	0.2829	0.19	0.02876	0.002982	0.0002993
10.38	0.007199	0.06933	0.1746	0.4896	0.9212	0.9543	0.9577			10.38	0.992	0.9236	0.8084	0.4708	0.0384	0.003976	0.0003991		10.38	0.3313	0.3133	0.2828	0.19	0.02876	0.002982	0.0002993
10.39	0.007206	0.06939	0.1747	0.4899	0.9212	0.9543	0.9577			10.39	0.992	0.9235	0.8082	0.4705	0.0384	0.003976	0.0003991		10.39	0.3313	0.3133	0.2828	0.19	0.02876	0.002982	0.0002993
10.4	0.007213	0.06946	0.1749	0.4902	0.9212	0.9543	0.9577			10.4	0.992	0.9235	0.8081	0.4702	0.0384	0.003976	0.0003991		10.4	0.3313	0.3133	0.2828	0.1899	0.02876	0.002982	0.0002993
10.41	0.00722	0.06952	0.175	0.4905	0.9212	0.9543	0.9577			10.41	0.992	0.9234	0.8079	0.47	0.0384	0.003976	0.0003991		10.41	0.3313	0.3133	0.2828	0.1899	0.02877	0.002982	0.0002993
10.42	0.007227	0.06958	0.1752	0.4908	0.9212	0.9543	0.9577			10.42	0.992	0.9233	0.8078	0.4697	0.0384	0.003976	0.0003991		10.42	0.3313	0.3133	0.2828	0.1898	0.02877	0.002982	0.0002993
10.43	0.007234	0.06965	0.1753	0.4911	0.9212	0.9543	0.9577			10.43	0.992	0.9233	0.8077	0.4695	0.0384	0.003976	0.0003991		10.43	0.3313	0.3133	0.2827	0.1898	0.02877	0.002982	0.0002993
10.44	0.007241	0.06971	0.1755	0.4914	0.9212	0.9543	0.9577			10.44	0.992	0.9232	0.8075	0.4692	0.0384	0.003976	0.0003991		10.44	0.3313	0.3133	0.2827	0.1898	0.02877	0.002982	0.0002993
10.45	0.007248	0.06977	0.1756	0.4916	0.9212	0.9543	0.9577			10.45	0.992	0.9231	0.8074	0.4689	0.0384	0.003976	0.0003991		10.45	0.3313	0.3133	0.2827	0.1897	0.02877	0.002982	0.0002993
10.46	0.007255	0.06984	0.1758	0.4919	0.9212	0.9543	0.9577			10.46	0.992	0.9231	0.8072	0.4687	0.0384	0.003976	0.0003991		10.46	0.3312	0.3132	0.2827	0.1897	0.02877	0.002982	0.0002993
10.47	0.007261	0.0699	0.1759	0.4922	0.9212	0.9543	0.9577			10.47	0.992	0.923	0.8071	0.4684	0.0384	0.003977	0.0003991		10.47	0.3312	0.3132	0.2826	0.1897	0.02877	0.002982	0.0002993
10.48	0.007268	0.06997	0.1761	0.4925	0.9212	0.9543	0.9577			10.48	0.992	0.923	0.8069	0.4681	0.0384	0.003977	0.0003991		10.48	0.3312	0.3132	0.2826	0.1896	0.02877	0.002982	0.0002993
10.49	0.007275	0.07003	0.1762	0.4928	0.9212	0.9543	0.9577			10.49	0.992	0.9229	0.8068	0.4679	0.0384	0.003977	0.0003991		10.49	0.3312	0.3132	0.2826	0.1896	0.02877	0.002982	0.0002993
10.5	0.007282	0.07009	0.1763	0.4931	0.9212	0.9543	0.9577			10.5	0.992	0.9228	0.8066	0.4676	0.0384	0.003977	0.0003991		10.5	0.3312	0.3132	0.2826	0.1896	0.02877	0.002982	0.0002993
10.51	0.007289	0.07016	0.1765	0.4933	0.9212	0.9543	0.9577			10.51	0.992	0.9228	0.8065	0.4673	0.0384	0.003977	0.0003991		10.51	0.3312	0.3132	0.2826	0.1895	0.02877	0.002982	0.0002993
10.52	0.007296	0.07022	0.1766	0.4936	0.9212	0.9543	0.9577			10.52	0.9919	0.9227	0.8064	0.4671	0.0384	0.003977	0.0003991		10.52	0.3312	0.3132	0.2825	0.1895	0.02877	0.002982	0.0002993
10.53	0.007303	0.07028	0.1768	0.4939	0.9212	0.9543	0.9577			10.53	0.9919	0.9226	0.8062	0.4668	0.0384	0.003977	0.0003991		10.53	0.3312	0.3132	0.2825	0.1895	0.02877	0.002982	0.0002993
10.54	0.00731	0.07035	0.1769	0.4942	0.9212	0.9543	0.9577			10.54	0.9919	0.9226	0.8061	0.4666	0.0384	0.003977	0.0003991		10.54	0.3312	0.3132	0.2825	0.1894	0.02877	0.002982	0.0002993
10.55	0.007317	0.07041	0.1771	0.4945	0.9212	0.9543	0.9577			10.55	0.9919	0.9225	0.8059	0.4663	0.0384	0.003977	0.0003991		10.55	0.3312	0.3132	0.2825	0.1894	0.02877	0.002982	0.0002993
10.56	0.007323	0.07047	0.1772	0.4947	0.9212	0.9543	0.9577			10.56	0.9919	0.9224	0.8058	0.466	0.0384	0.003977	0.0003991		10.56	0.3312	0.3132	0.2825	0.1894	0.02877	0.002982	0.0002993
10.57	0.00733	0.07054	0.1774	0.495	0.9212	0.9543	0.9577			10.57	0.9919	0.9224	0.8056	0.4658	0.0384	0.003977	0.0003991		10.57	0.3312	0.3131	0.2824	0.1893	0.02877	0.002982	0.0002993
10.58	0.007337	0.0706	0.1775	0.4953	0.9212	0.9543	0.9577			10.58	0.9919	0.9223	0.8055	0.4655	0.0384	0.003977	0.0003991		10.58	0.3312	0.3131	0.2824	0.1893	0.02877	0.002982	0.0002993
10.59	0.007344	0.07066	0.1777	0.4956	0.9212	0.9543	0.9577			10.59	0.9919	0.9223	0.8053	0.4653	0.0384	0.003977	0.0003991		10.59	0.3312	0.3131	0.2824	0.1892	0.02877	0.002982	0.0002993
10.6	0.007351	0.07073	0.1778	0.4958	0.9212	0.9543	0.9577			10.6	0.9919	0.9222	0.8052	0.465	0.0384	0.003977	0.0003991		10.6	0.3312	0.3131	0.2824	0.1892	0.02877	0.002982	0.0002993
10.61	0.007358	0.07079	0.178	0.4961	0.9212	0.9543	0.9577			10.61	0.9919	0.9221	0.8051	0.4647	0.0384	0.003977	0.0003991		10.61	0.3312	0.3131	0.2824	0.1892	0.02877	0.002982	0.0002993
10.62	0.007365	0.07085	0.1781	0.4964	0.9212	0.9543	0.9577			10.62	0.9919	0.9221	0.8049	0.4645	0.0384	0.003977	0.0003991		10.62	0.3312	0.3131	0.2823	0.1891	0.02877	0.002982	0.0002993
10.63	0.007371	0.07092	0.1782	0.4967	0.9212	0.9543	0.9577			10.63	0.9919	0.922	0.8048	0.4642	0.0384	0.003977	0.0003991		10.63	0.3312	0.3131	0.2823	0.1891	0.02877	0.002982	0.0002993
10.64	0.007378	0.07098	0.1784	0.497	0.9212	0.9543	0.9577			10.64	0.9919	0.9219	0.8046	0.464	0.0384	0.003977	0.0003991		10.64	0.3312	0.3131	0.2823	0.1891	0.02877	0.002982	0.0002993
10.65	0.007385	0.07104	0.1785	0.4972	0.9212	0.9543	0.9577			10.65	0.9919	0.9219	0.8045	0.4637	0.0384	0.003977	0.0003991		10.65	0.3312	0.3131	0.2823	0.189	0.02877	0.002982	0.0002993
10.66	0.007392	0.0711	0.1787	0.4975	0.9212	0.9543	0.9577			10.66	0.9919	0.9218	0.8043	0.4635	0.0384	0.003977	0.0003991		10.66	0.3312	0.3131	0.2823	0.189	0.02877	0.002982	0.0002993
10.67	0.007399	0.07117	0.1788	0.4978	0.9212	0.9543	0.9577			10.67	0.9918	0.9218	0.8042	0.4632	0.0384	0.003977	0.0003991		10.67	0.3312	0.3131	0.2822	0.189	0.02877	0.002982	0.0002993
10.68	0.007406	0.07123	0.179	0.4981	0.9212	0.9543	0.9577			10.68	0.9918	0.9217	0.8041	0.463	0.0384	0.003977	0.0003991		10.68	0.3312	0.313	0.2822	0.1889	0.02877	0.002982	0.0002993
10.69	0.007412	0.07129	0.1791	0.4983	0.9212	0.9543	0.9577			10.69	0.9918	0.9216	0.8039	0.4627	0.0384	0.003977	0.0003991		10.69	0.3312	0.313	0.2822	0.1889	0.02877	0.002982	0.0002993
10.7	0.007419	0.07136	0.1793	0.4986	0.9212	0.9543	0.9577			10.7	0.9918	0.9216	0.8038	0.4624	0.0384	0.003977	0.0003991		10.7	0.3312	0.313	0.2822	0.1889	0.02877	0.002982	0.0002993
10.71	0.007426	0.07142	0.1794	0.4989	0.9212	0.9543	0.9577			10.71	0.9918	0.9215	0.8036	0.4622	0.0384	0.003977	0.0003991		10.71	0.3312	0.313	0.2821	0.1888	0.02877	0.002982	0.0002993
10.72	0.007433	0.07148	0.1796	0.4991	0.9212	0.9543	0.9577			10.72	0.9918	0.9214	0.8035	0.4619	0.0384	0.003977	0.0003991		10.72	0.3312	0.313	0.2821	0.1888	0.02877	0.002982	0.0002993
10.73	0.00744	0.07154	0.1797	0.4994	0.9212	0.9543	0.9577			10.73	0.9918	0.9214	0.8034	0.4617	0.0384	0.003977	0.0003991		10.73	0.3312	0.313	0.2821	0.1888	0.02877	0.002982	0.0002993
10.74	0.007447	0.07161	0.1798	0.4997	0.9212	0.9543	0.9577			10.74	0.9918	0.9213	0.8032	0.4614	0.0384	0.003977	0.0003991		10.74	0.3312	0.313	0.2821	0.1887	0.02877	0.002982	0.0002993
10.75	0.007453	0.07167	0.18	0.5	0.9212	0.9543	0.9577			10.75	0.9918	0.9213	0.8031	0.4612	0.0384	0.003977	0.0003991		10.75	0.3312	0.313	0.2821	0.1887	0.02877	0.002982	0.0002993
10.76	0.00746	0.07173	0.1801	0.5002	0.9212	0.9543	0.9577			10.76	0.9918	0.9212	0.8029	0.4609	0.0384	0.003977	0.0003991		10.76	0.3312	0.313	0.282	0.1887	0.02877	0.002982	0.0002993
10.77	0.007467	0.07179	0.1803	0.5005	0.9212	0.9543	0.9577			10.77	0.9918	0.9211	0.8028	0.4607	0.0384	0.003977	0.0003991		10.77	0.3312	0.313	0.282	0.1886	0.02877	0.002982	0.0002993
10.78	0.007474	0.07186	0.1804	0.5008	0.9212	0.9543	0.9577			10.78	0.9918	0.9211	0.8026	0.4604	0.0384	0.003977	0.0003991		10.78	0.3312	0.313	0.282	0.1886	0.02877	0.002982	0.0002993
10.79	0.007481	0.07192	0.1806	0.501	0.9213	0.9543	0.9577			10.79	0.9918	0.921	0.8025	0.4602	0.03839	0.003977	0.0003991		10.79	0.3312	0.3129	0.282	0.1886	0.02877	0.002982	0.0002993
10.8	0.007487	0.07198	0.1807	0.5013	0.9213	0.9543	0.9577			10.8	0.9918	0.9209	0.8024	0.4599	0.03839	0.003977	0.0003991		10.8	0.3312	0.3129	0.282	0.1886	0.02877	0.002982	0.0002993
10.81	0.007494	0.07205	0.1809	0.5016	0.9213	0.9543	0.9577			10.81	0.9918	0.9209	0.8022	0.4597	0.03839	0.003977	0.0003991		10.81	0.3312	0.3129	0.282	0.1885	0.02877	0.002983	0.0002993
10.82	0.007501	0.07211	0.181	0.5019	0.9213	0.9543	0.9577			10.82	0.9917	0.9208	0.8021	0.4594	0.03839	0.003977	0.0003991		10.82	0.3312	0.3129	0.2819	0.1885	0.02877	0.002983	0.0002993
10.83	0.007508	0.07217	0.1811	0.5021	0.9213	0.9543	0.9577			10.83	0.9917	0.9208	0.8019	0.4592	0.03839	0.003977	0.0003991		10.83	0.3312	0.3129	0.2819	0.1885	0.02877	0.002983	0.0002993
10.84	0.007515	0.07223	0.1813	0.5024	0.9213	0.9543	0.9577			10.84	0.9917	0.9207	0.8018	0.4589	0.03839	0.003977	0.0003991		10.84	0.3312	0.3129	0.2819	0.1884	0.02877	0.002983	0.0002993
10.85	0.007521	0.07229	0.1814	0.5027	0.9213	0.9543	0.9577			10.85	0.9917	0.9206	0.8017	0.4587	0.03839	0.003977	0.0003991		10.85	0.3312	0.3129	0.2819	0.1884	0.02877	0.002983	0.0002993
10.86	0.007528	0.07236	0.1816	0.5029	0.9213	0.9543	0.9577			10.86	0.9917	0.9206	0.8015	0.4584	0.03839	0.003977	0.0003991		10.86	0.3312	0.3129	0.2819	0.1884	0.02877	0.002983	0.0002993
10.87	0.007535	0.07242	0.1817	0.5032	0.9213	0.9543	0.9577			10.87	0.9917	0.9205	0.8014	0.4582	0.03839	0.003977	0.0003991		10.87	0.3312	0.3129	0.2818	0.1883	0.02877	0.002983	0.0002993
10.88	0.007542	0.07248	0.1819	0.5035	0.9213	0.9543	0.9577			10.88	0.9917	0.9205	0.8012	0.4579	0.03839	0.003977	0.0003991		10.88	0.3312	0.3129	0.2818	0.1883	0.02877	0.002983	0.0002993
10.89	0.007549	0.07254	0.182	0.5037	0.9213	0.9543	0.9577			10.89	0.9917	0.9204	0.8011	0.4577	0.03839	0.003977	0.0003991		10.89	0.3312	0.3129	0.2818	0.1883	0.02878	0.002983	0.0002993
10.9	0.007555	0.07261	0.1821	0.504	0.9213	0.9543	0.9577			10.9	0.9917	0.9203	0.801	0.4574	0.03839	0.003977	0.0003991		10.9	0.3312	0.3129	0.2818	0.1882	0.02878	0.002983	0.0002993
10.91	0.007562	0.07267	0.1823	0.5043	0.9213	0.9543	0.9577			10.91	0.9917	0.9203	0.8008	0.4572	0.03839	0.003977	0.0003991		10.91	0.3312	0.3128	0.2818	0.1882	0.02878	0.002983	0.0002993
10.92	0.007569	0.07273	0.1824	0.5045	0.9213	0.9543	0.9577			10.92	0.9917	0.9202	0.8007	0.4569	0.03839	0.003977	0.0003991		10.92	0.3312	0.3128	0.2817	0.1882	0.02878	0.002983	0.0002993
10.93	0.007576	0.07279	0.1826	0.5048	0.9213	0.9543	0.9577			10.93	0.9917	0.9201	0.8005	0.4567	0.03839	0.003977	0.0003991		10.93	0.3312	0.3128	0.2817	0.1881	0.02878	0.002983	0.0002993
10.94	0.007582	0.07285	0.1827	0.505	0.9213	0.9543	0.9577			10.94	0.9917	0.9201	0.8004	0.4564	0.03839	0.003977	0.0003991		10.94	0.3312	0.3128	0.2817	0.1881	0.02878	0.002983	0.0002993
10.95	0.007589	0.07292	0.1829	0.5053	0.9213	0.9543	0.9577			10.95	0.9917	0.92	0.8003	0.4562	0.03839	0.003977	0.0003991		10.95	0.3312	0.3128	0.2817	0.1881	0.02878	0.002983	0.0002993
10.96	0.007596	0.07298	0.183	0.5056	0.9213	0.9543	0.9577			10.96	0.9916	0.92	0.8001	0.4559	0.03839	0.003977	0.0003991		10.96	0.3312	0.3128	0.2817	0.1881	0.02878	0.002983	0.0002993
10.97	0.007603	0.07304	0.1831	0.5058	0.9213	0.9543	0.9577			10.97	0.9916	0.9199	0.8	0.4557	0.03839	0.003977	0.0003991		10.97	0.3312	0.3128	0.2816	0.188	0.02878	0.002983	0.0002993
10.98	0.007609	0.0731	0.1833	0.5061	0.9213	0.9543	0.9577			10.98	0.9916	0.9198	0.7998	0.4555	0.03839	0.003977	0.0003991		10.98	0.3312	0.3128	0.2816	0.188	0.02878	0.002983	0.0002993
10.99	0.007616	0.07316	0.1834	0.5064	0.9213	0.9543	0.9577			10.99	0.9916	0.9198	0.7997	0.4552	0.03839	0.003977	0.0003991		10.99	0.3312	0.3128	0.2816	0.188	0.02878	0.002983	0.0002993
11	0.007623	0.07323	0.1836	0.5066	0.9213	0.9543	0.9577			11	0.9916	0.9197	0.7996	0.455	0.03839	0.003977	0.0003991		11	0.3312	0.3128	0.2816	0.1879	0.02878	0.002983	0.0002993
11.01	0.00763	0.07329	0.1837	0.5069	0.9213	0.9543	0.9577			11.01	0.9916	0.9196	0.7994	0.4547	0.03839	0.003977	0.0003991		11.01	0.3312	0.3128	0.2816	0.1879	0.02878	0.002983	0.0002993
11.02	0.007636	0.07335	0.1839	0.5071	0.9213	0.9543	0.9577			11.02	0.9916	0.9196	0.7993	0.4545	0.03839	0.003977	0.0003991		11.02	0.3312	0.3128	0.2816	0.1879	0.02878	0.002983	0.0002993
11.03	0.007643	0.07341	0.184	0.5074	0.9213	0.9543	0.9577			11.03	0.9916	0.9195	0.7991	0.4542	0.03839	0.003977	0.0003991		11.03	0.3312	0.3127	0.2815	0.1878	0.02878	0.002983	0.0002993
11.04	0.00765	0.07347	0.1841	0.5077	0.9213	0.9543	0.9577			11.04	0.9916	0.9195	0.799	0.454	0.03839	0.003977	0.0003991		11.04	0.3312	0.3127	0.2815	0.1878	0.02878	0.002983	0.0002993
11.05	0.007657	0.07354	0.1843	0.5079	0.9213	0.9543	0.9577			11.05	0.9916	0.9194	0.7989	0.4538	0.03839	0.003977	0.0003991		11.05	0.3312	0.3127	0.2815	0.1878	0.02878	0.002983	0.0002993
11.06	0.007663	0.0736	0.1844	0.5082	0.9213	0.9543	0.9577			11.06	0.9916	0.9193	0.7987	0.4535	0.03839	0.003977	0.0003991		11.06	0.3312	0.3127	0.2815	0.1878	0.02878	0.002983	0.0002993
11.07	0.00767	0.07366	0.1846	0.5084	0.9213	0.9543	0.9577			11.07	0.9916	0.9193	0.7986	0.4533	0.03839	0.003977	0.0003991		11.07	0.3312	0.3127	0.2815	0.1877	0.02878	0.002983	0.0002993
11.08	0.007677	0.07372	0.1847	0.5087	0.9213	0.9543	0.9577			11.08	0.9916	0.9192	0.7984	0.453	0.03839	0.003977	0.0003991		11.08	0.3312	0.3127	0.2814	0.1877	0.02878	0.002983	0.0002993
11.09	0.007683	0.07378	0.1848	0.509	0.9213	0.9543	0.9577			11.09	0.9916	0.9192	0.7983	0.4528	0.03839	0.003977	0.0003991		11.09	0.3312	0.3127	0.2814	0.1877	0.02878	0.002983	0.0002993
11.1	0.00769	0.07384	0.185	0.5092	0.9213	0.9543	0.9577			11.1	0.9916	0.9191	0.7982	0.4525	0.03839	0.003977	0.0003991		11.1	0.3312	0.3127	0.2814	0.1876	0.02878	0.002983	0.0002993
11.11	0.007697	0.0739	0.1851	0.5095	0.9213	0.9543	0.9577			11.11	0.9915	0.919	0.798	0.4523	0.03839	0.003977	0.0003991		11.11	0.3312	0.3127	0.2814	0.1876	0.02878	0.002983	0.0002993
11.12	0.007704	0.07397	0.1853	0.5097	0.9213	0.9543	0.9577			11.12	0.9915	0.919	0.7979	0.4521	0.03839	0.003977	0.0003991		11.12	0.3312	0.3127	0.2814	0.1876	0.02878	0.002983	0.0002993
11.13	0.00771	0.07403	0.1854	0.51	0.9213	0.9543	0.9577			11.13	0.9915	0.9189	0.7977	0.4518	0.03839	0.003977	0.0003991		11.13	0.3312	0.3127	0.2813	0.1876	0.02878	0.002983	0.0002993
11.14	0.007717	0.07409	0.1855	0.5102	0.9213	0.9543	0.9577			11.14	0.9915	0.9189	0.7976	0.4516	0.03839	0.003977	0.0003991		11.14	0.3312	0.3127	0.2813	0.1875	0.02878	0.002983	0.0002993
11.15	0.007724	0.07415	0.1857	0.5105	0.9213	0.9543	0.9577			11.15	0.9915	0.9188	0.7975	0.4513	0.03839	0.003977	0.0003991		11.15	0.3312	0.3126	0.2813	0.1875	0.02878	0.002983	0.0002993
11.16	0.00773	0.07421	0.1858	0.5108	0.9213	0.9543	0.9577			11.16	0.9915	0.9187	0.7973	0.4511	0.03839	0.003977	0.0003991		11.16	0.3312	0.3126	0.2813	0.1875	0.02878	0.002983	0.0002993
11.17	0.007737	0.07427	0.186	0.511	0.9213	0.9543	0.9577			11.17	0.9915	0.9187	0.7972	0.4509	0.03839	0.003977	0.0003991		11.17	0.3312	0.3126	0.2813	0.1875	0.02878	0.002983	0.0002993
11.18	0.007744	0.07433	0.1861	0.5113	0.9213	0.9543	0.9577			11.18	0.9915	0.9186	0.7971	0.4506	0.03839	0.003977	0.0003991		11.18	0.3312	0.3126	0.2813	0.1874	0.02878	0.002983	0.0002993
11.19	0.00775	0.0744	0.1862	0.5115	0.9213	0.9543	0.9577			11.19	0.9915	0.9185	0.7969	0.4504	0.03839	0.003977	0.0003991		11.19	0.3312	0.3126	0.2812	0.1874	0.02878	0.002983	0.0002993
11.2	0.007757	0.07446	0.1864	0.5118	0.9213	0.9543	0.9578			11.2	0.9915	0.9185	0.7968	0.4502	0.03839	0.003977	0.0003991		11.2	0.3312	0.3126	0.2812	0.1874	0.02878	0.002983	0.0002993
11.21	0.007764	0.07452	0.1865	0.512	0.9213	0.9543	0.9578			11.21	0.9915	0.9184	0.7966	0.4499	0.03839	0.003977	0.0003991		11.21	0.3312	0.3126	0.2812	0.1873	0.02878	0.002983	0.0002993
11.22	0.007771	0.07458	0.1867	0.5123	0.9213	0.9543	0.9578			11.22	0.9915	0.9184	0.7965	0.4497	0.03839	0.003977	0.0003991		11.22	0.3312	0.3126	0.2812	0.1873	0.02878	0.002983	0.0002993
11.23	0.007777	0.07464	0.1868	0.5125	0.9213	0.9543	0.9578			11.23	0.9915	0.9183	0.7964	0.4494	0.03839	0.003977	0.0003991		11.23	0.3312	0.3126	0.2812	0.1873	0.02878	0.002983	0.0002993
11.24	0.007784	0.0747	0.1869	0.5128	0.9213	0.9543	0.9578			11.24	0.9915	0.9182	0.7962	0.4492	0.03839	0.003977	0.0003991		11.24	0.3312	0.3126	0.2812	0.1873	0.02878	0.002983	0.0002993
11.25	0.007791	0.07476	0.1871	0.513	0.9213	0.9543	0.9578			11.25	0.9915	0.9182	0.7961	0.449	0.03839	0.003977	0.0003991		11.25	0.3312	0.3126	0.2811	0.1872	0.02878	0.002983	0.0002993
11.26	0.007797	0.07482	0.1872	0.5133	0.9213	0.9543	0.9578			11.26	0.9914	0.9181	0.796	0.4487	0.03839	0.003977	0.0003991		11.26	0.3312	0.3126	0.2811	0.1872	0.02878	0.002983	0.0002993
11.27	0.007804	0.07488	0.1874	0.5135	0.9213	0.9543	0.9578			11.27	0.9914	0.9181	0.7958	0.4485	0.03839	0.003977	0.0003991		11.27	0.3312	0.3125	0.2811	0.1872	0.02878	0.002983	0.0002993
11.28	0.007811	0.07495	0.1875	0.5138	0.9213	0.9543	0.9578			11.28	0.9914	0.918	0.7957	0.4483	0.03839	0.003977	0.0003991		11.28	0.3312	0.3125	0.2811	0.1872	0.02878	0.002983	0.0002993
11.29	0.007817	0.07501	0.1876	0.5141	0.9213	0.9543	0.9578			11.29	0.9914	0.9179	0.7956	0.448	0.03839	0.003977	0.0003991		11.29	0.3312	0.3125	0.2811	0.1871	0.02878	0.002983	0.0002993
11.3	0.007824	0.07507	0.1878	0.5143	0.9213	0.9543	0.9578			11.3	0.9914	0.9179	0.7954	0.4478	0.03839	0.003977	0.0003991		11.3	0.3312	0.3125	0.2811	0.1871	0.02878	0.002983	0.0002993
11.31	0.007831	0.07513	0.1879	0.5146	0.9213	0.9543	0.9578			11.31	0.9914	0.9178	0.7953	0.4476	0.03839	0.003977	0.0003991		11.31	0.3312	0.3125	0.281	0.1871	0.02878	0.002983	0.0002993
11.32	0.007837	0.07519	0.1881	0.5148	0.9213	0.9543	0.9578			11.32	0.9914	0.9178	0.7951	0.4473	0.03839	0.003977	0.0003991		11.32	0.3312	0.3125	0.281	0.187	0.02878	0.002983	0.0002993
11.33	0.007844	0.07525	0.1882	0.5151	0.9213	0.9543	0.9578			11.33	0.9914	0.9177	0.795	0.4471	0.03839	0.003977	0.0003991		11.33	0.3312	0.3125	0.281	0.187	0.02878	0.002983	0.0002993
11.34	0.007851	0.07531	0.1883	0.5153	0.9213	0.9543	0.9578			11.34	0.9914	0.9176	0.7949	0.4469	0.03839	0.003977	0.0003991		11.34	0.3312	0.3125	0.281	0.187	0.02878	0.002983	0.0002993
11.35	0.007857	0.07537	0.1885	0.5155	0.9213	0.9543	0.9578			11.35	0.9914	0.9176	0.7947	0.4466	0.03839	0.003977	0.0003991		11.35	0.3312	0.3125	0.281	0.187	0.02878	0.002983	0.0002993
11.36	0.007864	0.07543	0.1886	0.5158	0.9213	0.9543	0.9578			11.36	0.9914	0.9175	0.7946	0.4464	0.03839	0.003977	0.0003991		11.36	0.3312	0.3125	0.2809	0.1869	0.02878	0.002983	0.0002993
11.37	0.00787	0.07549	0.1888	0.516	0.9213	0.9543	0.9578			11.37	0.9914	0.9175	0.7945	0.4462	0.03839	0.003977	0.0003991		11.37	0.3312	0.3125	0.2809	0.1869	0.02878	0.002983	0.0002993
11.38	0.007877	0.07555	0.1889	0.5163	0.9213	0.9543	0.9578			11.38	0.9914	0.9174	0.7943	0.4459	0.03839	0.003977	0.0003991		11.38	0.3312	0.3125	0.2809	0.1869	0.02878	0.002983	0.0002993
11.39	0.007884	0.07561	0.189	0.5165	0.9213	0.9543	0.9578			11.39	0.9914	0.9173	0.7942	0.4457	0.03839	0.003977	0.0003991		11.39	0.3312	0.3125	0.2809	0.1869	0.02878	0.002983	0.0002993
11.4	0.00789	0.07568	0.1892	0.5168	0.9213	0.9543	0.9578			11.4	0.9914	0.9173	0.7941	0.4455	0.03839	0.003977	0.0003991		11.4	0.3312	0.3124	0.2809	0.1868	0.02878	0.002983	0.0002993
11.41	0.007897	0.07574	0.1893	0.517	0.9213	0.9543	0.9578			11.41	0.9913	0.9172	0.7939	0.4453	0.03839	0.003977	0.0003991		11.41	0.3312	0.3124	0.2809	0.1868	0.02878	0.002983	0.0002993
11.42	0.007904	0.0758	0.1894	0.5173	0.9213	0.9543	0.9578			11.42	0.9913	0.9172	0.7938	0.445	0.03839	0.003977	0.0003991		11.42	0.3312	0.3124	0.2808	0.1868	0.02878	0.002983	0.0002993
11.43	0.00791	0.07586	0.1896	0.5175	0.9213	0.9543	0.9578			11.43	0.9913	0.9171	0.7936	0.4448	0.03839	0.003977	0.0003991		11.43	0.3312	0.3124	0.2808	0.1868	0.02878	0.002983	0.0002993
11.44	0.007917	0.07592	0.1897	0.5178	0.9213	0.9543	0.9578			11.44	0.9913	0.917	0.7935	0.4446	0.03839	0.003977	0.0003991		11.44	0.3312	0.3124	0.2808	0.1867	0.02878	0.002983	0.0002993
11.45	0.007923	0.07598	0.1899	0.518	0.9213	0.9543	0.9578			11.45	0.9913	0.917	0.7934	0.4443	0.03839	0.003977	0.0003991		11.45	0.3312	0.3124	0.2808	0.1867	0.02878	0.002983	0.0002993
11.46	0.00793	0.07604	0.19	0.5183	0.9213	0.9543	0.9578			11.46	0.9913	0.9169	0.7932	0.4441	0.03839	0.003977	0.0003991		11.46	0.3312	0.3124	0.2808	0.1867	0.02878	0.002983	0.0002993
11.47	0.007937	0.0761	0.1901	0.5185	0.9213	0.9543	0.9578			11.47	0.9913	0.9169	0.7931	0.4439	0.03839	0.003977	0.0003991		11.47	0.3312	0.3124	0.2808	0.1867	0.02878	0.002983	0.0002993
11.48	0.007943	0.07616	0.1903	0.5187	0.9213	0.9543	0.9578			11.48	0.9913	0.9168	0.793	0.4437	0.03839	0.003977	0.0003991		11.48	0.3312	0.3124	0.2807	0.1866	0.02878	0.002983	0.0002993
11.49	0.00795	0.07622	0.1904	0.519	0.9213	0.9543	0.9578			11.49	0.9913	0.9167	0.7928	0.4434	0.03839	0.003977	0.0003991		11.49	0.3312	0.3124	0.2807	0.1866	0.02878	0.002983	0.0002993
11.5	0.007956	0.07628	0.1905	0.5192	0.9213	0.9543	0.9578			11.5	0.9913	0.9167	0.7927	0.4432	0.03839	0.003977	0.0003991		11.5	0.3312	0.3124	0.2807	0.1866	0.02878	0.002983	0.0002993
11.51	0.007963	0.07634	0.1907	0.5195	0.9213	0.9543	0.9578			11.51	0.9913	0.9166	0.7926	0.443	0.03839	0.003977	0.0003991		11.51	0.3312	0.3124	0.2807	0.1866	0.02878	0.002983	0.0002993
11.52	0.00797	0.0764	0.1908	0.5197	0.9213	0.9543	0.9578			11.52	0.9913	0.9166	0.7924	0.4428	0.03839	0.003977	0.0003991		11.52	0.3312	0.3124	0.2807	0.1865	0.02878	0.002983	0.0002993
11.53	0.007976	0.07646	0.191	0.52	0.9213	0.9543	0.9578			11.53	0.9913	0.9165	0.7923	0.4425	0.03839	0.003977	0.0003991		11.53	0.3311	0.3124	0.2807	0.1865	0.02878	0.002983	0.0002993
11.54	0.007983	0.07652	0.1911	0.5202	0.9213	0.9543	0.9578			11.54	0.9913	0.9164	0.7922	0.4423	0.03839	0.003977	0.0003991		11.54	0.3311	0.3123	0.2807	0.1865	0.02878	0.002983	0.0002993
11.55	0.007989	0.07658	0.1912	0.5204	0.9213	0.9543	0.9578			11.55	0.9913	0.9164	0.792	0.4421	0.03839	0.003977	0.0003991		11.55	0.3311	0.3123	0.2806	0.1865	0.02878	0.002983	0.0002993
11.56	0.007996	0.07664	0.1914	0.5207	0.9213	0.9543	0.9578			11.56	0.9912	0.9163	0.7919	0.4418	0.03839	0.003977	0.0003991		11.56	0.3311	0.3123	0.2806	0.1864	0.02878	0.002983	0.0002993
11.57	0.008003	0.0767	0.1915	0.5209	0.9213	0.9543	0.9578			11.57	0.9912	0.9163	0.7918	0.4416	0.03839	0.003977	0.0003991		11.57	0.3311	0.3123	0.2806	0.1864	0.02878	0.002983	0.0002993
11.58	0.008009	0.07676	0.1916	0.5212	0.9213	0.9543	0.9578			11.58	0.9912	0.9162	0.7916	0.4414	0.03839	0.003977	0.0003991		11.58	0.3311	0.3123	0.2806	0.1864	0.02878	0.002983	0.0002993
11.59	0.008016	0.07682	0.1918	0.5214	0.9213	0.9543	0.9578			11.59	0.9912	0.9161	0.7915	0.4412	0.03839	0.003977	0.0003991		11.59	0.3311	0.3123	0.2806	0.1864	0.02878	0.002983	0.0002993
11.6	0.008022	0.07688	0.1919	0.5216	0.9213	0.9543	0.9578			11.6	0.9912	0.9161	0.7914	0.441	0.03839	0.003977	0.0003991		11.6	0.3311	0.3123	0.2806	0.1864	0.02878	0.002983	0.0002993
11.61	0.008029	0.07694	0.192	0.5219	0.9213	0.9543	0.9578			11.61	0.9912	0.916	0.7912	0.4407	0.03839	0.003977	0.0003991		11.61	0.3311	0.3123	0.2805	0.1863	0.02878	0.002983	0.0002993
11.62	0.008035	0.077	0.1922	0.5221	0.9213	0.9543	0.9578			11.62	0.9912	0.916	0.7911	0.4405	0.03839	0.003977	0.0003991		11.62	0.3311	0.3123	0.2805	0.1863	0.02878	0.002983	0.0002993
11.63	0.008042	0.07706	0.1923	0.5224	0.9213	0.9543	0.9578			11.63	0.9912	0.9159	0.791	0.4403	0.03839	0.003977	0.0003991		11.63	0.3311	0.3123	0.2805	0.1863	0.02879	0.002983	0.0002993
11.64	0.008049	0.07712	0.1925	0.5226	0.9213	0.9543	0.9578			11.64	0.9912	0.9158	0.7908	0.4401	0.03839	0.003977	0.0003991		11.64	0.3311	0.3123	0.2805	0.1863	0.02879	0.002983	0.0002993
11.65	0.008055	0.07718	0.1926	0.5228	0.9213	0.9543	0.9578			11.65	0.9912	0.9158	0.7907	0.4398	0.03839	0.003977	0.0003991		11.65	0.3311	0.3123	0.2805	0.1862	0.02879	0.002983	0.0002993
11.66	0.008062	0.07724	0.1927	0.5231	0.9213	0.9543	0.9578			11.66	0.9912	0.9157	0.7906	0.4396	0.03839	0.003977	0.0003991		11.66	0.3311	0.3123	0.2805	0.1862	0.02879	0.002983	0.0002993
11.67	0.008068	0.0773	0.1929	0.5233	0.9213	0.9543	0.9578			11.67	0.9912	0.9157	0.7904	0.4394	0.03839	0.003977	0.0003991		11.67	0.3311	0.3122	0.2804	0.1862	0.02879	0.002983	0.0002993
11.68	0.008075	0.07736	0.193	0.5236	0.9213	0.9543	0.9578			11.68	0.9912	0.9156	0.7903	0.4392	0.03839	0.003977	0.0003991		11.68	0.3311	0.3122	0.2804	0.1862	0.02879	0.002983	0.0002993
11.69	0.008081	0.07742	0.1931	0.5238	0.9213	0.9543	0.9578			11.69	0.9912	0.9155	0.7902	0.439	0.03839	0.003977	0.0003991		11.69	0.3311	0.3122	0.2804	0.1861	0.02879	0.002983	0.0002993
11.7	0.008088	0.07748	0.1933	0.524	0.9213	0.9543	0.9578			11.7	0.9912	0.9155	0.79	0.4387	0.03839	0.003977	0.0003991		11.7	0.3311	0.3122	0.2804	0.1861	0.02879	0.002983	0.0002993
11.71	0.008094	0.07754	0.1934	0.5243	0.9213	0.9543	0.9578			11.71	0.9912	0.9154	0.7899	0.4385	0.03839	0.003977	0.0003991		11.71	0.3311	0.3122	0.2804	0.1861	0.02879	0.002983	0.0002993
11.72	0.008101	0.0776	0.1935	0.5245	0.9213	0.9543	0.9578			11.72	0.9911	0.9154	0.7898	0.4383	0.03839	0.003977	0.0003991		11.72	0.3311	0.3122	0.2804	0.1861	0.02879	0.002983	0.0002993
11.73	0.008108	0.07766	0.1937	0.5247	0.9213	0.9543	0.9578			11.73	0.9911	0.9153	0.7896	0.4381	0.03839	0.003977	0.0003991		11.73	0.3311	0.3122	0.2804	0.1861	0.02879	0.002983	0.0002993
11.74	0.008114	0.07772	0.1938	0.525	0.9213	0.9543	0.9578			11.74	0.9911	0.9153	0.7895	0.4379	0.03839	0.003977	0.0003991		11.74	0.3311	0.3122	0.2803	0.186	0.02879	0.002983	0.0002993
11.75	0.008121	0.07778	0.1939	0.5252	0.9213	0.9543	0.9578			11.75	0.9911	0.9152	0.7894	0.4376	0.03839	0.003977	0.0003991		11.75	0.3311	0.3122	0.2803	0.186	0.02879	0.002983	0.0002993
11.76	0.008127	0.07784	0.1941	0.5254	0.9213	0.9543	0.9578			11.76	0.9911	0.9151	0.7892	0.4374	0.03839	0.003977	0.0003991		11.76	0.3311	0.3122	0.2803	0.186	0.02879	0.002983	0.0002993
11.77	0.008134	0.0779	0.1942	0.5257	0.9213	0.9543	0.9578			11.77	0.9911	0.9151	0.7891	0.4372	0.03839	0.003977	0.0003991		11.77	0.3311	0.3122	0.2803	0.186	0.02879	0.002983	0.0002993
11.78	0.00814	0.07796	0.1943	0.5259	0.9213	0.9543	0.9578			11.78	0.9911	0.915	0.789	0.437	0.03839	0.003977	0.0003991		11.78	0.3311	0.3122	0.2803	0.186	0.02879	0.002983	0.0002993
11.79	0.008147	0.07801	0.1945	0.5261	0.9213	0.9543	0.9578			11.79	0.9911	0.915	0.7888	0.4368	0.03839	0.003977	0.0003991		11.79	0.3311	0.3122	0.2803	0.1859	0.02879	0.002983	0.0002993
11.8	0.008153	0.07807	0.1946	0.5264	0.9213	0.9543	0.9578			11.8	0.9911	0.9149	0.7887	0.4365	0.03839	0.003977	0.0003991		11.8	0.3311	0.3122	0.2802	0.1859	0.02879	0.002983	0.0002993
11.81	0.00816	0.07813	0.1947	0.5266	0.9213	0.9543	0.9578			11.81	0.9911	0.9148	0.7886	0.4363	0.03839	0.003977	0.0003991		11.81	0.3311	0.3122	0.2802	0.1859	0.02879	0.002983	0.0002993
11.82	0.008166	0.07819	0.1949	0.5268	0.9213	0.9543	0.9578			11.82	0.9911	0.9148	0.7884	0.4361	0.03839	0.003977	0.0003991		11.82	0.3311	0.3121	0.2802	0.1859	0.02879	0.002983	0.0002993
11.83	0.008173	0.07825	0.195	0.5271	0.9213	0.9543	0.9578			11.83	0.9911	0.9147	0.7883	0.4359	0.03839	0.003977	0.0003991		11.83	0.3311	0.3121	0.2802	0.1858	0.02879	0.002983	0.0002993
11.84	0.008179	0.07831	0.1951	0.5273	0.9213	0.9543	0.9578			11.84	0.9911	0.9147	0.7882	0.4357	0.03839	0.003977	0.0003991		11.84	0.3311	0.3121	0.2802	0.1858	0.02879	0.002983	0.0002993
11.85	0.008186	0.07837	0.1953	0.5275	0.9213	0.9543	0.9578			11.85	0.9911	0.9146	0.788	0.4355	0.03839	0.003977	0.0003991		11.85	0.3311	0.3121	0.2802	0.1858	0.02879	0.002983	0.0002993
11.86	0.008192	0.07843	0.1954	0.5278	0.9213	0.9543	0.9578			11.86	0.9911	0.9145	0.7879	0.4352	0.03839	0.003977	0.0003991		11.86	0.3311	0.3121	0.2802	0.1858	0.02879	0.002983	0.0002993
11.87	0.008199	0.07849	0.1956	0.528	0.9213	0.9543	0.9578			11.87	0.991	0.9145	0.7878	0.435	0.03839	0.003977	0.0003991		11.87	0.3311	0.3121	0.2801	0.1858	0.02879	0.002983	0.0002993
11.88	0.008205	0.07855	0.1957	0.5282	0.9213	0.9543	0.9578			11.88	0.991	0.9144	0.7877	0.4348	0.03839	0.003977	0.0003991		11.88	0.3311	0.3121	0.2801	0.1857	0.02879	0.002983	0.0002993
11.89	0.008212	0.07861	0.1958	0.5285	0.9213	0.9543	0.9578			11.89	0.991	0.9144	0.7875	0.4346	0.03839	0.003977	0.0003991		11.89	0.3311	0.3121	0.2801	0.1857	0.02879	0.002983	0.0002993
11.9	0.008218	0.07867	0.196	0.5287	0.9213	0.9543	0.9578			11.9	0.991	0.9143	0.7874	0.4344	0.03839	0.003977	0.0003991		11.9	0.3311	0.3121	0.2801	0.1857	0.02879	0.002983	0.0002993
11.91	0.008225	0.07872	0.1961	0.5289	0.9213	0.9543	0.9578			11.91	0.991	0.9142	0.7873	0.4342	0.03839	0.003977	0.0003991		11.91	0.3311	0.3121	0.2801	0.1857	0.02879	0.002983	0.0002993
11.92	0.008231	0.07878	0.1962	0.5291	0.9213	0.9543	0.9578			11.92	0.991	0.9142	0.7871	0.434	0.03839	0.003977	0.0003991		11.92	0.3311	0.3121	0.2801	0.1857	0.02879	0.002983	0.0002993
11.93	0.008238	0.07884	0.1964	0.5294	0.9214	0.9543	0.9578			11.93	0.991	0.9141	0.787	0.4337	0.03839	0.003977	0.0003991		11.93	0.3311	0.3121	0.2801	0.1856	0.02879	0.002983	0.0002993
11.94	0.008244	0.0789	0.1965	0.5296	0.9214	0.9543	0.9578			11.94	0.991	0.9141	0.7869	0.4335	0.03839	0.003977	0.0003991		11.94	0.3311	0.3121	0.28	0.1856	0.02879	0.002983	0.0002993
11.95	0.008251	0.07896	0.1966	0.5298	0.9214	0.9543	0.9578			11.95	0.991	0.914	0.7867	0.4333	0.03839	0.003977	0.0003991		11.95	0.3311	0.3121	0.28	0.1856	0.02879	0.002983	0.0002993
11.96	0.008257	0.07902	0.1967	0.53	0.9214	0.9543	0.9578			11.96	0.991	0.914	0.7866	0.4331	0.03839	0.003977	0.0003991		11.96	0.3311	0.3121	0.28	0.1856	0.02879	0.002983	0.0002993
11.97	0.008264	0.07908	0.1969	0.5303	0.9214	0.9543	0.9578			11.97	0.991	0.9139	0.7865	0.4329	0.03839	0.003977	0.0003991		11.97	0.3311	0.312	0.28	0.1856	0.02879	0.002983	0.0002993
11.98	0.00827	0.07914	0.197	0.5305	0.9214	0.9543	0.9578			11.98	0.991	0.9138	0.7863	0.4327	0.03839	0.003977	0.0003991		11.98	0.3311	0.312	0.28	0.1855	0.02879	0.002983	0.0002993
11.99	0.008277	0.0792	0.1971	0.5307	0.9214	0.9543	0.9578			11.99	0.991	0.9138	0.7862	0.4325	0.03839	0.003977	0.0003991		11.99	0.3311	0.312	0.28	0.1855	0.02879	0.002983	0.0002993
12	0.008283	0.07925	0.1973	0.531	0.9214	0.9543	0.9578			12	0.991	0.9137	0.7861	0.4323	0.03839	0.003977	0.0003991		12	0.3311	0.312	0.28	0.1855	0.02879	0.002983	0.0002993
12.01	0.008289	0.07931	0.1974	0.5312	0.9214	0.9543	0.9578			12.01	0.991	0.9137	0.786	0.4321	0.03839	0.003977	0.0003991		12.01	0.3311	0.312	0.2799	0.1855	0.02879	0.002983	0.0002993
12.02	0.008296	0.07937	0.1975	0.5314	0.9214	0.9543	0.9578			12.02	0.991	0.9136	0.7858	0.4318	0.03839	0.003977	0.0003991		12.02	0.3311	0.312	0.2799	0.1855	0.02879	0.002983	0.0002993
12.03	0.008302	0.07943	0.1977	0.5316	0.9214	0.9543	0.9578			12.03	0.9909	0.9135	0.7857	0.4316	0.03839	0.003977	0.0003991		12.03	0.3311	0.312	0.2799	0.1854	0.02879	0.002983	0.0002993
12.04	0.008309	0.07949	0.1978	0.5319	0.9214	0.9543	0.9578			12.04	0.9909	0.9135	0.7856	0.4314	0.03839	0.003977	0.0003991		12.04	0.3311	0.312	0.2799	0.1854	0.02879	0.002983	0.0002993
12.05	0.008315	0.07955	0.1979	0.5321	0.9214	0.9543	0.9578			12.05	0.9909	0.9134	0.7854	0.4312	0.03839	0.003977	0.0003991		12.05	0.3311	0.312	0.2799	0.1854	0.02879	0.002983	0.0002993
12.06	0.008322	0.07961	0.1981	0.5323	0.9214	0.9543	0.9578			12.06	0.9909	0.9134	0.7853	0.431	0.03839	0.003977	0.0003991		12.06	0.3311	0.312	0.2799	0.1854	0.02879	0.002983	0.0002993
12.07	0.008328	0.07966	0.1982	0.5325	0.9214	0.9543	0.9578			12.07	0.9909	0.9133	0.7852	0.4308	0.03839	0.003977	0.0003991		12.07	0.3311	0.312	0.2799	0.1854	0.02879	0.002983	0.0002993
12.08	0.008335	0.07972	0.1983	0.5328	0.9214	0.9543	0.9578			12.08	0.9909	0.9133	0.7851	0.4306	0.03839	0.003977	0.0003991		12.08	0.3311	0.312	0.2799	0.1853	0.02879	0.002983	0.0002993
12.09	0.008341	0.07978	0.1985	0.533	0.9214	0.9543	0.9578			12.09	0.9909	0.9132	0.7849	0.4304	0.03839	0.003977	0.0003991		12.09	0.3311	0.312	0.2798	0.1853	0.02879	0.002983	0.0002993
12.1	0.008348	0.07984	0.1986	0.5332	0.9214	0.9543	0.9578			12.1	0.9909	0.9131	0.7848	0.4302	0.03839	0.003977	0.0003991		12.1	0.3311	0.312	0.2798	0.1853	0.02879	0.002983	0.0002993
12.11	0.008354	0.0799	0.1987	0.5334	0.9214	0.9543	0.9578			12.11	0.9909	0.9131	0.7847	0.43	0.03839	0.003977	0.0003991		12.11	0.3311	0.312	0.2798	0.1853	0.02879	0.002983	0.0002993
12.12	0.00836	0.07996	0.1989	0.5336	0.9214	0.9543	0.9578			12.12	0.9909	0.913	0.7845	0.4298	0.03839	0.003977	0.0003991		12.12	0.3311	0.312	0.2798	0.1853	0.02879	0.002983	0.0002993
12.13	0.008367	0.08002	0.199	0.5339	0.9214	0.9543	0.9578			12.13	0.9909	0.913	0.7844	0.4295	0.03839	0.003977	0.0003991		12.13	0.3311	0.3119	0.2798	0.1853	0.02879	0.002983	0.0002993
12.14	0.008373	0.08007	0.1991	0.5341	0.9214	0.9543	0.9578			12.14	0.9909	0.9129	0.7843	0.4293	0.03839	0.003977	0.0003991		12.14	0.3311	0.3119	0.2798	0.1852	0.02879	0.002983	0.0002993
12.15	0.00838	0.08013	0.1993	0.5343	0.9214	0.9543	0.9578			12.15	0.9909	0.9129	0.7841	0.4291	0.03839	0.003977	0.0003991		12.15	0.3311	0.3119	0.2798	0.1852	0.02879	0.002983	0.0002993
12.16	0.008386	0.08019	0.1994	0.5345	0.9214	0.9543	0.9578			12.16	0.9909	0.9128	0.784	0.4289	0.03839	0.003977	0.0003991		12.16	0.3311	0.3119	0.2797	0.1852	0.02879	0.002983	0.0002993
12.17	0.008392	0.08025	0.1995	0.5347	0.9214	0.9543	0.9578			12.17	0.9909	0.9127	0.7839	0.4287	0.03839	0.003977	0.0003991		12.17	0.3311	0.3119	0.2797	0.1852	0.02879	0.002983	0.0002993
12.18	0.008399	0.08031	0.1996	0.535	0.9214	0.9543	0.9578			12.18	0.9908	0.9127	0.7838	0.4285	0.03839	0.003977	0.0003991		12.18	0.3311	0.3119	0.2797	0.1852	0.02879	0.002983	0.0002993
12.19	0.008405	0.08036	0.1998	0.5352	0.9214	0.9543	0.9578			12.19	0.9908	0.9126	0.7836	0.4283	0.03839	0.003977	0.0003991		12.19	0.3311	0.3119	0.2797	0.1851	0.02879	0.002983	0.0002993
12.2	0.008412	0.08042	0.1999	0.5354	0.9214	0.9543	0.9578			12.2	0.9908	0.9126	0.7835	0.4281	0.03839	0.003977	0.0003991		12.2	0.3311	0.3119	0.2797	0.1851	0.02879	0.002983	0.0002993
12.21	0.008418	0.08048	0.2	0.5356	0.9214	0.9543	0.9578			12.21	0.9908	0.9125	0.7834	0.4279	0.03839	0.003977	0.0003991		12.21	0.3311	0.3119	0.2797	0.1851	0.02879	0.002983	0.0002993
12.22	0.008425	0.08054	0.2002	0.5358	0.9214	0.9543	0.9578			12.22	0.9908	0.9124	0.7832	0.4277	0.03839	0.003977	0.0003991		12.22	0.3311	0.3119	0.2797	0.1851	0.02879	0.002983	0.0002993
12.23	0.008431	0.0806	0.2003	0.5361	0.9214	0.9543	0.9578			12.23	0.9908	0.9124	0.7831	0.4275	0.03839	0.003977	0.0003991		12.23	0.3311	0.3119	0.2797	0.1851	0.02879	0.002983	0.0002993
12.24	0.008437	0.08066	0.2004	0.5363	0.9214	0.9543	0.9578			12.24	0.9908	0.9123	0.783	0.4273	0.03839	0.003977	0.0003991		12.24	0.3311	0.3119	0.2796	0.1851	0.02879	0.002983	0.0002993
12.25	0.008444	0.08071	0.2006	0.5365	0.9214	0.9543	0.9578			12.25	0.9908	0.9123	0.7829	0.4271	0.03839	0.003977	0.0003991		12.25	0.3311	0.3119	0.2796	0.185	0.02879	0.002983	0.0002993
12.26	0.00845	0.08077	0.2007	0.5367	0.9214	0.9543	0.9578			12.26	0.9908	0.9122	0.7827	0.4269	0.03839	0.003977	0.0003991		12.26	0.3311	0.3119	0.2796	0.185	0.02879	0.002983	0.0002993
12.27	0.008456	0.08083	0.2008	0.5369	0.9214	0.9543	0.9578			12.27	0.9908	0.9122	0.7826	0.4267	0.03839	0.003977	0.0003991		12.27	0.3311	0.3119	0.2796	0.185	0.02879	0.002983	0.0002993
12.28	0.008463	0.08089	0.2009	0.5372	0.9214	0.9543	0.9578			12.28	0.9908	0.9121	0.7825	0.4265	0.03839	0.003977	0.0003991		12.28	0.3311	0.3119	0.2796	0.185	0.02879	0.002983	0.0002993
12.29	0.008469	0.08094	0.2011	0.5374	0.9214	0.9543	0.9578			12.29	0.9908	0.912	0.7824	0.4263	0.03839	0.003977	0.0003991		12.29	0.3311	0.3118	0.2796	0.185	0.02879	0.002983	0.0002993
12.3	0.008476	0.081	0.2012	0.5376	0.9214	0.9543	0.9578			12.3	0.9908	0.912	0.7822	0.4261	0.03839	0.003977	0.0003991		12.3	0.3311	0.3118	0.2796	0.185	0.02879	0.002983	0.0002993
12.31	0.008482	0.08106	0.2013	0.5378	0.9214	0.9543	0.9578			12.31	0.9908	0.9119	0.7821	0.4259	0.03839	0.003977	0.0003991		12.31	0.3311	0.3118	0.2796	0.1849	0.02879	0.002983	0.0002993
12.32	0.008488	0.08112	0.2015	0.538	0.9214	0.9544	0.9578			12.32	0.9908	0.9119	0.782	0.4257	0.03839	0.003977	0.0003991		12.32	0.3311	0.3118	0.2795	0.1849	0.02879	0.002983	0.0002993
12.33	0.008495	0.08118	0.2016	0.5382	0.9214	0.9544	0.9578			12.33	0.9908	0.9118	0.7818	0.4255	0.03839	0.003977	0.0003991		12.33	0.3311	0.3118	0.2795	0.1849	0.02879	0.002983	0.0002993
12.34	0.008501	0.08123	0.2017	0.5384	0.9214	0.9544	0.9578			12.34	0.9907	0.9118	0.7817	0.4253	0.03839	0.003977	0.0003991		12.34	0.3311	0.3118	0.2795	0.1849	0.02879	0.002983	0.0002993
12.35	0.008508	0.08129	0.2019	0.5387	0.9214	0.9544	0.9578			12.35	0.9907	0.9117	0.7816	0.4251	0.03839	0.003977	0.0003991		12.35	0.3311	0.3118	0.2795	0.1849	0.02879	0.002983	0.0002993
12.36	0.008514	0.08135	0.202	0.5389	0.9214	0.9544	0.9578			12.36	0.9907	0.9116	0.7815	0.4249	0.03839	0.003977	0.0003991		12.36	0.3311	0.3118	0.2795	0.1849	0.02879	0.002983	0.0002993
12.37	0.00852	0.08141	0.2021	0.5391	0.9214	0.9544	0.9578			12.37	0.9907	0.9116	0.7813	0.4247	0.03839	0.003977	0.0003991		12.37	0.3311	0.3118	0.2795	0.1848	0.02879	0.002983	0.0002993
12.38	0.008527	0.08146	0.2022	0.5393	0.9214	0.9544	0.9578			12.38	0.9907	0.9115	0.7812	0.4245	0.03839	0.003977	0.0003991		12.38	0.3311	0.3118	0.2795	0.1848	0.02879	0.002983	0.0002993
12.39	0.008533	0.08152	0.2024	0.5395	0.9214	0.9544	0.9578			12.39	0.9907	0.9115	0.7811	0.4243	0.03839	0.003977	0.0003991		12.39	0.3311	0.3118	0.2795	0.1848	0.02879	0.002983	0.0002993
12.4	0.008539	0.08158	0.2025	0.5397	0.9214	0.9544	0.9578			12.4	0.9907	0.9114	0.781	0.4241	0.03839	0.003977	0.0003991		12.4	0.3311	0.3118	0.2794	0.1848	0.02879	0.002983	0.0002993
12.41	0.008546	0.08164	0.2026	0.5399	0.9214	0.9544	0.9578			12.41	0.9907	0.9114	0.7808	0.4239	0.03839	0.003977	0.0003991		12.41	0.3311	0.3118	0.2794	0.1848	0.02879	0.002983	0.0002993
12.42	0.008552	0.08169	0.2028	0.5402	0.9214	0.9544	0.9578			12.42	0.9907	0.9113	0.7807	0.4237	0.03839	0.003977	0.0003991		12.42	0.3311	0.3118	0.2794	0.1848	0.02879	0.002983	0.0002993
12.43	0.008558	0.08175	0.2029	0.5404	0.9214	0.9544	0.9578			12.43	0.9907	0.9112	0.7806	0.4235	0.03839	0.003977	0.0003991		12.43	0.3311	0.3118	0.2794	0.1847	0.02879	0.002983	0.0002993
12.44	0.008565	0.08181	0.203	0.5406	0.9214	0.9544	0.9578			12.44	0.9907	0.9112	0.7805	0.4233	0.03839	0.003977	0.0003991		12.44	0.3311	0.3118	0.2794	0.1847	0.02879	0.002983	0.0002993
12.45	0.008571	0.08187	0.2031	0.5408	0.9214	0.9544	0.9578			12.45	0.9907	0.9111	0.7803	0.4231	0.03839	0.003977	0.0003991		12.45	0.3311	0.3118	0.2794	0.1847	0.02879	0.002983	0.0002993
12.46	0.008577	0.08192	0.2033	0.541	0.9214	0.9544	0.9578			12.46	0.9907	0.9111	0.7802	0.4229	0.03839	0.003977	0.0003991		12.46	0.3311	0.3118	0.2794	0.1847	0.02879	0.002983	0.0002993
12.47	0.008584	0.08198	0.2034	0.5412	0.9214	0.9544	0.9578			12.47	0.9907	0.911	0.7801	0.4227	0.03839	0.003977	0.0003991		12.47	0.3311	0.3117	0.2794	0.1847	0.02879	0.002983	0.0002993
12.48	0.00859	0.08204	0.2035	0.5414	0.9214	0.9544	0.9578			12.48	0.9907	0.911	0.7799	0.4225	0.03839	0.003977	0.0003991		12.48	0.3311	0.3117	0.2793	0.1847	0.02879	0.002983	0.0002993
12.49	0.008596	0.0821	0.2037	0.5416	0.9214	0.9544	0.9578			12.49	0.9906	0.9109	0.7798	0.4223	0.03839	0.003977	0.0003991		12.49	0.3311	0.3117	0.2793	0.1846	0.02879	0.002983	0.0002993
12.5	0.008603	0.08215	0.2038	0.5418	0.9214	0.9544	0.9578			12.5	0.9906	0.9108	0.7797	0.4221	0.03839	0.003977	0.0003991		12.5	0.3311	0.3117	0.2793	0.1846	0.02879	0.002983	0.0002993
12.51	0.008609	0.08221	0.2039	0.5421	0.9214	0.9544	0.9578			12.51	0.9906	0.9108	0.7796	0.4219	0.03839	0.003977	0.0003991		12.51	0.3311	0.3117	0.2793	0.1846	0.02879	0.002983	0.0002993
12.52	0.008615	0.08227	0.204	0.5423	0.9214	0.9544	0.9578			12.52	0.9906	0.9107	0.7794	0.4217	0.03839	0.003977	0.0003991		12.52	0.3311	0.3117	0.2793	0.1846	0.02879	0.002983	0.0002993
12.53	0.008622	0.08232	0.2042	0.5425	0.9214	0.9544	0.9578			12.53	0.9906	0.9107	0.7793	0.4215	0.03839	0.003977	0.0003991		12.53	0.3311	0.3117	0.2793	0.1846	0.02879	0.002983	0.0002993
12.54	0.008628	0.08238	0.2043	0.5427	0.9214	0.9544	0.9578			12.54	0.9906	0.9106	0.7792	0.4213	0.03839	0.003977	0.0003991		12.54	0.3311	0.3117	0.2793	0.1846	0.02879	0.002983	0.0002993
12.55	0.008634	0.08244	0.2044	0.5429	0.9214	0.9544	0.9578			12.55	0.9906	0.9106	0.7791	0.4211	0.03839	0.003977	0.0003991		12.55	0.3311	0.3117	0.2793	0.1846	0.02879	0.002983	0.0002993
12.56	0.008641	0.0825	0.2045	0.5431	0.9214	0.9544	0.9578			12.56	0.9906	0.9105	0.7789	0.4209	0.03839	0.003977	0.0003991		12.56	0.3311	0.3117	0.2793	0.1845	0.02879	0.002983	0.0002993
12.57	0.008647	0.08255	0.2047	0.5433	0.9214	0.9544	0.9578			12.57	0.9906	0.9104	0.7788	0.4207	0.03839	0.003977	0.0003991		12.57	0.3311	0.3117	0.2792	0.1845	0.02879	0.002983	0.0002993
12.58	0.008653	0.08261	0.2048	0.5435	0.9214	0.9544	0.9578			12.58	0.9906	0.9104	0.7787	0.4205	0.03839	0.003977	0.0003991		12.58	0.3311	0.3117	0.2792	0.1845	0.02879	0.002983	0.0002993
12.59	0.00866	0.08267	0.2049	0.5437	0.9214	0.9544	0.9578			12.59	0.9906	0.9103	0.7786	0.4203	0.03839	0.003977	0.0003991		12.59	0.3311	0.3117	0.2792	0.1845	0.02879	0.002983	0.0002993
12.6	0.008666	0.08272	0.2051	0.5439	0.9214	0.9544	0.9578			12.6	0.9906	0.9103	0.7784	0.4201	0.03839	0.003977	0.0003991		12.6	0.3311	0.3117	0.2792	0.1845	0.02879	0.002983	0.0002993
12.61	0.008672	0.08278	0.2052	0.5441	0.9214	0.9544	0.9578			12.61	0.9906	0.9102	0.7783	0.4199	0.03839	0.003977	0.0003991		12.61	0.3311	0.3117	0.2792	0.1845	0.02879	0.002983	0.0002993
12.62	0.008678	0.08284	0.2053	0.5443	0.9214	0.9544	0.9578			12.62	0.9906	0.9102	0.7782	0.4198	0.03839	0.003977	0.0003991		12.62	0.3311	0.3117	0.2792	0.1845	0.02879	0.002983	0.0002993
12.63	0.008685	0.08289	0.2054	0.5446	0.9214	0.9544	0.9578			12.63	0.9906	0.9101	0.7781	0.4196	0.03839	0.003977	0.0003991		12.63	0.3311	0.3117	0.2792	0.1844	0.02879	0.002983	0.0002993
12.64	0.008691	0.08295	0.2056	0.5448	0.9214	0.9544	0.9578			12.64	0.9906	0.9101	0.7779	0.4194	0.03839	0.003977	0.0003991		12.64	0.3311	0.3117	0.2792	0.1844	0.02879	0.002983	0.0002993
12.65	0.008697	0.08301	0.2057	0.545	0.9214	0.9544	0.9578			12.65	0.9905	0.91	0.7778	0.4192	0.03839	0.003977	0.0003991		12.65	0.3311	0.3116	0.2791	0.1844	0.02879	0.002983	0.0002993
12.66	0.008704	0.08306	0.2058	0.5452	0.9214	0.9544	0.9578			12.66	0.9905	0.9099	0.7777	0.419	0.03839	0.003977	0.0003991		12.66	0.3311	0.3116	0.2791	0.1844	0.02879	0.002983	0.0002993
12.67	0.00871	0.08312	0.2059	0.5454	0.9214	0.9544	0.9578			12.67	0.9905	0.9099	0.7776	0.4188	0.03839	0.003977	0.0003991		12.67	0.3311	0.3116	0.2791	0.1844	0.02879	0.002983	0.0002993
12.68	0.008716	0.08318	0.2061	0.5456	0.9214	0.9544	0.9578			12.68	0.9905	0.9098	0.7775	0.4186	0.03839	0.003977	0.0003991		12.68	0.3311	0.3116	0.2791	0.1844	0.02879	0.002983	0.0002993
12.69	0.008722	0.08323	0.2062	0.5458	0.9214	0.9544	0.9578			12.69	0.9905	0.9098	0.7773	0.4184	0.03839	0.003977	0.0003991		12.69	0.3311	0.3116	0.2791	0.1844	0.02879	0.002983	0.0002993
12.7	0.008729	0.08329	0.2063	0.546	0.9214	0.9544	0.9578			12.7	0.9905	0.9097	0.7772	0.4182	0.03839	0.003977	0.0003991		12.7	0.3311	0.3116	0.2791	0.1843	0.02879	0.002983	0.0002993
12.71	0.008735	0.08335	0.2064	0.5462	0.9214	0.9544	0.9578			12.71	0.9905	0.9097	0.7771	0.418	0.03839	0.003977	0.0003991		12.71	0.3311	0.3116	0.2791	0.1843	0.02879	0.002983	0.0002993
12.72	0.008741	0.0834	0.2066	0.5464	0.9214	0.9544	0.9578			12.72	0.9905	0.9096	0.777	0.4178	0.03839	0.003977	0.0003991		12.72	0.3311	0.3116	0.2791	0.1843	0.02879	0.002983	0.0002993
12.73	0.008747	0.08346	0.2067	0.5466	0.9214	0.9544	0.9578			12.73	0.9905	0.9095	0.7768	0.4176	0.03839	0.003977	0.0003991		12.73	0.3311	0.3116	0.2791	0.1843	0.02879	0.002983	0.0002993
12.74	0.008754	0.08352	0.2068	0.5468	0.9214	0.9544	0.9578			12.74	0.9905	0.9095	0.7767	0.4175	0.03839	0.003977	0.0003991		12.74	0.3311	0.3116	0.2791	0.1843	0.02879	0.002983	0.0002993
12.75	0.00876	0.08357	0.207	0.547	0.9214	0.9544	0.9578			12.75	0.9905	0.9094	0.7766	0.4173	0.03839	0.003977	0.0003991		12.75	0.3311	0.3116	0.279	0.1843	0.02879	0.002983	0.0002993
12.76	0.008766	0.08363	0.2071	0.5472	0.9214	0.9544	0.9578			12.76	0.9905	0.9094	0.7765	0.4171	0.03839	0.003977	0.0003991		12.76	0.3311	0.3116	0.279	0.1843	0.02879	0.002983	0.0002993
12.77	0.008772	0.08369	0.2072	0.5474	0.9214	0.9544	0.9578			12.77	0.9905	0.9093	0.7763	0.4169	0.03839	0.003977	0.0003991		12.77	0.3311	0.3116	0.279	0.1842	0.02879	0.002983	0.0002993
12.78	0.008779	0.08374	0.2073	0.5476	0.9214	0.9544	0.9578			12.78	0.9905	0.9093	0.7762	0.4167	0.03839	0.003977	0.0003991		12.78	0.3311	0.3116	0.279	0.1842	0.02879	0.002983	0.0002993
12.79	0.008785	0.0838	0.2075	0.5478	0.9214	0.9544	0.9578			12.79	0.9905	0.9092	0.7761	0.4165	0.03839	0.003977	0.0003991		12.79	0.3311	0.3116	0.279	0.1842	0.02879	0.002983	0.0002993
12.8	0.008791	0.08386	0.2076	0.548	0.9214	0.9544	0.9578			12.8	0.9905	0.9092	0.776	0.4163	0.03839	0.003977	0.0003991		12.8	0.3311	0.3116	0.279	0.1842	0.02879	0.002983	0.0002993
12.81	0.008797	0.08391	0.2077	0.5482	0.9214	0.9544	0.9578			12.81	0.9904	0.9091	0.7758	0.4161	0.03839	0.003977	0.0003991		12.81	0.3311	0.3116	0.279	0.1842	0.02879	0.002983	0.0002993
12.82	0.008804	0.08397	0.2078	0.5484	0.9214	0.9544	0.9578			12.82	0.9904	0.909	0.7757	0.4159	0.03839	0.003977	0.0003991		12.82	0.3311	0.3116	0.279	0.1842	0.02879	0.002983	0.0002993
12.83	0.00881	0.08402	0.208	0.5486	0.9214	0.9544	0.9578			12.83	0.9904	0.909	0.7756	0.4158	0.03839	0.003977	0.0003991		12.83	0.3311	0.3116	0.279	0.1842	0.02879	0.002983	0.0002993
12.84	0.008816	0.08408	0.2081	0.5488	0.9214	0.9544	0.9578			12.84	0.9904	0.9089	0.7755	0.4156	0.03839	0.003977	0.0003991		12.84	0.3311	0.3116	0.2789	0.1842	0.02879	0.002983	0.0002993
12.85	0.008822	0.08414	0.2082	0.549	0.9214	0.9544	0.9578			12.85	0.9904	0.9089	0.7754	0.4154	0.03839	0.003977	0.0003991		12.85	0.3311	0.3115	0.2789	0.1841	0.02879	0.002983	0.0002993
12.86	0.008829	0.08419	0.2083	0.5492	0.9214	0.9544	0.9578			12.86	0.9904	0.9088	0.7752	0.4152	0.03839	0.003977	0.0003991		12.86	0.3311	0.3115	0.2789	0.1841	0.02879	0.002983	0.0002993
12.87	0.008835	0.08425	0.2085	0.5494	0.9214	0.9544	0.9578			12.87	0.9904	0.9088	0.7751	0.415	0.03839	0.003977	0.0003991		12.87	0.3311	0.3115	0.2789	0.1841	0.02879	0.002983	0.0002993
12.88	0.008841	0.08431	0.2086	0.5496	0.9214	0.9544	0.9578			12.88	0.9904	0.9087	0.775	0.4148	0.03839	0.003977	0.0003991		12.88	0.3311	0.3115	0.2789	0.1841	0.02879	0.002983	0.0002993
12.89	0.008847	0.08436	0.2087	0.5498	0.9214	0.9544	0.9578			12.89	0.9904	0.9086	0.7749	0.4146	0.03839	0.003977	0.0003991		12.89	0.3311	0.3115	0.2789	0.1841	0.02879	0.002983	0.0002993
12.9	0.008854	0.08442	0.2088	0.55	0.9214	0.9544	0.9578			12.9	0.9904	0.9086	0.7747	0.4145	0.03839	0.003977	0.0003991		12.9	0.3311	0.3115	0.2789	0.1841	0.02879	0.002983	0.0002993
12.91	0.00886	0.08447	0.209	0.5502	0.9214	0.9544	0.9578			12.91	0.9904	0.9085	0.7746	0.4143	0.03839	0.003977	0.0003991		12.91	0.3311	0.3115	0.2789	0.1841	0.02879	0.002983	0.0002993
12.92	0.008866	0.08453	0.2091	0.5504	0.9214	0.9544	0.9578			12.92	0.9904	0.9085	0.7745	0.4141	0.03839	0.003977	0.0003991		12.92	0.3311	0.3115	0.2789	0.1841	0.02879	0.002983	0.0002993
12.93	0.008872	0.08459	0.2092	0.5506	0.9214	0.9544	0.9578			12.93	0.9904	0.9084	0.7744	0.4139	0.03839	0.003977	0.0003991		12.93	0.3311	0.3115	0.2789	0.184	0.02879	0.002983	0.0002993
12.94	0.008878	0.08464	0.2093	0.5508	0.9214	0.9544	0.9578			12.94	0.9904	0.9084	0.7743	0.4137	0.03839	0.003977	0.0003991		12.94	0.3311	0.3115	0.2788	0.184	0.02879	0.002983	0.0002993
12.95	0.008885	0.0847	0.2094	0.551	0.9214	0.9544	0.9578			12.95	0.9904	0.9083	0.7741	0.4135	0.03839	0.003977	0.0003991		12.95	0.3311	0.3115	0.2788	0.184	0.02879	0.002983	0.0002993
12.96	0.008891	0.08475	0.2096	0.5512	0.9214	0.9544	0.9578			12.96	0.9904	0.9083	0.774	0.4133	0.03839	0.003977	0.0003991		12.96	0.3311	0.3115	0.2788	0.184	0.02879	0.002983	0.0002993
12.97	0.008897	0.08481	0.2097	0.5514	0.9214	0.9544	0.9578			12.97	0.9903	0.9082	0.7739	0.4132	0.03839	0.003977	0.0003991		12.97	0.3311	0.3115	0.2788	0.184	0.02879	0.002983	0.0002993
12.98	0.008903	0.08487	0.2098	0.5516	0.9214	0.9544	0.9578			12.98	0.9903	0.9081	0.7738	0.413	0.03839	0.003977	0.0003991		12.98	0.3311	0.3115	0.2788	0.184	0.02879	0.002983	0.0002993
12.99	0.008909	0.08492	0.2099	0.5518	0.9214	0.9544	0.9578			12.99	0.9903	0.9081	0.7736	0.4128	0.03839	0.003977	0.0003991		12.99	0.3311	0.3115	0.2788	0.184	0.02879	0.002983	0.0002993
13	0.008916	0.08498	0.2101	0.552	0.9214	0.9544	0.9578			13	0.9903	0.908	0.7735	0.4126	0.03839	0.003977	0.0003991		13	0.3311	0.3115	0.2788	0.184	0.02879	0.002983	0.0002993
13.01	0.008922	0.08503	0.2102	0.5522	0.9214	0.9544	0.9578			13.01	0.9903	0.908	0.7734	0.4124	0.03839	0.003977	0.0003991		13.01	0.3311	0.3115	0.2788	0.184	0.02879	0.002983	0.0002993
13.02	0.008928	0.08509	0.2103	0.5524	0.9214	0.9544	0.9578			13.02	0.9903	0.9079	0.7733	0.4123	0.03839	0.003977	0.0003991		13.02	0.3311	0.3115	0.2788	0.1839	0.02879	0.002983	0.0002993
13.03	0.008934	0.08514	0.2104	0.5526	0.9214	0.9544	0.9578			13.03	0.9903	0.9079	0.7732	0.4121	0.03839	0.003977	0.0003991		13.03	0.331	0.3115	0.2788	0.1839	0.02879	0.002983	0.0002993
13.04	0.00894	0.0852	0.2106	0.5527	0.9214	0.9544	0.9578			13.04	0.9903	0.9078	0.773	0.4119	0.03839	0.003977	0.0003991		13.04	0.331	0.3115	0.2787	0.1839	0.02879	0.002983	0.0002993
13.05	0.008947	0.08526	0.2107	0.5529	0.9214	0.9544	0.9578			13.05	0.9903	0.9078	0.7729	0.4117	0.03839	0.003977	0.0003991		13.05	0.331	0.3115	0.2787	0.1839	0.02879	0.002983	0.0002993
13.06	0.008953	0.08531	0.2108	0.5531	0.9214	0.9544	0.9578			13.06	0.9903	0.9077	0.7728	0.4115	0.03839	0.003977	0.0003991		13.06	0.331	0.3114	0.2787	0.1839	0.02879	0.002983	0.0002993
13.07	0.008959	0.08537	0.2109	0.5533	0.9214	0.9544	0.9578			13.07	0.9903	0.9077	0.7727	0.4113	0.03839	0.003977	0.0003991		13.07	0.331	0.3114	0.2787	0.1839	0.02879	0.002983	0.0002993
13.08	0.008965	0.08542	0.211	0.5535	0.9214	0.9544	0.9578			13.08	0.9903	0.9076	0.7726	0.4112	0.03839	0.003977	0.0003991		13.08	0.331	0.3114	0.2787	0.1839	0.02879	0.002983	0.0002993
13.09	0.008971	0.08548	0.2112	0.5537	0.9214	0.9544	0.9578			13.09	0.9903	0.9075	0.7724	0.411	0.03839	0.003977	0.0003991		13.09	0.331	0.3114	0.2787	0.1839	0.02879	0.002983	0.0002993
13.1	0.008977	0.08553	0.2113	0.5539	0.9214	0.9544	0.9578			13.1	0.9903	0.9075	0.7723	0.4108	0.03839	0.003977	0.0003991		13.1	0.331	0.3114	0.2787	0.1839	0.02879	0.002983	0.0002993
13.11	0.008984	0.08559	0.2114	0.5541	0.9214	0.9544	0.9578			13.11	0.9903	0.9074	0.7722	0.4106	0.03839	0.003977	0.0003991		13.11	0.331	0.3114	0.2787	0.1838	0.02879	0.002983	0.0002993
13.12	0.00899	0.08564	0.2115	0.5543	0.9214	0.9544	0.9578			13.12	0.9903	0.9074	0.7721	0.4104	0.03839	0.003977	0.0003991		13.12	0.331	0.3114	0.2787	0.1838	0.02879	0.002983	0.0002993
13.13	0.008996	0.0857	0.2117	0.5545	0.9214	0.9544	0.9578			13.13	0.9903	0.9073	0.772	0.4103	0.03839	0.003977	0.0003991		13.13	0.331	0.3114	0.2787	0.1838	0.02879	0.002983	0.0002993
13.14	0.009002	0.08575	0.2118	0.5547	0.9214	0.9544	0.9578			13.14	0.9902	0.9073	0.7718	0.4101	0.03839	0.003977	0.0003991		13.14	0.331	0.3114	0.2787	0.1838	0.02879	0.002983	0.0002993
13.15	0.009008	0.08581	0.2119	0.5549	0.9214	0.9544	0.9578			13.15	0.9902	0.9072	0.7717	0.4099	0.03839	0.003977	0.0003991		13.15	0.331	0.3114	0.2786	0.1838	0.02879	0.002983	0.0002993
13.16	0.009014	0.08587	0.212	0.5551	0.9214	0.9544	0.9578			13.16	0.9902	0.9072	0.7716	0.4097	0.03839	0.003977	0.0003991		13.16	0.331	0.3114	0.2786	0.1838	0.02879	0.002983	0.0002993
13.17	0.00902	0.08592	0.2122	0.5552	0.9214	0.9544	0.9578			13.17	0.9902	0.9071	0.7715	0.4096	0.03839	0.003977	0.0003991		13.17	0.331	0.3114	0.2786	0.1838	0.02879	0.002983	0.0002993
13.18	0.009027	0.08598	0.2123	0.5554	0.9214	0.9544	0.9578			13.18	0.9902	0.907	0.7714	0.4094	0.03839	0.003977	0.0003991		13.18	0.331	0.3114	0.2786	0.1838	0.02879	0.002983	0.0002993
13.19	0.009033	0.08603	0.2124	0.5556	0.9214	0.9544	0.9578			13.19	0.9902	0.907	0.7712	0.4092	0.03839	0.003977	0.0003991		13.19	0.331	0.3114	0.2786	0.1838	0.02879	0.002983	0.0002993
13.2	0.009039	0.08609	0.2125	0.5558	0.9214	0.9544	0.9578			13.2	0.9902	0.9069	0.7711	0.409	0.03839	0.003977	0.0003991		13.2	0.331	0.3114	0.2786	0.1837	0.02879	0.002983	0.0002993
13.21	0.009045	0.08614	0.2126	0.556	0.9214	0.9544	0.9578			13.21	0.9902	0.9069	0.771	0.4088	0.03839	0.003977	0.0003991		13.21	0.331	0.3114	0.2786	0.1837	0.02879	0.002983	0.0002993
13.22	0.009051	0.0862	0.2128	0.5562	0.9214	0.9544	0.9578			13.22	0.9902	0.9068	0.7709	0.4087	0.03839	0.003977	0.0003991		13.22	0.331	0.3114	0.2786	0.1837	0.02879	0.002983	0.0002993
13.23	0.009057	0.08625	0.2129	0.5564	0.9214	0.9544	0.9578			13.23	0.9902	0.9068	0.7708	0.4085	0.03839	0.003977	0.0003991		13.23	0.331	0.3114	0.2786	0.1837	0.02879	0.002983	0.0002993
13.24	0.009063	0.08631	0.213	0.5566	0.9214	0.9544	0.9578			13.24	0.9902	0.9067	0.7706	0.4083	0.03839	0.003977	0.0003991		13.24	0.331	0.3114	0.2786	0.1837	0.02879	0.002983	0.0002993
13.25	0.00907	0.08636	0.2131	0.5568	0.9214	0.9544	0.9578			13.25	0.9902	0.9067	0.7705	0.4081	0.03839	0.003977	0.0003991		13.25	0.331	0.3114	0.2786	0.1837	0.02879	0.002983	0.0002993
13.26	0.009076	0.08642	0.2132	0.5569	0.9214	0.9544	0.9578			13.26	0.9902	0.9066	0.7704	0.408	0.03839	0.003977	0.0003991		13.26	0.331	0.3114	0.2786	0.1837	0.02879	0.002983	0.0002993
13.27	0.009082	0.08647	0.2134	0.5571	0.9214	0.9544	0.9578			13.27	0.9902	0.9066	0.7703	0.4078	0.03839	0.003977	0.0003991		13.27	0.331	0.3114	0.2785	0.1837	0.02879	0.002983	0.0002993
13.28	0.009088	0.08653	0.2135	0.5573	0.9214	0.9544	0.9578			13.28	0.9902	0.9065	0.7702	0.4076	0.03839	0.003977	0.0003991		13.28	0.331	0.3114	0.2785	0.1837	0.02879	0.002983	0.0002993
13.29	0.009094	0.08658	0.2136	0.5575	0.9214	0.9544	0.9578			13.29	0.9902	0.9064	0.77	0.4074	0.03839	0.003977	0.0003991		13.29	0.331	0.3114	0.2785	0.1837	0.02879	0.002983	0.0002993
13.3	0.0091	0.08664	0.2137	0.5577	0.9214	0.9544	0.9578			13.3	0.9901	0.9064	0.7699	0.4073	0.03839	0.003977	0.0003991		13.3	0.331	0.3113	0.2785	0.1837	0.02879	0.002983	0.0002993
13.31	0.009106	0.08669	0.2139	0.5579	0.9214	0.9544	0.9578			13.31	0.9901	0.9063	0.7698	0.4071	0.03839	0.003977	0.0003991		13.31	0.331	0.3113	0.2785	0.1836	0.02879	0.002983	0.0002993
13.32	0.009112	0.08675	0.214	0.5581	0.9214	0.9544	0.9578			13.32	0.9901	0.9063	0.7697	0.4069	0.03839	0.003977	0.0003991		13.32	0.331	0.3113	0.2785	0.1836	0.02879	0.002983	0.0002993
13.33	0.009118	0.0868	0.2141	0.5583	0.9214	0.9544	0.9578			13.33	0.9901	0.9062	0.7696	0.4067	0.03839	0.003977	0.0003991		13.33	0.331	0.3113	0.2785	0.1836	0.02879	0.002983	0.0002993
13.34	0.009125	0.08686	0.2142	0.5584	0.9214	0.9544	0.9578			13.34	0.9901	0.9062	0.7694	0.4066	0.03839	0.003977	0.0003991		13.34	0.331	0.3113	0.2785	0.1836	0.02879	0.002983	0.0002993
13.35	0.009131	0.08691	0.2143	0.5586	0.9214	0.9544	0.9578			13.35	0.9901	0.9061	0.7693	0.4064	0.03839	0.003977	0.0003991		13.35	0.331	0.3113	0.2785	0.1836	0.02879	0.002983	0.0002993
13.36	0.009137	0.08696	0.2145	0.5588	0.9214	0.9544	0.9578			13.36	0.9901	0.9061	0.7692	0.4062	0.03839	0.003977	0.0003991		13.36	0.331	0.3113	0.2785	0.1836	0.02879	0.002983	0.0002993
13.37	0.009143	0.08702	0.2146	0.559	0.9214	0.9544	0.9578			13.37	0.9901	0.906	0.7691	0.406	0.03839	0.003977	0.0003991		13.37	0.331	0.3113	0.2785	0.1836	0.02879	0.002983	0.0002993
13.38	0.009149	0.08707	0.2147	0.5592	0.9214	0.9544	0.9578			13.38	0.9901	0.906	0.769	0.4059	0.03839	0.003977	0.0003991		13.38	0.331	0.3113	0.2785	0.1836	0.02879	0.002983	0.0002993
13.39	0.009155	0.08713	0.2148	0.5594	0.9214	0.9544	0.9578			13.39	0.9901	0.9059	0.7689	0.4057	0.03839	0.003977	0.0003991		13.39	0.331	0.3113	0.2784	0.1836	0.02879	0.002983	0.0002993
13.4	0.009161	0.08718	0.2149	0.5595	0.9214	0.9544	0.9578			13.4	0.9901	0.9058	0.7687	0.4055	0.03839	0.003977	0.0003991		13.4	0.331	0.3113	0.2784	0.1836	0.02879	0.002983	0.0002993
13.41	0.009167	0.08724	0.2151	0.5597	0.9214	0.9544	0.9578			13.41	0.9901	0.9058	0.7686	0.4053	0.03839	0.003977	0.0003991		13.41	0.331	0.3113	0.2784	0.1836	0.02879	0.002983	0.0002993
13.42	0.009173	0.08729	0.2152	0.5599	0.9214	0.9544	0.9578			13.42	0.9901	0.9057	0.7685	0.4052	0.03839	0.003977	0.0003991		13.42	0.331	0.3113	0.2784	0.1835	0.02879	0.002983	0.0002993
13.43	0.009179	0.08735	0.2153	0.5601	0.9214	0.9544	0.9578			13.43	0.9901	0.9057	0.7684	0.405	0.03839	0.003977	0.0003991		13.43	0.331	0.3113	0.2784	0.1835	0.02879	0.002983	0.0002993
13.44	0.009185	0.0874	0.2154	0.5603	0.9214	0.9544	0.9578			13.44	0.9901	0.9056	0.7683	0.4048	0.03839	0.003977	0.0003991		13.44	0.331	0.3113	0.2784	0.1835	0.02879	0.002983	0.0002993
13.45	0.009192	0.08746	0.2155	0.5605	0.9214	0.9544	0.9578			13.45	0.9901	0.9056	0.7682	0.4047	0.03839	0.003977	0.0003991		13.45	0.331	0.3113	0.2784	0.1835	0.02879	0.002983	0.0002993
13.46	0.009198	0.08751	0.2157	0.5606	0.9214	0.9544	0.9578			13.46	0.99	0.9055	0.768	0.4045	0.03839	0.003977	0.0003991		13.46	0.331	0.3113	0.2784	0.1835	0.02879	0.002983	0.0002993
13.47	0.009204	0.08757	0.2158	0.5608	0.9214	0.9544	0.9578			13.47	0.99	0.9055	0.7679	0.4043	0.03839	0.003977	0.0003991		13.47	0.331	0.3113	0.2784	0.1835	0.02879	0.002983	0.0002993
13.48	0.00921	0.08762	0.2159	0.561	0.9214	0.9544	0.9578			13.48	0.99	0.9054	0.7678	0.4041	0.03839	0.003977	0.0003991		13.48	0.331	0.3113	0.2784	0.1835	0.02879	0.002983	0.0002993
13.49	0.009216	0.08767	0.216	0.5612	0.9214	0.9544	0.9578			13.49	0.99	0.9054	0.7677	0.404	0.03839	0.003977	0.0003991		13.49	0.331	0.3113	0.2784	0.1835	0.02879	0.002983	0.0002993
13.5	0.009222	0.08773	0.2161	0.5614	0.9214	0.9544	0.9578			13.5	0.99	0.9053	0.7676	0.4038	0.03839	0.003977	0.0003991		13.5	0.331	0.3113	0.2784	0.1835	0.02879	0.002983	0.0002993
13.51	0.009228	0.08778	0.2162	0.5616	0.9214	0.9544	0.9578			13.51	0.99	0.9052	0.7674	0.4036	0.03839	0.003977	0.0003991		13.51	0.331	0.3113	0.2783	0.1835	0.02879	0.002983	0.0002993
13.52	0.009234	0.08784	0.2164	0.5617	0.9214	0.9544	0.9578			13.52	0.99	0.9052	0.7673	0.4035	0.03839	0.003977	0.0003991		13.52	0.331	0.3113	0.2783	0.1835	0.02879	0.002983	0.0002993
13.53	0.00924	0.08789	0.2165	0.5619	0.9214	0.9544	0.9578			13.53	0.99	0.9051	0.7672	0.4033	0.03839	0.003977	0.0003991		13.53	0.331	0.3113	0.2783	0.1835	0.02879	0.002983	0.0002993
13.54	0.009246	0.08795	0.2166	0.5621	0.9214	0.9544	0.9578			13.54	0.99	0.9051	0.7671	0.4031	0.03839	0.003977	0.0003991		13.54	0.331	0.3113	0.2783	0.1834	0.02879	0.002983	0.0002993
13.55	0.009252	0.088	0.2167	0.5623	0.9214	0.9544	0.9578			13.55	0.99	0.905	0.767	0.403	0.03839	0.003977	0.0003991		13.55	0.331	0.3113	0.2783	0.1834	0.02879	0.002983	0.0002993
13.56	0.009258	0.08805	0.2168	0.5625	0.9214	0.9544	0.9578			13.56	0.99	0.905	0.7669	0.4028	0.03839	0.003977	0.0003991		13.56	0.331	0.3112	0.2783	0.1834	0.02879	0.002983	0.0002993
13.57	0.009264	0.08811	0.217	0.5626	0.9214	0.9544	0.9578			13.57	0.99	0.9049	0.7667	0.4026	0.03839	0.003977	0.0003991		13.57	0.331	0.3112	0.2783	0.1834	0.02879	0.002983	0.0002993
13.58	0.00927	0.08816	0.2171	0.5628	0.9214	0.9544	0.9578			13.58	0.99	0.9049	0.7666	0.4025	0.03839	0.003977	0.0003991		13.58	0.331	0.3112	0.2783	0.1834	0.02879	0.002983	0.0002993
13.59	0.009276	0.08822	0.2172	0.563	0.9214	0.9544	0.9578			13.59	0.99	0.9048	0.7665	0.4023	0.03839	0.003977	0.0003991		13.59	0.331	0.3112	0.2783	0.1834	0.02879	0.002983	0.0002993
13.6	0.009282	0.08827	0.2173	0.5632	0.9214	0.9544	0.9578			13.6	0.99	0.9048	0.7664	0.4021	0.03839	0.003977	0.0003991		13.6	0.331	0.3112	0.2783	0.1834	0.02879	0.002983	0.0002993
13.61	0.009288	0.08832	0.2174	0.5633	0.9214	0.9544	0.9578			13.61	0.99	0.9047	0.7663	0.402	0.03839	0.003977	0.0003991		13.61	0.331	0.3112	0.2783	0.1834	0.02879	0.002983	0.0002993
13.62	0.009294	0.08838	0.2176	0.5635	0.9214	0.9544	0.9578			13.62	0.99	0.9047	0.7662	0.4018	0.03839	0.003977	0.0003991		13.62	0.331	0.3112	0.2783	0.1834	0.02879	0.002983	0.0002993
13.63	0.0093	0.08843	0.2177	0.5637	0.9214	0.9544	0.9578			13.63	0.9899	0.9046	0.766	0.4016	0.03839	0.003977	0.0003991		13.63	0.331	0.3112	0.2783	0.1834	0.02879	0.002983	0.0002993
13.64	0.009306	0.08849	0.2178	0.5639	0.9214	0.9544	0.9578			13.64	0.9899	0.9046	0.7659	0.4015	0.03839	0.003977	0.0003991		13.64	0.331	0.3112	0.2783	0.1834	0.02879	0.002983	0.0002993
13.65	0.009313	0.08854	0.2179	0.5641	0.9214	0.9544	0.9578			13.65	0.9899	0.9045	0.7658	0.4013	0.03839	0.003977	0.0003991		13.65	0.331	0.3112	0.2782	0.1834	0.02879	0.002983	0.0002993
13.66	0.009319	0.08859	0.218	0.5642	0.9214	0.9544	0.9578			13.66	0.9899	0.9044	0.7657	0.4011	0.03839	0.003977	0.0003991		13.66	0.331	0.3112	0.2782	0.1834	0.02879	0.002983	0.0002993
13.67	0.009325	0.08865	0.2181	0.5644	0.9214	0.9544	0.9578			13.67	0.9899	0.9044	0.7656	0.401	0.03839	0.003977	0.0003991		13.67	0.331	0.3112	0.2782	0.1833	0.02879	0.002983	0.0002993
13.68	0.009331	0.0887	0.2183	0.5646	0.9214	0.9544	0.9578			13.68	0.9899	0.9043	0.7655	0.4008	0.03839	0.003977	0.0003991		13.68	0.331	0.3112	0.2782	0.1833	0.02879	0.002983	0.0002993
13.69	0.009337	0.08875	0.2184	0.5648	0.9214	0.9544	0.9578			13.69	0.9899	0.9043	0.7654	0.4006	0.03839	0.003977	0.0003991		13.69	0.331	0.3112	0.2782	0.1833	0.02879	0.002983	0.0002993
13.7	0.009343	0.08881	0.2185	0.5649	0.9214	0.9544	0.9578			13.7	0.9899	0.9042	0.7652	0.4005	0.03839	0.003977	0.0003991		13.7	0.331	0.3112	0.2782	0.1833	0.02879	0.002983	0.0002993
13.71	0.009349	0.08886	0.2186	0.5651	0.9214	0.9544	0.9578			13.71	0.9899	0.9042	0.7651	0.4003	0.03839	0.003977	0.0003991		13.71	0.331	0.3112	0.2782	0.1833	0.02879	0.002983	0.0002993
13.72	0.009355	0.08892	0.2187	0.5653	0.9214	0.9544	0.9578			13.72	0.9899	0.9041	0.765	0.4001	0.03839	0.003977	0.0003991		13.72	0.331	0.3112	0.2782	0.1833	0.02879	0.002983	0.0002993
13.73	0.009361	0.08897	0.2189	0.5655	0.9214	0.9544	0.9578			13.73	0.9899	0.9041	0.7649	0.4	0.03839	0.003977	0.0003991		13.73	0.331	0.3112	0.2782	0.1833	0.02879	0.002983	0.0002993
13.74	0.009367	0.08902	0.219	0.5656	0.9214	0.9544	0.9578			13.74	0.9899	0.904	0.7648	0.3998	0.03839	0.003977	0.0003991		13.74	0.331	0.3112	0.2782	0.1833	0.02879	0.002983	0.0002993
13.75	0.009373	0.08908	0.2191	0.5658	0.9214	0.9544	0.9578			13.75	0.9899	0.904	0.7647	0.3996	0.03839	0.003977	0.0003991		13.75	0.331	0.3112	0.2782	0.1833	0.02879	0.002983	0.0002993
13.76	0.009379	0.08913	0.2192	0.566	0.9214	0.9544	0.9578			13.76	0.9899	0.9039	0.7645	0.3995	0.03839	0.003977	0.0003991		13.76	0.331	0.3112	0.2782	0.1833	0.02879	0.002983	0.0002993
13.77	0.009385	0.08918	0.2193	0.5662	0.9214	0.9544	0.9578			13.77	0.9899	0.9039	0.7644	0.3993	0.03839	0.003977	0.0003991		13.77	0.331	0.3112	0.2782	0.1833	0.02879	0.002983	0.0002993
13.78	0.009391	0.08924	0.2194	0.5663	0.9214	0.9544	0.9578			13.78	0.9899	0.9038	0.7643	0.3991	0.03839	0.003977	0.0003991		13.78	0.331	0.3112	0.2782	0.1833	0.02879	0.002983	0.0002993
13.79	0.009397	0.08929	0.2196	0.5665	0.9214	0.9544	0.9578			13.79	0.9899	0.9038	0.7642	0.399	0.03839	0.003977	0.0003991		13.79	0.331	0.3112	0.2782	0.1833	0.02879	0.002983	0.0002993
13.8	0.009403	0.08934	0.2197	0.5667	0.9214	0.9544	0.9578			13.8	0.9898	0.9037	0.7641	0.3988	0.03839	0.003977	0.0003991		13.8	0.331	0.3112	0.2781	0.1833	0.02879	0.002983	0.0002993
13.81	0.009409	0.0894	0.2198	0.5669	0.9214	0.9544	0.9578			13.81	0.9898	0.9036	0.764	0.3987	0.03839	0.003977	0.0003991		13.81	0.331	0.3112	0.2781	0.1833	0.02879	0.002983	0.0002993
13.82	0.009415	0.08945	0.2199	0.567	0.9214	0.9544	0.9578			13.82	0.9898	0.9036	0.7639	0.3985	0.03839	0.003977	0.0003991		13.82	0.331	0.3112	0.2781	0.1833	0.02879	0.002983	0.0002993
13.83	0.00942	0.08951	0.22	0.5672	0.9214	0.9544	0.9578			13.83	0.9898	0.9035	0.7637	0.3983	0.03839	0.003977	0.0003991		13.83	0.331	0.3112	0.2781	0.1832	0.02879	0.002983	0.0002993
13.84	0.009426	0.08956	0.2201	0.5674	0.9214	0.9544	0.9578			13.84	0.9898	0.9035	0.7636	0.3982	0.03839	0.003977	0.0003991		13.84	0.331	0.3112	0.2781	0.1832	0.0288	0.002983	0.0002993
13.85	0.009432	0.08961	0.2203	0.5676	0.9214	0.9544	0.9578			13.85	0.9898	0.9034	0.7635	0.398	0.03839	0.003977	0.0003991		13.85	0.331	0.3112	0.2781	0.1832	0.0288	0.002983	0.0002993
13.86	0.009438	0.08967	0.2204	0.5677	0.9214	0.9544	0.9578			13.86	0.9898	0.9034	0.7634	0.3979	0.03839	0.003977	0.0003991		13.86	0.331	0.3111	0.2781	0.1832	0.0288	0.002983	0.0002993
13.87	0.009444	0.08972	0.2205	0.5679	0.9214	0.9544	0.9578			13.87	0.9898	0.9033	0.7633	0.3977	0.03839	0.003977	0.0003991		13.87	0.331	0.3111	0.2781	0.1832	0.0288	0.002983	0.0002993
13.88	0.00945	0.08977	0.2206	0.5681	0.9214	0.9544	0.9578			13.88	0.9898	0.9033	0.7632	0.3975	0.03839	0.003977	0.0003991		13.88	0.331	0.3111	0.2781	0.1832	0.0288	0.002983	0.0002993
13.89	0.009456	0.08982	0.2207	0.5682	0.9214	0.9544	0.9578			13.89	0.9898	0.9032	0.7631	0.3974	0.03839	0.003977	0.0003991		13.89	0.331	0.3111	0.2781	0.1832	0.0288	0.002983	0.0002993
13.9	0.009462	0.08988	0.2208	0.5684	0.9214	0.9544	0.9578			13.9	0.9898	0.9032	0.7629	0.3972	0.03839	0.003977	0.0003991		13.9	0.331	0.3111	0.2781	0.1832	0.0288	0.002983	0.0002993
13.91	0.009468	0.08993	0.2209	0.5686	0.9214	0.9544	0.9578			13.91	0.9898	0.9031	0.7628	0.397	0.03839	0.003977	0.0003991		13.91	0.331	0.3111	0.2781	0.1832	0.0288	0.002983	0.0002993
13.92	0.009474	0.08998	0.2211	0.5688	0.9214	0.9544	0.9578			13.92	0.9898	0.9031	0.7627	0.3969	0.03839	0.003977	0.0003991		13.92	0.331	0.3111	0.2781	0.1832	0.0288	0.002983	0.0002993
13.93	0.00948	0.09004	0.2212	0.5689	0.9214	0.9544	0.9578			13.93	0.9898	0.903	0.7626	0.3967	0.03839	0.003977	0.0003991		13.93	0.331	0.3111	0.2781	0.1832	0.0288	0.002983	0.0002993
13.94	0.009486	0.09009	0.2213	0.5691	0.9214	0.9544	0.9578			13.94	0.9898	0.903	0.7625	0.3966	0.03839	0.003977	0.0003991		13.94	0.331	0.3111	0.2781	0.1832	0.0288	0.002983	0.0002993
13.95	0.009492	0.09014	0.2214	0.5693	0.9214	0.9544	0.9578			13.95	0.9898	0.9029	0.7624	0.3964	0.03839	0.003977	0.0003991		13.95	0.331	0.3111	0.2781	0.1832	0.0288	0.002983	0.0002993
13.96	0.009498	0.0902	0.2215	0.5694	0.9214	0.9544	0.9578			13.96	0.9897	0.9029	0.7623	0.3962	0.03839	0.003977	0.0003991		13.96	0.331	0.3111	0.278	0.1832	0.0288	0.002983	0.0002993
13.97	0.009504	0.09025	0.2216	0.5696	0.9214	0.9544	0.9578			13.97	0.9897	0.9028	0.7621	0.3961	0.03839	0.003977	0.0003991		13.97	0.331	0.3111	0.278	0.1832	0.0288	0.002983	0.0002993
13.98	0.00951	0.0903	0.2218	0.5698	0.9214	0.9544	0.9578			13.98	0.9897	0.9027	0.762	0.3959	0.03839	0.003977	0.0003991		13.98	0.331	0.3111	0.278	0.1832	0.0288	0.002983	0.0002993
13.99	0.009516	0.09036	0.2219	0.5699	0.9214	0.9544	0.9578			13.99	0.9897	0.9027	0.7619	0.3958	0.03839	0.003977	0.0003991		13.99	0.331	0.3111	0.278	0.1832	0.0288	0.002983	0.0002993
14	0.009522	0.09041	0.222	0.5701	0.9214	0.9544	0.9578			14	0.9897	0.9026	0.7618	0.3956	0.03839	0.003977	0.0003991		14	0.331	0.3111	0.278	0.1832	0.0288	0.002983	0.0002993
14.01	0.009528	0.09046	0.2221	0.5703	0.9214	0.9544	0.9578			14.01	0.9897	0.9026	0.7617	0.3955	0.03839	0.003977	0.0003991		14.01	0.331	0.3111	0.278	0.1831	0.0288	0.002983	0.0002993
14.02	0.009534	0.09051	0.2222	0.5704	0.9214	0.9544	0.9578			14.02	0.9897	0.9025	0.7616	0.3953	0.03839	0.003977	0.0003991		14.02	0.331	0.3111	0.278	0.1831	0.0288	0.002983	0.0002993
14.03	0.00954	0.09057	0.2223	0.5706	0.9214	0.9544	0.9578			14.03	0.9897	0.9025	0.7615	0.3951	0.03839	0.003977	0.0003991		14.03	0.331	0.3111	0.278	0.1831	0.0288	0.002983	0.0002993
14.04	0.009545	0.09062	0.2224	0.5708	0.9214	0.9544	0.9578			14.04	0.9897	0.9024	0.7614	0.395	0.03839	0.003977	0.0003991		14.04	0.331	0.3111	0.278	0.1831	0.0288	0.002983	0.0002993
14.05	0.009551	0.09067	0.2226	0.5709	0.9214	0.9544	0.9578			14.05	0.9897	0.9024	0.7612	0.3948	0.03839	0.003977	0.0003991		14.05	0.331	0.3111	0.278	0.1831	0.0288	0.002983	0.0002993
14.06	0.009557	0.09073	0.2227	0.5711	0.9214	0.9544	0.9578			14.06	0.9897	0.9023	0.7611	0.3947	0.03839	0.003977	0.0003991		14.06	0.331	0.3111	0.278	0.1831	0.0288	0.002983	0.0002993
14.07	0.009563	0.09078	0.2228	0.5713	0.9214	0.9544	0.9578			14.07	0.9897	0.9023	0.761	0.3945	0.03839	0.003977	0.0003991		14.07	0.331	0.3111	0.278	0.1831	0.0288	0.002983	0.0002993
14.08	0.009569	0.09083	0.2229	0.5714	0.9214	0.9544	0.9578			14.08	0.9897	0.9022	0.7609	0.3944	0.03839	0.003977	0.0003991		14.08	0.331	0.3111	0.278	0.1831	0.0288	0.002983	0.0002993
14.09	0.009575	0.09088	0.223	0.5716	0.9214	0.9544	0.9578			14.09	0.9897	0.9022	0.7608	0.3942	0.03839	0.003977	0.0003991		14.09	0.331	0.3111	0.278	0.1831	0.0288	0.002983	0.0002993
14.1	0.009581	0.09094	0.2231	0.5718	0.9214	0.9544	0.9578			14.1	0.9897	0.9021	0.7607	0.394	0.03839	0.003977	0.0003991		14.1	0.331	0.3111	0.278	0.1831	0.0288	0.002983	0.0002993
14.11	0.009587	0.09099	0.2232	0.5719	0.9214	0.9544	0.9578			14.11	0.9897	0.9021	0.7606	0.3939	0.03839	0.003977	0.0003991		14.11	0.331	0.3111	0.278	0.1831	0.0288	0.002983	0.0002993
14.12	0.009593	0.09104	0.2234	0.5721	0.9214	0.9544	0.9578			14.12	0.9897	0.902	0.7605	0.3937	0.03839	0.003977	0.0003991		14.12	0.331	0.3111	0.278	0.1831	0.0288	0.002983	0.0002993
14.13	0.009599	0.09109	0.2235	0.5723	0.9214	0.9544	0.9578			14.13	0.9896	0.902	0.7603	0.3936	0.03839	0.003977	0.0003991		14.13	0.331	0.3111	0.278	0.1831	0.0288	0.002983	0.0002993
14.14	0.009605	0.09115	0.2236	0.5724	0.9214	0.9544	0.9578			14.14	0.9896	0.9019	0.7602	0.3934	0.03839	0.003977	0.0003991		14.14	0.331	0.3111	0.2779	0.1831	0.0288	0.002983	0.0002993
14.15	0.00961	0.0912	0.2237	0.5726	0.9214	0.9544	0.9578			14.15	0.9896	0.9019	0.7601	0.3933	0.03839	0.003977	0.0003991		14.15	0.331	0.3111	0.2779	0.1831	0.0288	0.002983	0.0002993
14.16	0.009616	0.09125	0.2238	0.5728	0.9214	0.9544	0.9578			14.16	0.9896	0.9018	0.76	0.3931	0.03839	0.003977	0.0003991		14.16	0.331	0.3111	0.2779	0.1831	0.0288	0.002983	0.0002993
14.17	0.009622	0.0913	0.2239	0.5729	0.9214	0.9544	0.9578			14.17	0.9896	0.9017	0.7599	0.393	0.03839	0.003977	0.0003991		14.17	0.331	0.3111	0.2779	0.1831	0.0288	0.002983	0.0002993
14.18	0.009628	0.09136	0.224	0.5731	0.9214	0.9544	0.9578			14.18	0.9896	0.9017	0.7598	0.3928	0.03839	0.003977	0.0003991		14.18	0.331	0.3111	0.2779	0.1831	0.0288	0.002983	0.0002993
14.19	0.009634	0.09141	0.2242	0.5733	0.9214	0.9544	0.9578			14.19	0.9896	0.9016	0.7597	0.3927	0.03839	0.003977	0.0003991		14.19	0.331	0.3111	0.2779	0.1831	0.0288	0.002983	0.0002993
14.2	0.00964	0.09146	0.2243	0.5734	0.9214	0.9544	0.9578			14.2	0.9896	0.9016	0.7596	0.3925	0.03839	0.003977	0.0003991		14.2	0.331	0.3111	0.2779	0.1831	0.0288	0.002983	0.0002993
14.21	0.009646	0.09151	0.2244	0.5736	0.9214	0.9544	0.9578			14.21	0.9896	0.9015	0.7594	0.3923	0.03839	0.003977	0.0003991		14.21	0.331	0.311	0.2779	0.1831	0.0288	0.002983	0.0002993
14.22	0.009652	0.09157	0.2245	0.5738	0.9214	0.9544	0.9578			14.22	0.9896	0.9015	0.7593	0.3922	0.03839	0.003977	0.0003991		14.22	0.331	0.311	0.2779	0.1831	0.0288	0.002983	0.0002993
14.23	0.009658	0.09162	0.2246	0.5739	0.9214	0.9544	0.9578			14.23	0.9896	0.9014	0.7592	0.392	0.03839	0.003977	0.0003991		14.23	0.331	0.311	0.2779	0.1831	0.0288	0.002983	0.0002993
14.24	0.009663	0.09167	0.2247	0.5741	0.9214	0.9544	0.9578			14.24	0.9896	0.9014	0.7591	0.3919	0.03839	0.003977	0.0003991		14.24	0.331	0.311	0.2779	0.1831	0.0288	0.002983	0.0002993
14.25	0.009669	0.09172	0.2248	0.5742	0.9214	0.9544	0.9578			14.25	0.9896	0.9013	0.759	0.3917	0.03839	0.003977	0.0003991		14.25	0.331	0.311	0.2779	0.183	0.0288	0.002983	0.0002993
14.26	0.009675	0.09178	0.225	0.5744	0.9214	0.9544	0.9578			14.26	0.9896	0.9013	0.7589	0.3916	0.03839	0.003977	0.0003991		14.26	0.331	0.311	0.2779	0.183	0.0288	0.002983	0.0002993
14.27	0.009681	0.09183	0.2251	0.5746	0.9214	0.9544	0.9578			14.27	0.9896	0.9012	0.7588	0.3914	0.03839	0.003977	0.0003991		14.27	0.331	0.311	0.2779	0.183	0.0288	0.002983	0.0002993
14.28	0.009687	0.09188	0.2252	0.5747	0.9214	0.9544	0.9578			14.28	0.9896	0.9012	0.7587	0.3913	0.03839	0.003977	0.0003991		14.28	0.331	0.311	0.2779	0.183	0.0288	0.002983	0.0002993
14.29	0.009693	0.09193	0.2253	0.5749	0.9214	0.9544	0.9578			14.29	0.9896	0.9011	0.7586	0.3911	0.03839	0.003977	0.0003991		14.29	0.331	0.311	0.2779	0.183	0.0288	0.002983	0.0002993
14.3	0.009699	0.09198	0.2254	0.5751	0.9214	0.9544	0.9578			14.3	0.9895	0.9011	0.7584	0.391	0.03839	0.003977	0.0003991		14.3	0.331	0.311	0.2779	0.183	0.0288	0.002983	0.0002993
14.31	0.009704	0.09204	0.2255	0.5752	0.9214	0.9544	0.9578			14.31	0.9895	0.901	0.7583	0.3908	0.03839	0.003977	0.0003991		14.31	0.331	0.311	0.2779	0.183	0.0288	0.002983	0.0002993
14.32	0.00971	0.09209	0.2256	0.5754	0.9214	0.9544	0.9578			14.32	0.9895	0.901	0.7582	0.3907	0.03839	0.003977	0.0003991		14.32	0.331	0.311	0.2779	0.183	0.0288	0.002983	0.0002993
14.33	0.009716	0.09214	0.2257	0.5755	0.9214	0.9544	0.9578			14.33	0.9895	0.9009	0.7581	0.3905	0.03839	0.003977	0.0003991		14.33	0.331	0.311	0.2779	0.183	0.0288	0.002983	0.0002993
14.34	0.009722	0.09219	0.2259	0.5757	0.9214	0.9544	0.9578			14.34	0.9895	0.9009	0.758	0.3904	0.03839	0.003977	0.0003991		14.34	0.331	0.311	0.2779	0.183	0.0288	0.002983	0.0002993
14.35	0.009728	0.09224	0.226	0.5759	0.9214	0.9544	0.9578			14.35	0.9895	0.9008	0.7579	0.3902	0.03839	0.003977	0.0003991		14.35	0.331	0.311	0.2778	0.183	0.0288	0.002983	0.0002993
14.36	0.009734	0.0923	0.2261	0.576	0.9214	0.9544	0.9578			14.36	0.9895	0.9008	0.7578	0.3901	0.03839	0.003977	0.0003991		14.36	0.331	0.311	0.2778	0.183	0.0288	0.002983	0.0002993
14.37	0.00974	0.09235	0.2262	0.5762	0.9214	0.9544	0.9578			14.37	0.9895	0.9007	0.7577	0.3899	0.03839	0.003977	0.0003991		14.37	0.331	0.311	0.2778	0.183	0.0288	0.002983	0.0002993
14.38	0.009745	0.0924	0.2263	0.5763	0.9214	0.9544	0.9578			14.38	0.9895	0.9007	0.7576	0.3898	0.03839	0.003977	0.0003991		14.38	0.331	0.311	0.2778	0.183	0.0288	0.002983	0.0002993
14.39	0.009751	0.09245	0.2264	0.5765	0.9214	0.9544	0.9578			14.39	0.9895	0.9006	0.7575	0.3896	0.03839	0.003977	0.0003991		14.39	0.331	0.311	0.2778	0.183	0.0288	0.002983	0.0002993
14.4	0.009757	0.0925	0.2265	0.5767	0.9214	0.9544	0.9578			14.4	0.9895	0.9006	0.7573	0.3895	0.03839	0.003977	0.0003991		14.4	0.331	0.311	0.2778	0.183	0.0288	0.002983	0.0002993
14.41	0.009763	0.09256	0.2266	0.5768	0.9214	0.9544	0.9578			14.41	0.9895	0.9005	0.7572	0.3893	0.03839	0.003977	0.0003991		14.41	0.331	0.311	0.2778	0.183	0.0288	0.002983	0.0002993
14.42	0.009769	0.09261	0.2268	0.577	0.9214	0.9544	0.9578			14.42	0.9895	0.9005	0.7571	0.3892	0.03839	0.003977	0.0003991		14.42	0.331	0.311	0.2778	0.183	0.0288	0.002983	0.0002993
14.43	0.009775	0.09266	0.2269	0.5771	0.9214	0.9544	0.9578			14.43	0.9895	0.9004	0.757	0.389	0.03839	0.003977	0.0003991		14.43	0.331	0.311	0.2778	0.183	0.0288	0.002983	0.0002993
14.44	0.00978	0.09271	0.227	0.5773	0.9214	0.9544	0.9578			14.44	0.9895	0.9004	0.7569	0.3889	0.03839	0.003977	0.0003991		14.44	0.331	0.311	0.2778	0.183	0.0288	0.002983	0.0002993
14.45	0.009786	0.09276	0.2271	0.5774	0.9214	0.9544	0.9578			14.45	0.9895	0.9003	0.7568	0.3887	0.03839	0.003977	0.0003991		14.45	0.331	0.311	0.2778	0.183	0.0288	0.002983	0.0002993
14.46	0.009792	0.09281	0.2272	0.5776	0.9214	0.9544	0.9578			14.46	0.9895	0.9002	0.7567	0.3886	0.03839	0.003977	0.0003991		14.46	0.331	0.311	0.2778	0.183	0.0288	0.002983	0.0002993
14.47	0.009798	0.09287	0.2273	0.5778	0.9214	0.9544	0.9578			14.47	0.9894	0.9002	0.7566	0.3884	0.03839	0.003977	0.0003991		14.47	0.331	0.311	0.2778	0.183	0.0288	0.002983	0.0002993
14.48	0.009804	0.09292	0.2274	0.5779	0.9214	0.9544	0.9578			14.48	0.9894	0.9001	0.7565	0.3883	0.03839	0.003977	0.0003991		14.48	0.331	0.311	0.2778	0.183	0.0288	0.002983	0.0002993
14.49	0.009809	0.09297	0.2275	0.5781	0.9214	0.9544	0.9578			14.49	0.9894	0.9001	0.7564	0.3881	0.03839	0.003977	0.0003991		14.49	0.331	0.311	0.2778	0.183	0.0288	0.002983	0.0002993
14.5	0.009815	0.09302	0.2276	0.5782	0.9214	0.9544	0.9578			14.5	0.9894	0.9	0.7562	0.388	0.03839	0.003977	0.0003991		14.5	0.331	0.311	0.2778	0.183	0.0288	0.002983	0.0002993
14.51	0.009821	0.09307	0.2278	0.5784	0.9214	0.9544	0.9578			14.51	0.9894	0.9	0.7561	0.3878	0.03839	0.003977	0.0003991		14.51	0.331	0.311	0.2778	0.183	0.0288	0.002983	0.0002993
14.52	0.009827	0.09312	0.2279	0.5785	0.9214	0.9544	0.9578			14.52	0.9894	0.8999	0.756	0.3877	0.03839	0.003977	0.0003991		14.52	0.331	0.311	0.2778	0.183	0.0288	0.002983	0.0002993
14.53	0.009833	0.09317	0.228	0.5787	0.9214	0.9544	0.9578			14.53	0.9894	0.8999	0.7559	0.3876	0.03839	0.003977	0.0003991		14.53	0.331	0.311	0.2778	0.183	0.0288	0.002983	0.0002993
14.54	0.009838	0.09323	0.2281	0.5789	0.9214	0.9544	0.9578			14.54	0.9894	0.8998	0.7558	0.3874	0.03839	0.003977	0.0003991		14.54	0.331	0.311	0.2778	0.183	0.0288	0.002983	0.0002993
14.55	0.009844	0.09328	0.2282	0.579	0.9214	0.9544	0.9578			14.55	0.9894	0.8998	0.7557	0.3873	0.03839	0.003977	0.0003991		14.55	0.331	0.311	0.2778	0.183	0.0288	0.002983	0.0002993
14.56	0.00985	0.09333	0.2283	0.5792	0.9214	0.9544	0.9578			14.56	0.9894	0.8997	0.7556	0.3871	0.03839	0.003977	0.0003991		14.56	0.331	0.311	0.2778	0.183	0.0288	0.002983	0.0002993
14.57	0.009856	0.09338	0.2284	0.5793	0.9214	0.9544	0.9578			14.57	0.9894	0.8997	0.7555	0.387	0.03839	0.003977	0.0003991		14.57	0.331	0.311	0.2778	0.183	0.0288	0.002983	0.0002993
14.58	0.009862	0.09343	0.2285	0.5795	0.9214	0.9544	0.9578			14.58	0.9894	0.8996	0.7554	0.3868	0.03839	0.003977	0.0003991		14.58	0.331	0.311	0.2778	0.183	0.0288	0.002983	0.0002993
14.59	0.009867	0.09348	0.2286	0.5796	0.9214	0.9544	0.9578			14.59	0.9894	0.8996	0.7553	0.3867	0.03839	0.003977	0.0003991		14.59	0.331	0.311	0.2778	0.183	0.0288	0.002983	0.0002993
14.6	0.009873	0.09353	0.2288	0.5798	0.9214	0.9544	0.9578			14.6	0.9894	0.8995	0.7552	0.3865	0.03839	0.003977	0.0003991		14.6	0.331	0.311	0.2778	0.183	0.0288	0.002983	0.0002993
14.61	0.009879	0.09359	0.2289	0.5799	0.9214	0.9544	0.9578			14.61	0.9894	0.8995	0.755	0.3864	0.03839	0.003977	0.0003991		14.61	0.331	0.311	0.2777	0.183	0.0288	0.002983	0.0002993
14.62	0.009885	0.09364	0.229	0.5801	0.9214	0.9544	0.9578			14.62	0.9894	0.8994	0.7549	0.3862	0.03839	0.003977	0.0003991		14.62	0.331	0.311	0.2777	0.183	0.0288	0.002983	0.0002993
14.63	0.009891	0.09369	0.2291	0.5802	0.9214	0.9544	0.9578			14.63	0.9894	0.8994	0.7548	0.3861	0.03839	0.003977	0.0003991		14.63	0.331	0.311	0.2777	0.1829	0.0288	0.002983	0.0002993
14.64	0.009896	0.09374	0.2292	0.5804	0.9214	0.9544	0.9578			14.64	0.9894	0.8993	0.7547	0.386	0.03839	0.003977	0.0003991		14.64	0.331	0.311	0.2777	0.1829	0.0288	0.002983	0.0002993
14.65	0.009902	0.09379	0.2293	0.5806	0.9214	0.9544	0.9578			14.65	0.9893	0.8993	0.7546	0.3858	0.03839	0.003977	0.0003991		14.65	0.331	0.311	0.2777	0.1829	0.0288	0.002983	0.0002993
14.66	0.009908	0.09384	0.2294	0.5807	0.9214	0.9544	0.9578			14.66	0.9893	0.8992	0.7545	0.3857	0.03839	0.003977	0.0003991		14.66	0.331	0.311	0.2777	0.1829	0.0288	0.002983	0.0002993
14.67	0.009914	0.09389	0.2295	0.5809	0.9214	0.9544	0.9578			14.67	0.9893	0.8992	0.7544	0.3855	0.03839	0.003977	0.0003991		14.67	0.331	0.311	0.2777	0.1829	0.0288	0.002983	0.0002993
14.68	0.009919	0.09394	0.2296	0.581	0.9214	0.9544	0.9578			14.68	0.9893	0.8991	0.7543	0.3854	0.03839	0.003977	0.0003991		14.68	0.331	0.3109	0.2777	0.1829	0.0288	0.002983	0.0002993
14.69	0.009925	0.09399	0.2297	0.5812	0.9214	0.9544	0.9578			14.69	0.9893	0.8991	0.7542	0.3852	0.03839	0.003977	0.0003991		14.69	0.331	0.3109	0.2777	0.1829	0.0288	0.002983	0.0002993
14.7	0.009931	0.09405	0.2299	0.5813	0.9214	0.9544	0.9578			14.7	0.9893	0.899	0.7541	0.3851	0.03839	0.003977	0.0003991		14.7	0.331	0.3109	0.2777	0.1829	0.0288	0.002983	0.0002993
14.71	0.009937	0.0941	0.23	0.5815	0.9214	0.9544	0.9578			14.71	0.9893	0.899	0.754	0.385	0.03839	0.003977	0.0003991		14.71	0.331	0.3109	0.2777	0.1829	0.0288	0.002983	0.0002993
14.72	0.009942	0.09415	0.2301	0.5816	0.9214	0.9544	0.9578			14.72	0.9893	0.8989	0.7539	0.3848	0.03839	0.003977	0.0003991		14.72	0.331	0.3109	0.2777	0.1829	0.0288	0.002983	0.0002993
14.73	0.009948	0.0942	0.2302	0.5818	0.9214	0.9544	0.9578			14.73	0.9893	0.8989	0.7538	0.3847	0.03839	0.003977	0.0003991		14.73	0.331	0.3109	0.2777	0.1829	0.0288	0.002983	0.0002993
14.74	0.009954	0.09425	0.2303	0.5819	0.9214	0.9544	0.9578			14.74	0.9893	0.8988	0.7536	0.3845	0.03839	0.003977	0.0003991		14.74	0.331	0.3109	0.2777	0.1829	0.0288	0.002983	0.0002993
14.75	0.00996	0.0943	0.2304	0.5821	0.9214	0.9544	0.9578			14.75	0.9893	0.8988	0.7535	0.3844	0.03839	0.003977	0.0003991		14.75	0.331	0.3109	0.2777	0.1829	0.0288	0.002983	0.0002993
14.76	0.009965	0.09435	0.2305	0.5822	0.9214	0.9544	0.9578			14.76	0.9893	0.8987	0.7534	0.3842	0.03839	0.003977	0.0003991		14.76	0.331	0.3109	0.2777	0.1829	0.0288	0.002983	0.0002993
14.77	0.009971	0.0944	0.2306	0.5824	0.9214	0.9544	0.9578			14.77	0.9893	0.8987	0.7533	0.3841	0.03839	0.003977	0.0003991		14.77	0.331	0.3109	0.2777	0.1829	0.0288	0.002983	0.0002993
14.78	0.009977	0.09445	0.2307	0.5825	0.9214	0.9544	0.9578			14.78	0.9893	0.8986	0.7532	0.384	0.03839	0.003977	0.0003991		14.78	0.331	0.3109	0.2777	0.1829	0.0288	0.002983	0.0002993
14.79	0.009983	0.0945	0.2308	0.5827	0.9214	0.9544	0.9578			14.79	0.9893	0.8986	0.7531	0.3838	0.03839	0.003977	0.0003991		14.79	0.331	0.3109	0.2777	0.1829	0.0288	0.002983	0.0002993
14.8	0.009988	0.09455	0.2309	0.5828	0.9214	0.9544	0.9578			14.8	0.9893	0.8985	0.753	0.3837	0.03839	0.003977	0.0003991		14.8	0.331	0.3109	0.2777	0.1829	0.0288	0.002983	0.0002993
14.81	0.009994	0.09461	0.2311	0.583	0.9214	0.9544	0.9578			14.81	0.9893	0.8985	0.7529	0.3835	0.03839	0.003977	0.0003991		14.81	0.331	0.3109	0.2777	0.1829	0.0288	0.002983	0.0002993
14.82	0.01	0.09466	0.2312	0.5831	0.9214	0.9544	0.9578			14.82	0.9892	0.8984	0.7528	0.3834	0.03839	0.003977	0.0003991		14.82	0.331	0.3109	0.2777	0.1829	0.0288	0.002983	0.0002993
14.83	0.01001	0.09471	0.2313	0.5833	0.9214	0.9544	0.9578			14.83	0.9892	0.8984	0.7527	0.3833	0.03839	0.003977	0.0003991		14.83	0.331	0.3109	0.2777	0.1829	0.0288	0.002983	0.0002993
14.84	0.01001	0.09476	0.2314	0.5834	0.9214	0.9544	0.9578			14.84	0.9892	0.8983	0.7526	0.3831	0.03839	0.003977	0.0003991		14.84	0.331	0.3109	0.2777	0.1829	0.0288	0.002983	0.0002993
14.85	0.01002	0.09481	0.2315	0.5836	0.9214	0.9544	0.9578			14.85	0.9892	0.8983	0.7525	0.383	0.03839	0.003977	0.0003991		14.85	0.331	0.3109	0.2777	0.1829	0.0288	0.002983	0.0002993
14.86	0.01002	0.09486	0.2316	0.5837	0.9214	0.9544	0.9578			14.86	0.9892	0.8982	0.7524	0.3828	0.03839	0.003977	0.0003991		14.86	0.331	0.3109	0.2777	0.1829	0.0288	0.002983	0.0002993
14.87	0.01003	0.09491	0.2317	0.5839	0.9214	0.9544	0.9578			14.87	0.9892	0.8982	0.7523	0.3827	0.03839	0.003977	0.0003991		14.87	0.331	0.3109	0.2777	0.1829	0.0288	0.002983	0.0002993
14.88	0.01003	0.09496	0.2318	0.584	0.9214	0.9544	0.9578			14.88	0.9892	0.8981	0.7521	0.3826	0.03839	0.003977	0.0003991		14.88	0.331	0.3109	0.2777	0.1829	0.0288	0.002983	0.0002993
14.89	0.01004	0.09501	0.2319	0.5842	0.9214	0.9544	0.9578			14.89	0.9892	0.8981	0.752	0.3824	0.03839	0.003977	0.0003991		14.89	0.331	0.3109	0.2777	0.1829	0.0288	0.002983	0.0002993
14.9	0.01005	0.09506	0.232	0.5843	0.9214	0.9544	0.9578			14.9	0.9892	0.898	0.7519	0.3823	0.03839	0.003977	0.0003991		14.9	0.331	0.3109	0.2777	0.1829	0.0288	0.002983	0.0002993
14.91	0.01005	0.09511	0.2321	0.5845	0.9214	0.9544	0.9578			14.91	0.9892	0.898	0.7518	0.3821	0.03839	0.003977	0.0003991		14.91	0.331	0.3109	0.2777	0.1829	0.0288	0.002983	0.0002993
14.92	0.01006	0.09516	0.2322	0.5846	0.9214	0.9544	0.9578			14.92	0.9892	0.8979	0.7517	0.382	0.03839	0.003977	0.0003991		14.92	0.331	0.3109	0.2777	0.1829	0.0288	0.002983	0.0002993
14.93	0.01006	0.09521	0.2324	0.5848	0.9214	0.9544	0.9578			14.93	0.9892	0.8979	0.7516	0.3819	0.03839	0.003977	0.0003991		14.93	0.331	0.3109	0.2777	0.1829	0.0288	0.002983	0.0002993
14.94	0.01007	0.09526	0.2325	0.5849	0.9214	0.9544	0.9578			14.94	0.9892	0.8978	0.7515	0.3817	0.03839	0.003977	0.0003991		14.94	0.331	0.3109	0.2777	0.1829	0.0288	0.002983	0.0002993
14.95	0.01007	0.09531	0.2326	0.585	0.9214	0.9544	0.9578			14.95	0.9892	0.8978	0.7514	0.3816	0.03839	0.003977	0.0003991		14.95	0.331	0.3109	0.2776	0.1829	0.0288	0.002983	0.0002993
14.96	0.01008	0.09536	0.2327	0.5852	0.9214	0.9544	0.9578			14.96	0.9892	0.8977	0.7513	0.3814	0.03839	0.003977	0.0003991		14.96	0.331	0.3109	0.2776	0.1829	0.0288	0.002983	0.0002993
14.97	0.01009	0.09541	0.2328	0.5853	0.9214	0.9544	0.9578			14.97	0.9892	0.8977	0.7512	0.3813	0.03839	0.003977	0.0003991		14.97	0.331	0.3109	0.2776	0.1829	0.0288	0.002983	0.0002993
14.98	0.01009	0.09546	0.2329	0.5855	0.9214	0.9544	0.9578			14.98	0.9892	0.8976	0.7511	0.3812	0.03839	0.003977	0.0003991		14.98	0.331	0.3109	0.2776	0.1829	0.0288	0.002983	0.0002993
14.99	0.0101	0.09551	0.233	0.5856	0.9214	0.9544	0.9578			14.99	0.9892	0.8976	0.751	0.381	0.03839	0.003977	0.0003991		14.99	0.331	0.3109	0.2776	0.1829	0.0288	0.002983	0.0002993
15	0.0101	0.09556	0.2331	0.5858	0.9214	0.9544	0.9578			15	0.9891	0.8975	0.7509	0.3809	0.03839	0.003977	0.0003991		15	0.331	0.3109	0.2776	0.1829	0.0288	0.002983	0.0002993
15.01	0.01011	0.09561	0.2332	0.5859	0.9214	0.9544	0.9578			15.01	0.9891	0.8975	0.7508	0.3808	0.03839	0.003977	0.0003991		15.01	0.331	0.3109	0.2776	0.1829	0.0288	0.002983	0.0002993
15.02	0.01011	0.09567	0.2333	0.5861	0.9214	0.9544	0.9578			15.02	0.9891	0.8974	0.7507	0.3806	0.03839	0.003977	0.0003991		15.02	0.331	0.3109	0.2776	0.1829	0.0288	0.002983	0.0002993
15.03	0.01012	0.09572	0.2334	0.5862	0.9214	0.9544	0.9578			15.03	0.9891	0.8974	0.7506	0.3805	0.03839	0.003977	0.0003991		15.03	0.331	0.3109	0.2776	0.1829	0.0288	0.002983	0.0002993
15.04	0.01013	0.09577	0.2335	0.5864	0.9214	0.9544	0.9578			15.04	0.9891	0.8973	0.7505	0.3804	0.03839	0.003977	0.0003991		15.04	0.331	0.3109	0.2776	0.1829	0.0288	0.002983	0.0002993
15.05	0.01013	0.09582	0.2336	0.5865	0.9214	0.9544	0.9578			15.05	0.9891	0.8973	0.7503	0.3802	0.03839	0.003977	0.0003991		15.05	0.331	0.3109	0.2776	0.1829	0.0288	0.002983	0.0002993
15.06	0.01014	0.09587	0.2337	0.5866	0.9214	0.9544	0.9578			15.06	0.9891	0.8972	0.7502	0.3801	0.03839	0.003977	0.0003991		15.06	0.331	0.3109	0.2776	0.1829	0.0288	0.002983	0.0002993
15.07	0.01014	0.09592	0.2339	0.5868	0.9214	0.9544	0.9578			15.07	0.9891	0.8972	0.7501	0.3799	0.03839	0.003977	0.0003991		15.07	0.331	0.3109	0.2776	0.1829	0.0288	0.002983	0.0002993
15.08	0.01015	0.09597	0.234	0.5869	0.9214	0.9544	0.9578			15.08	0.9891	0.8971	0.75	0.3798	0.03839	0.003977	0.0003991		15.08	0.331	0.3109	0.2776	0.1829	0.0288	0.002983	0.0002993
15.09	0.01015	0.09602	0.2341	0.5871	0.9214	0.9544	0.9578			15.09	0.9891	0.8971	0.7499	0.3797	0.03839	0.003977	0.0003991		15.09	0.331	0.3109	0.2776	0.1829	0.0288	0.002983	0.0002993
15.1	0.01016	0.09607	0.2342	0.5872	0.9214	0.9544	0.9578			15.1	0.9891	0.897	0.7498	0.3795	0.03839	0.003977	0.0003991		15.1	0.331	0.3109	0.2776	0.1829	0.0288	0.002983	0.0002993
15.11	0.01016	0.09612	0.2343	0.5874	0.9214	0.9544	0.9578			15.11	0.9891	0.897	0.7497	0.3794	0.03839	0.003977	0.0003991		15.11	0.331	0.3109	0.2776	0.1829	0.0288	0.002983	0.0002993
15.12	0.01017	0.09617	0.2344	0.5875	0.9214	0.9544	0.9578			15.12	0.9891	0.8969	0.7496	0.3793	0.03839	0.003977	0.0003991		15.12	0.331	0.3109	0.2776	0.1829	0.0288	0.002983	0.0002993
15.13	0.01018	0.09622	0.2345	0.5876	0.9214	0.9544	0.9578			15.13	0.9891	0.8969	0.7495	0.3791	0.03839	0.003977	0.0003991		15.13	0.331	0.3109	0.2776	0.1829	0.0288	0.002983	0.0002993
15.14	0.01018	0.09627	0.2346	0.5878	0.9214	0.9544	0.9578			15.14	0.9891	0.8968	0.7494	0.379	0.03839	0.003977	0.0003991		15.14	0.331	0.3109	0.2776	0.1829	0.0288	0.002983	0.0002993
15.15	0.01019	0.09632	0.2347	0.5879	0.9214	0.9544	0.9578			15.15	0.9891	0.8968	0.7493	0.3789	0.03839	0.003977	0.0003991		15.15	0.331	0.3109	0.2776	0.1829	0.0288	0.002983	0.0002993
15.16	0.01019	0.09636	0.2348	0.5881	0.9214	0.9544	0.9578			15.16	0.9891	0.8967	0.7492	0.3787	0.03839	0.003977	0.0003991		15.16	0.331	0.3109	0.2776	0.1829	0.0288	0.002983	0.0002993
15.17	0.0102	0.09641	0.2349	0.5882	0.9214	0.9544	0.9578			15.17	0.989	0.8967	0.7491	0.3786	0.03839	0.003977	0.0003991		15.17	0.331	0.3109	0.2776	0.1829	0.0288	0.002983	0.0002993
15.18	0.0102	0.09646	0.235	0.5884	0.9214	0.9544	0.9578			15.18	0.989	0.8966	0.749	0.3785	0.03839	0.003977	0.0003991		15.18	0.331	0.3109	0.2776	0.1829	0.0288	0.002983	0.0002993
15.19	0.01021	0.09651	0.2351	0.5885	0.9214	0.9544	0.9578			15.19	0.989	0.8966	0.7489	0.3783	0.03839	0.003977	0.0003991		15.19	0.331	0.3109	0.2776	0.1829	0.0288	0.002983	0.0002993
15.2	0.01022	0.09656	0.2352	0.5886	0.9214	0.9544	0.9578			15.2	0.989	0.8965	0.7488	0.3782	0.03839	0.003977	0.0003991		15.2	0.331	0.3109	0.2776	0.1829	0.0288	0.002983	0.0002993
15.21	0.01022	0.09661	0.2353	0.5888	0.9214	0.9544	0.9578			15.21	0.989	0.8965	0.7487	0.3781	0.03839	0.003977	0.0003991		15.21	0.331	0.3109	0.2776	0.1829	0.0288	0.002983	0.0002993
15.22	0.01023	0.09666	0.2354	0.5889	0.9214	0.9544	0.9578			15.22	0.989	0.8964	0.7486	0.3779	0.03839	0.003977	0.0003991		15.22	0.331	0.3109	0.2776	0.1829	0.0288	0.002983	0.0002993
15.23	0.01023	0.09671	0.2356	0.5891	0.9214	0.9544	0.9578			15.23	0.989	0.8964	0.7485	0.3778	0.03839	0.003977	0.0003991		15.23	0.331	0.3109	0.2776	0.1829	0.0288	0.002983	0.0002993
15.24	0.01024	0.09676	0.2357	0.5892	0.9214	0.9544	0.9578			15.24	0.989	0.8963	0.7484	0.3777	0.03839	0.003977	0.0003991		15.24	0.331	0.3109	0.2776	0.1829	0.0288	0.002983	0.0002993
15.25	0.01024	0.09681	0.2358	0.5893	0.9214	0.9544	0.9578			15.25	0.989	0.8963	0.7483	0.3775	0.03839	0.003977	0.0003991		15.25	0.331	0.3109	0.2776	0.1829	0.0288	0.002983	0.0002993
15.26	0.01025	0.09686	0.2359	0.5895	0.9214	0.9544	0.9578			15.26	0.989	0.8962	0.7482	0.3774	0.03839	0.003977	0.0003991		15.26	0.331	0.3109	0.2776	0.1829	0.0288	0.002983	0.0002993
15.27	0.01026	0.09691	0.236	0.5896	0.9214	0.9544	0.9578			15.27	0.989	0.8962	0.748	0.3773	0.03839	0.003977	0.0003991		15.27	0.331	0.3109	0.2776	0.1829	0.0288	0.002983	0.0002993
15.28	0.01026	0.09696	0.2361	0.5898	0.9214	0.9544	0.9578			15.28	0.989	0.8961	0.7479	0.3771	0.03839	0.003977	0.0003991		15.28	0.331	0.3109	0.2776	0.1829	0.0288	0.002983	0.0002993
15.29	0.01027	0.09701	0.2362	0.5899	0.9214	0.9544	0.9578			15.29	0.989	0.8961	0.7478	0.377	0.03839	0.003977	0.0003991		15.29	0.331	0.3109	0.2776	0.1829	0.0288	0.002983	0.0002993
15.3	0.01027	0.09706	0.2363	0.59	0.9214	0.9544	0.9578			15.3	0.989	0.896	0.7477	0.3769	0.03839	0.003977	0.0003991		15.3	0.331	0.3109	0.2776	0.1829	0.0288	0.002983	0.0002993
15.31	0.01028	0.09711	0.2364	0.5902	0.9214	0.9544	0.9578			15.31	0.989	0.896	0.7476	0.3768	0.03839	0.003977	0.0003991		15.31	0.331	0.3109	0.2776	0.1829	0.0288	0.002983	0.0002993
15.32	0.01028	0.09716	0.2365	0.5903	0.9214	0.9544	0.9578			15.32	0.989	0.8959	0.7475	0.3766	0.03839	0.003977	0.0003991		15.32	0.331	0.3109	0.2776	0.1829	0.0288	0.002983	0.0002993
15.33	0.01029	0.09721	0.2366	0.5905	0.9214	0.9544	0.9578			15.33	0.989	0.8959	0.7474	0.3765	0.03839	0.003977	0.0003991		15.33	0.331	0.3109	0.2776	0.183	0.0288	0.002983	0.0002993
15.34	0.01029	0.09726	0.2367	0.5906	0.9214	0.9544	0.9578			15.34	0.989	0.8958	0.7473	0.3764	0.03839	0.003977	0.0003991		15.34	0.331	0.3109	0.2776	0.183	0.0288	0.002983	0.0002993
15.35	0.0103	0.09731	0.2368	0.5907	0.9214	0.9544	0.9578			15.35	0.9889	0.8958	0.7472	0.3762	0.03839	0.003977	0.0003991		15.35	0.331	0.3109	0.2776	0.183	0.0288	0.002983	0.0002993
15.36	0.01031	0.09736	0.2369	0.5909	0.9214	0.9544	0.9578			15.36	0.9889	0.8957	0.7471	0.3761	0.03839	0.003977	0.0003991		15.36	0.331	0.3109	0.2776	0.183	0.0288	0.002983	0.0002993
15.37	0.01031	0.09741	0.237	0.591	0.9214	0.9544	0.9578			15.37	0.9889	0.8957	0.747	0.376	0.03839	0.003977	0.0003991		15.37	0.331	0.3109	0.2776	0.183	0.0288	0.002983	0.0002993
15.38	0.01032	0.09745	0.2371	0.5911	0.9214	0.9544	0.9578			15.38	0.9889	0.8956	0.7469	0.3758	0.03839	0.003977	0.0003991		15.38	0.331	0.3109	0.2776	0.183	0.0288	0.002983	0.0002993
15.39	0.01032	0.0975	0.2372	0.5913	0.9214	0.9544	0.9578			15.39	0.9889	0.8956	0.7468	0.3757	0.03839	0.003977	0.0003991		15.39	0.331	0.3109	0.2776	0.183	0.0288	0.002983	0.0002993
15.4	0.01033	0.09755	0.2373	0.5914	0.9214	0.9544	0.9578			15.4	0.9889	0.8955	0.7467	0.3756	0.03839	0.003977	0.0003991		15.4	0.331	0.3109	0.2776	0.183	0.0288	0.002983	0.0002993
15.41	0.01033	0.0976	0.2374	0.5916	0.9214	0.9544	0.9578			15.41	0.9889	0.8955	0.7466	0.3755	0.03839	0.003977	0.0003991		15.41	0.331	0.3109	0.2776	0.183	0.0288	0.002983	0.0002993
15.42	0.01034	0.09765	0.2375	0.5917	0.9214	0.9544	0.9578			15.42	0.9889	0.8954	0.7465	0.3753	0.03839	0.003977	0.0003991		15.42	0.331	0.3109	0.2776	0.183	0.0288	0.002983	0.0002993
15.43	0.01034	0.0977	0.2377	0.5918	0.9214	0.9544	0.9578			15.43	0.9889	0.8954	0.7464	0.3752	0.03839	0.003977	0.0003991		15.43	0.331	0.3109	0.2776	0.183	0.0288	0.002983	0.0002993
15.44	0.01035	0.09775	0.2378	0.592	0.9214	0.9544	0.9578			15.44	0.9889	0.8953	0.7463	0.3751	0.03839	0.003977	0.0003991		15.44	0.331	0.3109	0.2776	0.183	0.0288	0.002983	0.0002993
15.45	0.01036	0.0978	0.2379	0.5921	0.9214	0.9544	0.9578			15.45	0.9889	0.8953	0.7462	0.3749	0.03839	0.003977	0.0003991		15.45	0.331	0.3109	0.2776	0.183	0.0288	0.002983	0.0002993
15.46	0.01036	0.09785	0.238	0.5922	0.9214	0.9544	0.9578			15.46	0.9889	0.8952	0.7461	0.3748	0.03839	0.003977	0.0003991		15.46	0.331	0.3109	0.2776	0.183	0.0288	0.002983	0.0002993
15.47	0.01037	0.0979	0.2381	0.5924	0.9214	0.9544	0.9578			15.47	0.9889	0.8952	0.746	0.3747	0.03839	0.003977	0.0003991		15.47	0.331	0.3109	0.2776	0.183	0.0288	0.002983	0.0002993
15.48	0.01037	0.09795	0.2382	0.5925	0.9214	0.9544	0.9578			15.48	0.9889	0.8951	0.7459	0.3746	0.03839	0.003977	0.0003991		15.48	0.331	0.3109	0.2776	0.183	0.0288	0.002983	0.0002993
15.49	0.01038	0.09799	0.2383	0.5926	0.9214	0.9544	0.9578			15.49	0.9889	0.8951	0.7458	0.3744	0.03839	0.003977	0.0003991		15.49	0.331	0.3109	0.2776	0.183	0.0288	0.002983	0.0002993
15.5	0.01038	0.09804	0.2384	0.5928	0.9214	0.9544	0.9578			15.5	0.9889	0.8951	0.7457	0.3743	0.03839	0.003977	0.0003991		15.5	0.331	0.3109	0.2776	0.183	0.0288	0.002983	0.0002993
15.51	0.01039	0.09809	0.2385	0.5929	0.9214	0.9544	0.9578			15.51	0.9889	0.895	0.7456	0.3742	0.03839	0.003977	0.0003991		15.51	0.331	0.3109	0.2776	0.183	0.0288	0.002983	0.0002993
15.52	0.01039	0.09814	0.2386	0.5931	0.9214	0.9544	0.9578			15.52	0.9889	0.895	0.7455	0.374	0.03839	0.003977	0.0003991		15.52	0.331	0.3109	0.2776	0.183	0.0288	0.002983	0.0002993
15.53	0.0104	0.09819	0.2387	0.5932	0.9214	0.9544	0.9578			15.53	0.9888	0.8949	0.7454	0.3739	0.03839	0.003977	0.0003991		15.53	0.331	0.3109	0.2776	0.183	0.0288	0.002983	0.0002993
15.54	0.01041	0.09824	0.2388	0.5933	0.9214	0.9544	0.9578			15.54	0.9888	0.8949	0.7453	0.3738	0.03839	0.003977	0.0003991		15.54	0.331	0.3109	0.2776	0.183	0.0288	0.002983	0.0002993
15.55	0.01041	0.09829	0.2389	0.5935	0.9214	0.9544	0.9578			15.55	0.9888	0.8948	0.7452	0.3737	0.03839	0.003977	0.0003991		15.55	0.331	0.3109	0.2776	0.183	0.0288	0.002983	0.0002993
15.56	0.01042	0.09834	0.239	0.5936	0.9214	0.9544	0.9578			15.56	0.9888	0.8948	0.7451	0.3735	0.03839	0.003977	0.0003991		15.56	0.331	0.3109	0.2776	0.183	0.0288	0.002983	0.0002993
15.57	0.01042	0.09839	0.2391	0.5937	0.9214	0.9544	0.9578			15.57	0.9888	0.8947	0.745	0.3734	0.03839	0.003977	0.0003991		15.57	0.331	0.3109	0.2776	0.183	0.0288	0.002983	0.0002993
15.58	0.01043	0.09843	0.2392	0.5939	0.9214	0.9544	0.9578			15.58	0.9888	0.8947	0.7449	0.3733	0.03839	0.003977	0.0003991		15.58	0.331	0.3109	0.2776	0.183	0.0288	0.002983	0.0002993
15.59	0.01043	0.09848	0.2393	0.594	0.9214	0.9544	0.9578			15.59	0.9888	0.8946	0.7448	0.3732	0.03839	0.003977	0.0003991		15.59	0.331	0.3109	0.2776	0.183	0.0288	0.002983	0.0002993
15.6	0.01044	0.09853	0.2394	0.5941	0.9214	0.9544	0.9578			15.6	0.9888	0.8946	0.7447	0.373	0.03839	0.003977	0.0003991		15.6	0.331	0.3109	0.2776	0.183	0.0288	0.002983	0.0002993
15.61	0.01044	0.09858	0.2395	0.5943	0.9214	0.9544	0.9578			15.61	0.9888	0.8945	0.7446	0.3729	0.03839	0.003977	0.0003991		15.61	0.331	0.3109	0.2776	0.183	0.0288	0.002983	0.0002993
15.62	0.01045	0.09863	0.2396	0.5944	0.9214	0.9544	0.9578			15.62	0.9888	0.8945	0.7445	0.3728	0.03839	0.003977	0.0003991		15.62	0.331	0.3109	0.2776	0.183	0.0288	0.002983	0.0002993
15.63	0.01046	0.09868	0.2397	0.5945	0.9214	0.9544	0.9578			15.63	0.9888	0.8944	0.7444	0.3727	0.03839	0.003977	0.0003991		15.63	0.331	0.3109	0.2776	0.183	0.0288	0.002983	0.0002993
15.64	0.01046	0.09873	0.2398	0.5947	0.9214	0.9544	0.9578			15.64	0.9888	0.8944	0.7443	0.3725	0.03839	0.003977	0.0003991		15.64	0.331	0.3109	0.2776	0.183	0.0288	0.002983	0.0002993
15.65	0.01047	0.09877	0.2399	0.5948	0.9214	0.9544	0.9578			15.65	0.9888	0.8943	0.7442	0.3724	0.03839	0.003977	0.0003991		15.65	0.331	0.3109	0.2776	0.183	0.0288	0.002983	0.0002993
15.66	0.01047	0.09882	0.24	0.5949	0.9214	0.9544	0.9578			15.66	0.9888	0.8943	0.7441	0.3723	0.03839	0.003977	0.0003991		15.66	0.331	0.3109	0.2776	0.183	0.0288	0.002983	0.0002993
15.67	0.01048	0.09887	0.2401	0.5951	0.9214	0.9544	0.9578			15.67	0.9888	0.8942	0.744	0.3722	0.03839	0.003977	0.0003991		15.67	0.331	0.3109	0.2776	0.183	0.0288	0.002983	0.0002993
15.68	0.01048	0.09892	0.2402	0.5952	0.9214	0.9544	0.9578			15.68	0.9888	0.8942	0.7439	0.372	0.03839	0.003977	0.0003991		15.68	0.331	0.3109	0.2776	0.183	0.0288	0.002983	0.0002993
15.69	0.01049	0.09897	0.2403	0.5953	0.9214	0.9544	0.9578			15.69	0.9888	0.8941	0.7438	0.3719	0.03839	0.003977	0.0003991		15.69	0.331	0.3109	0.2776	0.183	0.0288	0.002983	0.0002993
15.7	0.01049	0.09902	0.2404	0.5954	0.9214	0.9544	0.9578			15.7	0.9888	0.8941	0.7437	0.3718	0.03839	0.003977	0.0003991		15.7	0.331	0.3109	0.2776	0.183	0.0288	0.002983	0.0002993
15.71	0.0105	0.09907	0.2405	0.5956	0.9214	0.9544	0.9578			15.71	0.9887	0.894	0.7436	0.3717	0.03839	0.003977	0.0003991		15.71	0.331	0.3109	0.2776	0.183	0.0288	0.002983	0.0002993
15.72	0.01051	0.09911	0.2406	0.5957	0.9214	0.9544	0.9578			15.72	0.9887	0.894	0.7435	0.3715	0.03839	0.003977	0.0003991		15.72	0.331	0.3109	0.2776	0.183	0.0288	0.002983	0.0002993
15.73	0.01051	0.09916	0.2407	0.5958	0.9214	0.9544	0.9578			15.73	0.9887	0.8939	0.7434	0.3714	0.03839	0.003977	0.0003991		15.73	0.331	0.3109	0.2776	0.183	0.0288	0.002983	0.0002993
15.74	0.01052	0.09921	0.2408	0.596	0.9214	0.9544	0.9578			15.74	0.9887	0.8939	0.7433	0.3713	0.03839	0.003977	0.0003991		15.74	0.331	0.3109	0.2776	0.1831	0.0288	0.002983	0.0002993
15.75	0.01052	0.09926	0.2409	0.5961	0.9214	0.9544	0.9578			15.75	0.9887	0.8938	0.7432	0.3712	0.03839	0.003977	0.0003991		15.75	0.331	0.3109	0.2776	0.1831	0.0288	0.002983	0.0002993
15.76	0.01053	0.09931	0.241	0.5962	0.9214	0.9544	0.9578			15.76	0.9887	0.8938	0.7431	0.3711	0.03839	0.003977	0.0003991		15.76	0.331	0.3109	0.2776	0.1831	0.0288	0.002983	0.0002993
15.77	0.01053	0.09936	0.2412	0.5964	0.9214	0.9544	0.9578			15.77	0.9887	0.8937	0.743	0.3709	0.03839	0.003977	0.0003991		15.77	0.331	0.3109	0.2776	0.1831	0.0288	0.002983	0.0002993
15.78	0.01054	0.0994	0.2413	0.5965	0.9214	0.9544	0.9578			15.78	0.9887	0.8937	0.7429	0.3708	0.03839	0.003977	0.0003991		15.78	0.331	0.3109	0.2776	0.1831	0.0288	0.002983	0.0002993
15.79	0.01054	0.09945	0.2414	0.5966	0.9214	0.9544	0.9578			15.79	0.9887	0.8937	0.7428	0.3707	0.03839	0.003977	0.0003991		15.79	0.331	0.3109	0.2776	0.1831	0.0288	0.002983	0.0002993
15.8	0.01055	0.0995	0.2415	0.5968	0.9214	0.9544	0.9578			15.8	0.9887	0.8936	0.7427	0.3706	0.03839	0.003977	0.0003991		15.8	0.331	0.3109	0.2776	0.1831	0.0288	0.002983	0.0002993
15.81	0.01056	0.09955	0.2416	0.5969	0.9214	0.9544	0.9578			15.81	0.9887	0.8936	0.7426	0.3704	0.03839	0.003977	0.0003991		15.81	0.331	0.3109	0.2776	0.1831	0.0288	0.002983	0.0002993
15.82	0.01056	0.0996	0.2417	0.597	0.9214	0.9544	0.9578			15.82	0.9887	0.8935	0.7425	0.3703	0.03839	0.003977	0.0003991		15.82	0.331	0.3109	0.2776	0.1831	0.0288	0.002983	0.0002993
15.83	0.01057	0.09964	0.2418	0.5971	0.9214	0.9544	0.9578			15.83	0.9887	0.8935	0.7424	0.3702	0.03839	0.003977	0.0003991		15.83	0.331	0.3109	0.2776	0.1831	0.0288	0.002983	0.0002993
15.84	0.01057	0.09969	0.2419	0.5973	0.9214	0.9544	0.9578			15.84	0.9887	0.8934	0.7423	0.3701	0.03839	0.003977	0.0003991		15.84	0.331	0.3109	0.2776	0.1831	0.0288	0.002983	0.0002993
15.85	0.01058	0.09974	0.242	0.5974	0.9214	0.9544	0.9578			15.85	0.9887	0.8934	0.7422	0.37	0.03839	0.003977	0.0003991		15.85	0.331	0.3109	0.2776	0.1831	0.0288	0.002983	0.0002993
15.86	0.01058	0.09979	0.2421	0.5975	0.9214	0.9544	0.9578			15.86	0.9887	0.8933	0.7421	0.3698	0.03839	0.003977	0.0003991		15.86	0.331	0.3109	0.2776	0.1831	0.0288	0.002983	0.0002993
15.87	0.01059	0.09984	0.2422	0.5977	0.9214	0.9544	0.9578			15.87	0.9887	0.8933	0.742	0.3697	0.03839	0.003977	0.0003991		15.87	0.331	0.3109	0.2776	0.1831	0.0288	0.002983	0.0002993
15.88	0.01059	0.09988	0.2423	0.5978	0.9214	0.9544	0.9578			15.88	0.9887	0.8932	0.7419	0.3696	0.03839	0.003977	0.0003991		15.88	0.331	0.3109	0.2776	0.1831	0.0288	0.002983	0.0002993
15.89	0.0106	0.09993	0.2424	0.5979	0.9214	0.9544	0.9578			15.89	0.9886	0.8932	0.7418	0.3695	0.03839	0.003977	0.0003991		15.89	0.331	0.3109	0.2776	0.1831	0.0288	0.002983	0.0002993
15.9	0.0106	0.09998	0.2425	0.598	0.9214	0.9544	0.9578			15.9	0.9886	0.8931	0.7417	0.3694	0.03839	0.003977	0.0003991		15.9	0.331	0.3109	0.2776	0.1831	0.0288	0.002983	0.0002993
15.91	0.01061	0.1	0.2426	0.5982	0.9214	0.9544	0.9578			15.91	0.9886	0.8931	0.7416	0.3692	0.03839	0.003977	0.0003991		15.91	0.331	0.3109	0.2776	0.1831	0.0288	0.002983	0.0002993
15.92	0.01062	0.1001	0.2427	0.5983	0.9214	0.9544	0.9578			15.92	0.9886	0.893	0.7415	0.3691	0.03839	0.003977	0.0003991		15.92	0.331	0.3109	0.2776	0.1831	0.0288	0.002983	0.0002993
15.93	0.01062	0.1001	0.2428	0.5984	0.9214	0.9544	0.9578			15.93	0.9886	0.893	0.7414	0.369	0.03839	0.003977	0.0003991		15.93	0.331	0.3109	0.2776	0.1831	0.0288	0.002983	0.0002993
15.94	0.01063	0.1002	0.2429	0.5985	0.9214	0.9544	0.9578			15.94	0.9886	0.8929	0.7413	0.3689	0.03839	0.003977	0.0003991		15.94	0.331	0.3109	0.2776	0.1831	0.0288	0.002983	0.0002993
15.95	0.01063	0.1002	0.243	0.5987	0.9214	0.9544	0.9578			15.95	0.9886	0.8929	0.7412	0.3688	0.03839	0.003977	0.0003991		15.95	0.331	0.3109	0.2776	0.1831	0.0288	0.002983	0.0002993
15.96	0.01064	0.1003	0.2431	0.5988	0.9214	0.9544	0.9578			15.96	0.9886	0.8928	0.7411	0.3686	0.03839	0.003977	0.0003991		15.96	0.331	0.3109	0.2776	0.1831	0.0288	0.002983	0.0002993
15.97	0.01064	0.1003	0.2432	0.5989	0.9214	0.9544	0.9578			15.97	0.9886	0.8928	0.741	0.3685	0.03839	0.003977	0.0003991		15.97	0.331	0.3109	0.2776	0.1831	0.0288	0.002983	0.0002993
15.98	0.01065	0.1004	0.2433	0.599	0.9214	0.9544	0.9578			15.98	0.9886	0.8927	0.7409	0.3684	0.03839	0.003977	0.0003991		15.98	0.331	0.3109	0.2776	0.1831	0.0288	0.002983	0.0002993
15.99	0.01065	0.1004	0.2434	0.5992	0.9214	0.9544	0.9578			15.99	0.9886	0.8927	0.7408	0.3683	0.03839	0.003977	0.0003991		15.99	0.331	0.3109	0.2776	0.1831	0.0288	0.002983	0.0002993
16	0.01066	0.1005	0.2435	0.5993	0.9214	0.9544	0.9578			16	0.9886	0.8926	0.7407	0.3682	0.03839	0.003977	0.0003991		16	0.331	0.3109	0.2776	0.1831	0.0288	0.002983	0.0002993
16.01	0.01066	0.1005	0.2436	0.5994	0.9214	0.9544	0.9578			16.01	0.9886	0.8926	0.7406	0.368	0.03839	0.003977	0.0003991		16.01	0.331	0.3109	0.2776	0.1832	0.0288	0.002983	0.0002993
16.02	0.01067	0.1006	0.2437	0.5996	0.9214	0.9544	0.9578			16.02	0.9886	0.8926	0.7405	0.3679	0.03839	0.003977	0.0003991		16.02	0.331	0.3109	0.2776	0.1832	0.0288	0.002983	0.0002993
16.03	0.01068	0.1006	0.2438	0.5997	0.9214	0.9544	0.9578			16.03	0.9886	0.8925	0.7404	0.3678	0.03839	0.003977	0.0003991		16.03	0.331	0.3109	0.2776	0.1832	0.0288	0.002983	0.0002993
16.04	0.01068	0.1006	0.2439	0.5998	0.9214	0.9544	0.9578			16.04	0.9886	0.8925	0.7403	0.3677	0.03839	0.003977	0.0003991		16.04	0.331	0.3109	0.2776	0.1832	0.0288	0.002983	0.0002993
16.05	0.01069	0.1007	0.244	0.5999	0.9214	0.9544	0.9578			16.05	0.9886	0.8924	0.7402	0.3676	0.03839	0.003977	0.0003991		16.05	0.331	0.3109	0.2776	0.1832	0.0288	0.002983	0.0002993
16.06	0.01069	0.1007	0.2441	0.6	0.9214	0.9544	0.9578			16.06	0.9886	0.8924	0.7401	0.3675	0.03839	0.003977	0.0003991		16.06	0.331	0.3109	0.2776	0.1832	0.0288	0.002983	0.0002993
16.07	0.0107	0.1008	0.2442	0.6002	0.9214	0.9544	0.9578			16.07	0.9886	0.8923	0.74	0.3673	0.03839	0.003977	0.0003991		16.07	0.331	0.3109	0.2776	0.1832	0.0288	0.002983	0.0002993
16.08	0.0107	0.1008	0.2443	0.6003	0.9214	0.9544	0.9578			16.08	0.9885	0.8923	0.7399	0.3672	0.03839	0.003977	0.0003991		16.08	0.331	0.3109	0.2776	0.1832	0.0288	0.002983	0.0002993
16.09	0.01071	0.1009	0.2444	0.6004	0.9214	0.9544	0.9578			16.09	0.9885	0.8922	0.7398	0.3671	0.03839	0.003977	0.0003991		16.09	0.331	0.3109	0.2776	0.1832	0.0288	0.002983	0.0002993
16.1	0.01071	0.1009	0.2445	0.6005	0.9214	0.9544	0.9578			16.1	0.9885	0.8922	0.7397	0.367	0.03839	0.003977	0.0003991		16.1	0.331	0.3109	0.2776	0.1832	0.0288	0.002983	0.0002993
16.11	0.01072	0.101	0.2446	0.6007	0.9214	0.9544	0.9578			16.11	0.9885	0.8921	0.7396	0.3669	0.03839	0.003977	0.0003991		16.11	0.331	0.3109	0.2776	0.1832	0.0288	0.002983	0.0002993
16.12	0.01072	0.101	0.2447	0.6008	0.9214	0.9544	0.9578			16.12	0.9885	0.8921	0.7395	0.3668	0.03839	0.003977	0.0003991		16.12	0.331	0.3109	0.2776	0.1832	0.0288	0.002983	0.0002993
16.13	0.01073	0.1011	0.2448	0.6009	0.9214	0.9544	0.9578			16.13	0.9885	0.892	0.7394	0.3666	0.03839	0.003977	0.0003991		16.13	0.331	0.3109	0.2776	0.1832	0.0288	0.002983	0.0002993
16.14	0.01074	0.1011	0.2449	0.601	0.9214	0.9544	0.9578			16.14	0.9885	0.892	0.7393	0.3665	0.03839	0.003977	0.0003991		16.14	0.331	0.3109	0.2776	0.1832	0.0288	0.002983	0.0002993
16.15	0.01074	0.1012	0.245	0.6012	0.9214	0.9544	0.9578			16.15	0.9885	0.8919	0.7392	0.3664	0.03839	0.003977	0.0003991		16.15	0.331	0.3109	0.2776	0.1832	0.0288	0.002983	0.0002993
16.16	0.01075	0.1012	0.2451	0.6013	0.9214	0.9544	0.9578			16.16	0.9885	0.8919	0.7391	0.3663	0.03839	0.003977	0.0003991		16.16	0.331	0.3109	0.2776	0.1832	0.0288	0.002983	0.0002993
16.17	0.01075	0.1013	0.2452	0.6014	0.9214	0.9544	0.9578			16.17	0.9885	0.8918	0.739	0.3662	0.03839	0.003977	0.0003991		16.17	0.331	0.3109	0.2776	0.1832	0.0288	0.002983	0.0002993
16.18	0.01076	0.1013	0.2453	0.6015	0.9214	0.9544	0.9578			16.18	0.9885	0.8918	0.7389	0.3661	0.03839	0.003977	0.0003991		16.18	0.331	0.3109	0.2776	0.1832	0.0288	0.002983	0.0002993
16.19	0.01076	0.1014	0.2454	0.6017	0.9214	0.9544	0.9578			16.19	0.9885	0.8918	0.7388	0.3659	0.03839	0.003977	0.0003991		16.19	0.331	0.3109	0.2776	0.1832	0.0288	0.002983	0.0002993
16.2	0.01077	0.1014	0.2455	0.6018	0.9214	0.9544	0.9578			16.2	0.9885	0.8917	0.7387	0.3658	0.03839	0.003977	0.0003991		16.2	0.331	0.3109	0.2776	0.1832	0.0288	0.002983	0.0002993
16.21	0.01077	0.1015	0.2456	0.6019	0.9214	0.9544	0.9578			16.21	0.9885	0.8917	0.7386	0.3657	0.03839	0.003977	0.0003991		16.21	0.331	0.3109	0.2776	0.1832	0.0288	0.002983	0.0002993
16.22	0.01078	0.1015	0.2457	0.602	0.9214	0.9544	0.9578			16.22	0.9885	0.8916	0.7385	0.3656	0.03839	0.003977	0.0003991		16.22	0.331	0.3109	0.2776	0.1832	0.0288	0.002983	0.0002993
16.23	0.01078	0.1015	0.2458	0.6021	0.9214	0.9544	0.9578			16.23	0.9885	0.8916	0.7384	0.3655	0.03839	0.003977	0.0003991		16.23	0.331	0.3109	0.2776	0.1833	0.0288	0.002983	0.0002993
16.24	0.01079	0.1016	0.2459	0.6023	0.9214	0.9544	0.9578			16.24	0.9885	0.8915	0.7383	0.3654	0.03839	0.003977	0.0003991		16.24	0.331	0.3109	0.2776	0.1833	0.0288	0.002983	0.0002993
16.25	0.01079	0.1016	0.246	0.6024	0.9214	0.9544	0.9578			16.25	0.9885	0.8915	0.7382	0.3653	0.03839	0.003977	0.0003991		16.25	0.331	0.3109	0.2776	0.1833	0.0288	0.002983	0.0002993
16.26	0.0108	0.1017	0.246	0.6025	0.9214	0.9544	0.9578			16.26	0.9884	0.8914	0.7381	0.3651	0.03839	0.003977	0.0003991		16.26	0.331	0.3109	0.2776	0.1833	0.0288	0.002983	0.0002993
16.27	0.01081	0.1017	0.2461	0.6026	0.9214	0.9544	0.9578			16.27	0.9884	0.8914	0.738	0.365	0.03839	0.003977	0.0003991		16.27	0.331	0.3109	0.2776	0.1833	0.0288	0.002983	0.0002993
16.28	0.01081	0.1018	0.2462	0.6027	0.9214	0.9544	0.9578			16.28	0.9884	0.8913	0.7379	0.3649	0.03839	0.003977	0.0003991		16.28	0.331	0.3109	0.2776	0.1833	0.0288	0.002983	0.0002993
16.29	0.01082	0.1018	0.2463	0.6029	0.9214	0.9544	0.9578			16.29	0.9884	0.8913	0.7378	0.3648	0.03839	0.003977	0.0003991		16.29	0.331	0.3109	0.2776	0.1833	0.0288	0.002983	0.0002993
16.3	0.01082	0.1019	0.2464	0.603	0.9214	0.9544	0.9578			16.3	0.9884	0.8912	0.7377	0.3647	0.03839	0.003977	0.0003991		16.3	0.331	0.3109	0.2776	0.1833	0.0288	0.002983	0.0002993
16.31	0.01083	0.1019	0.2465	0.6031	0.9214	0.9544	0.9578			16.31	0.9884	0.8912	0.7376	0.3646	0.03839	0.003977	0.0003991		16.31	0.331	0.3109	0.2776	0.1833	0.0288	0.002983	0.0002993
16.32	0.01083	0.102	0.2466	0.6032	0.9214	0.9544	0.9578			16.32	0.9884	0.8911	0.7376	0.3645	0.03839	0.003977	0.0003991		16.32	0.331	0.3109	0.2776	0.1833	0.0288	0.002983	0.0002993
16.33	0.01084	0.102	0.2467	0.6033	0.9214	0.9544	0.9578			16.33	0.9884	0.8911	0.7375	0.3643	0.03839	0.003977	0.0003991		16.33	0.331	0.3109	0.2776	0.1833	0.0288	0.002983	0.0002993
16.34	0.01084	0.1021	0.2468	0.6035	0.9214	0.9544	0.9578			16.34	0.9884	0.8911	0.7374	0.3642	0.03839	0.003977	0.0003991		16.34	0.331	0.3109	0.2776	0.1833	0.0288	0.002983	0.0002993
16.35	0.01085	0.1021	0.2469	0.6036	0.9214	0.9544	0.9578			16.35	0.9884	0.891	0.7373	0.3641	0.03839	0.003977	0.0003991		16.35	0.331	0.3109	0.2777	0.1833	0.0288	0.002983	0.0002993
16.36	0.01085	0.1022	0.247	0.6037	0.9214	0.9544	0.9578			16.36	0.9884	0.891	0.7372	0.364	0.03839	0.003977	0.0003991		16.36	0.331	0.3109	0.2777	0.1833	0.0288	0.002983	0.0002993
16.37	0.01086	0.1022	0.2471	0.6038	0.9214	0.9544	0.9578			16.37	0.9884	0.8909	0.7371	0.3639	0.03839	0.003977	0.0003991		16.37	0.331	0.3109	0.2777	0.1833	0.0288	0.002983	0.0002993
16.38	0.01086	0.1023	0.2472	0.6039	0.9214	0.9544	0.9578			16.38	0.9884	0.8909	0.737	0.3638	0.03839	0.003977	0.0003991		16.38	0.331	0.3109	0.2777	0.1833	0.0288	0.002983	0.0002993
16.39	0.01087	0.1023	0.2473	0.6041	0.9214	0.9544	0.9578			16.39	0.9884	0.8908	0.7369	0.3637	0.03839	0.003977	0.0003991		16.39	0.331	0.3109	0.2777	0.1833	0.0288	0.002983	0.0002993
16.4	0.01088	0.1023	0.2474	0.6042	0.9214	0.9544	0.9578			16.4	0.9884	0.8908	0.7368	0.3636	0.03839	0.003977	0.0003991		16.4	0.331	0.3109	0.2777	0.1833	0.0288	0.002983	0.0002993
16.41	0.01088	0.1024	0.2475	0.6043	0.9214	0.9544	0.9578			16.41	0.9884	0.8907	0.7367	0.3634	0.03839	0.003977	0.0003991		16.41	0.331	0.3109	0.2777	0.1833	0.0288	0.002983	0.0002993
16.42	0.01089	0.1024	0.2476	0.6044	0.9214	0.9544	0.9578			16.42	0.9884	0.8907	0.7366	0.3633	0.03839	0.003977	0.0003991		16.42	0.331	0.3109	0.2777	0.1834	0.0288	0.002983	0.0002993
16.43	0.01089	0.1025	0.2477	0.6045	0.9214	0.9544	0.9578			16.43	0.9884	0.8906	0.7365	0.3632	0.03839	0.003977	0.0003991		16.43	0.331	0.3109	0.2777	0.1834	0.0288	0.002983	0.0002993
16.44	0.0109	0.1025	0.2478	0.6046	0.9214	0.9544	0.9578			16.44	0.9884	0.8906	0.7364	0.3631	0.03839	0.003977	0.0003991		16.44	0.331	0.3109	0.2777	0.1834	0.0288	0.002983	0.0002993
16.45	0.0109	0.1026	0.2479	0.6048	0.9214	0.9544	0.9578			16.45	0.9883	0.8905	0.7363	0.363	0.03839	0.003977	0.0003991		16.45	0.331	0.3109	0.2777	0.1834	0.0288	0.002983	0.0002993
16.46	0.01091	0.1026	0.248	0.6049	0.9214	0.9544	0.9578			16.46	0.9883	0.8905	0.7362	0.3629	0.03839	0.003977	0.0003991		16.46	0.331	0.3109	0.2777	0.1834	0.0288	0.002983	0.0002993
16.47	0.01091	0.1027	0.2481	0.605	0.9214	0.9544	0.9578			16.47	0.9883	0.8904	0.7361	0.3628	0.03839	0.003977	0.0003991		16.47	0.331	0.3109	0.2777	0.1834	0.0288	0.002983	0.0002993
16.48	0.01092	0.1027	0.2482	0.6051	0.9214	0.9544	0.9578			16.48	0.9883	0.8904	0.736	0.3627	0.03839	0.003977	0.0003991		16.48	0.331	0.3109	0.2777	0.1834	0.0288	0.002983	0.0002993
16.49	0.01092	0.1028	0.2483	0.6052	0.9214	0.9544	0.9578			16.49	0.9883	0.8904	0.7359	0.3626	0.03839	0.003977	0.0003991		16.49	0.331	0.3109	0.2777	0.1834	0.0288	0.002983	0.0002993
16.5	0.01093	0.1028	0.2484	0.6054	0.9214	0.9544	0.9578			16.5	0.9883	0.8903	0.7358	0.3624	0.03839	0.003977	0.0003991		16.5	0.331	0.3109	0.2777	0.1834	0.0288	0.002983	0.0002993
16.51	0.01093	0.1029	0.2485	0.6055	0.9214	0.9544	0.9578			16.51	0.9883	0.8903	0.7357	0.3623	0.03839	0.003977	0.0003991		16.51	0.331	0.3109	0.2777	0.1834	0.0288	0.002983	0.0002993
16.52	0.01094	0.1029	0.2486	0.6056	0.9214	0.9544	0.9578			16.52	0.9883	0.8902	0.7356	0.3622	0.03839	0.003977	0.0003991		16.52	0.331	0.3109	0.2777	0.1834	0.0288	0.002983	0.0002993
16.53	0.01094	0.103	0.2487	0.6057	0.9214	0.9544	0.9578			16.53	0.9883	0.8902	0.7355	0.3621	0.03839	0.003977	0.0003991		16.53	0.331	0.3109	0.2777	0.1834	0.0288	0.002983	0.0002993
16.54	0.01095	0.103	0.2488	0.6058	0.9214	0.9544	0.9578			16.54	0.9883	0.8901	0.7354	0.362	0.03839	0.003977	0.0003991		16.54	0.331	0.3109	0.2777	0.1834	0.0288	0.002983	0.0002993
16.55	0.01096	0.103	0.2489	0.6059	0.9214	0.9544	0.9578			16.55	0.9883	0.8901	0.7354	0.3619	0.03839	0.003977	0.0003991		16.55	0.331	0.3109	0.2777	0.1834	0.0288	0.002983	0.0002993
16.56	0.01096	0.1031	0.249	0.606	0.9214	0.9544	0.9578			16.56	0.9883	0.89	0.7353	0.3618	0.03839	0.003977	0.0003991		16.56	0.331	0.3109	0.2777	0.1834	0.0288	0.002983	0.0002993
16.57	0.01097	0.1031	0.2491	0.6062	0.9214	0.9544	0.9578			16.57	0.9883	0.89	0.7352	0.3617	0.03839	0.003977	0.0003991		16.57	0.331	0.3109	0.2777	0.1834	0.0288	0.002983	0.0002993
16.58	0.01097	0.1032	0.2492	0.6063	0.9214	0.9544	0.9578			16.58	0.9883	0.8899	0.7351	0.3616	0.03839	0.003977	0.0003991		16.58	0.331	0.3109	0.2777	0.1834	0.0288	0.002983	0.0002993
16.59	0.01098	0.1032	0.2493	0.6064	0.9214	0.9544	0.9578			16.59	0.9883	0.8899	0.735	0.3615	0.03839	0.003977	0.0003991		16.59	0.331	0.3109	0.2777	0.1834	0.0288	0.002983	0.0002993
16.6	0.01098	0.1033	0.2494	0.6065	0.9214	0.9544	0.9578			16.6	0.9883	0.8898	0.7349	0.3614	0.03839	0.003977	0.0003991		16.6	0.331	0.3109	0.2777	0.1835	0.0288	0.002983	0.0002993
16.61	0.01099	0.1033	0.2494	0.6066	0.9214	0.9544	0.9578			16.61	0.9883	0.8898	0.7348	0.3612	0.03839	0.003977	0.0003991		16.61	0.331	0.3109	0.2777	0.1835	0.0288	0.002983	0.0002993
16.62	0.01099	0.1034	0.2495	0.6067	0.9214	0.9544	0.9578			16.62	0.9883	0.8898	0.7347	0.3611	0.03839	0.003977	0.0003991		16.62	0.331	0.3109	0.2777	0.1835	0.0288	0.002983	0.0002993
16.63	0.011	0.1034	0.2496	0.6069	0.9214	0.9544	0.9578			16.63	0.9883	0.8897	0.7346	0.361	0.03839	0.003977	0.0003991		16.63	0.331	0.3109	0.2777	0.1835	0.0288	0.002983	0.0002993
16.64	0.011	0.1035	0.2497	0.607	0.9214	0.9544	0.9578			16.64	0.9882	0.8897	0.7345	0.3609	0.03839	0.003977	0.0003991		16.64	0.331	0.3109	0.2777	0.1835	0.0288	0.002983	0.0002993
16.65	0.01101	0.1035	0.2498	0.6071	0.9214	0.9544	0.9578			16.65	0.9882	0.8896	0.7344	0.3608	0.03839	0.003977	0.0003991		16.65	0.331	0.3109	0.2777	0.1835	0.0288	0.002983	0.0002993
16.66	0.01101	0.1036	0.2499	0.6072	0.9214	0.9544	0.9578			16.66	0.9882	0.8896	0.7343	0.3607	0.03839	0.003977	0.0003991		16.66	0.331	0.3109	0.2777	0.1835	0.0288	0.002983	0.0002993
16.67	0.01102	0.1036	0.25	0.6073	0.9214	0.9544	0.9578			16.67	0.9882	0.8895	0.7342	0.3606	0.03839	0.003977	0.0003991		16.67	0.331	0.3109	0.2777	0.1835	0.0288	0.002983	0.0002993
16.68	0.01102	0.1036	0.2501	0.6074	0.9214	0.9544	0.9578			16.68	0.9882	0.8895	0.7341	0.3605	0.03839	0.003977	0.0003991		16.68	0.331	0.3109	0.2777	0.1835	0.0288	0.002983	0.0002993
16.69	0.01103	0.1037	0.2502	0.6075	0.9214	0.9544	0.9578			16.69	0.9882	0.8894	0.734	0.3604	0.03839	0.003977	0.0003991		16.69	0.331	0.3109	0.2777	0.1835	0.0288	0.002983	0.0002993
16.7	0.01103	0.1037	0.2503	0.6077	0.9214	0.9544	0.9578			16.7	0.9882	0.8894	0.7339	0.3603	0.03839	0.003977	0.0003991		16.7	0.331	0.3109	0.2777	0.1835	0.0288	0.002983	0.0002993
16.71	0.01104	0.1038	0.2504	0.6078	0.9214	0.9544	0.9578			16.71	0.9882	0.8893	0.7338	0.3602	0.03839	0.003977	0.0003991		16.71	0.331	0.3109	0.2778	0.1835	0.0288	0.002983	0.0002993
16.72	0.01105	0.1038	0.2505	0.6079	0.9214	0.9544	0.9578			16.72	0.9882	0.8893	0.7338	0.3601	0.03839	0.003977	0.0003991		16.72	0.331	0.3109	0.2778	0.1835	0.0288	0.002983	0.0002993
16.73	0.01105	0.1039	0.2506	0.608	0.9214	0.9544	0.9578			16.73	0.9882	0.8893	0.7337	0.36	0.03839	0.003977	0.0003991		16.73	0.331	0.3109	0.2778	0.1835	0.0288	0.002983	0.0002993
16.74	0.01106	0.1039	0.2507	0.6081	0.9214	0.9544	0.9578			16.74	0.9882	0.8892	0.7336	0.3598	0.03839	0.003977	0.0003991		16.74	0.331	0.3109	0.2778	0.1835	0.0288	0.002983	0.0002993
[truncated: 12,786 more rows]

## Sheet: Fig 3C
Excitation rate (1/s)	Time for 95% equilibrium in GS mS=0 (ns)
[truncated: 28 more rows]

[truncated: 8 more sheets: Fig 4A, Fig 4B, Fig 4C, Fig 5A 100% laser power, Fig 5A 10% laser power, Fig 5B, Fig 5C, Fig 5D]
